# Supplementary material for: Crystal structure of di­chlorido­{2-[(2-hy­droxyeth­yl)(pyridin-2-ylmeth­yl)amino]­ethano­lato-κ4 N,N′,O,O′}iron(III) dihydrate from synchrotron data
Source: Acta Crystallogr Sect E Struct Rep Online. 2014 Oct 11;70(Pt 11):334–6. doi: 10.1107/S1600536814022089 (PMC4257339; doi:10.1107/S1600536814022089)
Supplement: Supplementary file 1 [file e-70-00334-sup1.cif]

##############################################################################
#                                                                            #
# This CIF contains the data in a paper accepted for publication in          #
# Acta Crystallographica Section E. It conforms to the requirements of       #
# Notes for Authors for Acta Crystallographica Section E, and has been       #
# peer reviewed under the auspices of the IUCr Commission on Journals.       #
#                                                                            #
# Full details of the Crystallographic Information File format               #
# are given in the paper "The Crystallographic Information File (CIF):       #
# a New Standard Archive File for Crystallography" by S. R. Hall, F. H.      #
# Allen and I. D. Brown [Acta Cryst. (1991), A47, 655-685].                  #
#                                                                            #
# The current version of the core CIF dictionary is obtainable from          #
# ftp://ftp.iucr.org/pub/cif_core.dic.                                       #
#                                                                            #
# Software is freely available for graphical display of the structure(s)     #
# in this CIF. For information consult the CIF software page                 #
# http://www.iucr.org/resources/cif/software.                                #
#                                                                            #
# This file may be used for bona fide research purposes within the           #
# scientific community so long as proper attribution is given to the journal # 
# article from which it was obtained.                                        #
#                                                                            #
##############################################################################
data_I
_database_code_depnum_ccdc_archive 'CCDC 1027864'
_audit_creation_method     'SHELXL-2014/7'
_journal_date_recd_electronic     2014-09-30
_journal_date_accepted     2014-10-07
_journal_name_full     'Acta Crystallographica, Section E'
_journal_year     2014
_journal_volume     70
_journal_issue     11
_journal_page_first     334
_journal_page_last     336
_journal_paper_category     GM
_journal_paper_doi     10.1107/S1600536814022089
_journal_coeditor_code     WM5071
_publ_contact_author_name     'Dohyun Moon'
_publ_contact_author_address
;
Beamline Department, Pohang Accelerator Laboratory/POSTECH 80, Pohang 790-784,
Republic of Korea
;
_publ_contact_author_email     'dmoon@postech.ac.kr'
_publ_contact_author_fax     '+82-54-279-1599'
_publ_contact_author_phone     '+82-54-279-1547'
_publ_section_title
;\
Crystal structure of
dichlorido{2-[(2-hydroxyethyl)(pyridin-2-ylmethyl)amino]ethanolato-\
\k^4^<i>N</i>,<i>N</i>',<i>O</i>,<i>O</i>'}iron(III) dihydrate from
synchrotron data
;
loop_
    _publ_author_name
    _publ_author_footnote
    _publ_author_address
    'Shin, Jong Won' .
;
Beamline Department, Pohang Accelerator Laboratory/POSTECH 80, Pohang 790-784,
Republic of Korea
;
    'Kim, Dae-Woong' .
;
Beamline Department, Pohang Accelerator Laboratory/POSTECH 80, Pohang 790-784,
Republic of Korea
;
    'Moon, Dohyun' .
;
Beamline Department, Pohang Accelerator Laboratory/POSTECH 80, Pohang 790-784,
Republic of Korea
;
_publ_section_synopsis
;
The Fe^III^ ion in the title compound shows a slightly distorted
FeCl~2~N~2~O~2~ octahedral coordination geometry. In the crystal, two complex
molecules are linked by duplex O---H...O hydrogen bonds. Additional
hydrogen-bonding interactions lead to the formation of undulating sheets
parallel to (010).
;
_chemical_name_systematic
;\
Dichlorido{2-[(2-hydroxyethyl)(pyridin-2-ylmethyl)amino]ethanolato-\
\k^4^<i>N</i>,<i>N</i>',<i>O</i>,<i>O</i>'}iron(III) dihydrate
;
_chemical_name_common     ?
_chemical_formula_moiety     'C10 H15 Cl2 Fe N2 O2, 2(H2 O)'
_chemical_formula_sum     'C10 H19 Cl2 Fe N2 O4'
_chemical_formula_iupac     '[Fe (C10 H15 N2 O2) Cl2], 2H2 O'
_chemical_formula_weight     358.02
_chemical_melting_point     ?
_shelx_space_group_comment
;
The symmetry employed for this shelxl refinement is uniquely defined
by the following loop, which should always be used as a source of
symmetry information in preference to the above space-group names.
They are only intended as comments.
;
_space_group_crystal_system     monoclinic
_space_group_name_H-M_alt     'P 21/c'
_space_group_name_Hall     '-P 2ybc'
loop_
    _space_group_symop_operation_xyz
    'x, y, z'
    '-x, y+1/2, -z+1/2'
    '-x, -y, -z'
    'x, -y-1/2, z-1/2'
_cell_length_a     7.2690(15)
_cell_length_b     14.497(3)
_cell_length_c     14.094(3)
_cell_angle_alpha     90
_cell_angle_beta     95.86(3)
_cell_angle_gamma     90
_cell_volume     1477.4(5)
_cell_formula_units_Z     4
_cell_measurement_reflns_used     47717
_cell_measurement_theta_min     0.36
_cell_measurement_theta_max     33.55
_cell_measurement_temperature     100(2)
_exptl_crystal_description     'block'
_exptl_crystal_colour     'yellow'
_exptl_crystal_size_max     0.10
_exptl_crystal_size_mid     0.10
_exptl_crystal_size_min     0.08
_exptl_crystal_density_diffrn     1.610
_exptl_crystal_density_meas     ?
_exptl_crystal_density_method     ?
_exptl_crystal_F_000     740
_exptl_absorpt_coefficient_mu     0.991
_exptl_absorpt_correction_type     empirical
_exptl_absorpt_process_details
;
(<i>HKL3000sm SCALEPACK</i>; Otwinowski & Minor, 1997)
;
_shelx_estimated_absorpt_T_min     0.907
_shelx_estimated_absorpt_T_max     0.925
_exptl_absorpt_correction_T_min     0.907
_exptl_absorpt_correction_T_max     0.925
_diffrn_ambient_temperature     100(2)
_diffrn_radiation_type     'synchrotron'
_diffrn_radiation_wavelength     0.62998
_diffrn_measurement_device_type     'ADSC Q210 CCD area-detector'
_diffrn_measurement_method     'omega scan'
_diffrn_detector_area_resol_mean     ?
_diffrn_reflns_number     14975
_diffrn_reflns_av_R_equivalents     0.0208
_diffrn_reflns_theta_min     2.491
_diffrn_reflns_theta_max     26.000
_diffrn_reflns_theta_full     22.209
_diffrn_measured_fraction_theta_max     0.973
_diffrn_measured_fraction_theta_full     0.976
_diffrn_reflns_limit_h_min     -10
_diffrn_reflns_limit_h_max     10
_diffrn_reflns_limit_k_min     -19
_diffrn_reflns_limit_k_max     19
_diffrn_reflns_limit_l_min     -19
_diffrn_reflns_limit_l_max     19
_refine_special_details     ?
_reflns_number_total     4056
_reflns_number_gt     3866
_reflns_threshold_expression     I>2\s(I)
_refine_ls_structure_factor_coef     Fsqd
_refine_ls_matrix_type     full
_refine_ls_R_factor_all     0.0285
_refine_ls_R_factor_gt     0.0273
_refine_ls_wR_factor_gt     0.0724
_refine_ls_wR_factor_ref     0.0731
_refine_ls_goodness_of_fit_ref     1.040
_refine_ls_restrained_S_all     1.039
_refine_ls_number_reflns     4056
_refine_ls_number_parameters     197
_refine_ls_number_restraints     7
_refine_ls_hydrogen_treatment     mixed
_refine_ls_weighting_scheme     calc
_refine_ls_weighting_details
              'w=1/[\s^2^(Fo^2^)+(0.0354P)^2^+1.6679P] where P=(Fo^2^+2Fc^2^)/3'
_atom_sites_solution_hydrogens     mixed
_atom_sites_solution_primary     ?
_atom_sites_solution_secondary     ?
_refine_ls_shift/su_max     0.001
_refine_ls_shift/su_mean     0.000
_refine_diff_density_max     1.509
_refine_diff_density_min     -0.840
_refine_ls_extinction_method     none
_refine_ls_extinction_coef     .
loop_
    _atom_type_symbol
    _atom_type_description
    _atom_type_scat_dispersion_real
    _atom_type_scat_dispersion_imag
    _atom_type_scat_source
    'C' 'C' 0.0020 0.0010
                         'International Tables Vol C Tables 4.2.6.8 and 6.1.1.4'
    'H' 'H' 0.0000 0.0000
                         'International Tables Vol C Tables 4.2.6.8 and 6.1.1.4'
    'N' 'N' 0.0050 0.0020
                         'International Tables Vol C Tables 4.2.6.8 and 6.1.1.4'
    'O' 'O' 0.0090 0.0050
                         'International Tables Vol C Tables 4.2.6.8 and 6.1.1.4'
    'Cl' 'Cl' 0.1230 0.1260
                         'International Tables Vol C Tables 4.2.6.8 and 6.1.1.4'
    'Fe' 'Fe' 0.3310 0.6790
                         'International Tables Vol C Tables 4.2.6.8 and 6.1.1.4'
_computing_data_collection
;
<i>PAL ADSC Quantum-210 ADX</i> (Arvai & Nielsen, 1983)
;
_computing_cell_refinement
;
<i>HKL3000sm</i> (Otwinowski & Minor, 1997)
;
_computing_data_reduction
;
<i>HKL3000sm</i> (Otwinowski & Minor, 1997)
;
_computing_structure_solution
;
SHELXS2013/1 (Sheldrick, 2008)
;
_computing_structure_refinement
;
SHELXL2014/7 (Sheldrick, 2008)
;
_computing_molecular_graphics
;
ORTEP-3 for Windows (Farrugia, 2012)
;
_computing_publication_material
;
WinGX (Farrugia, 2012)
;
loop_
    _atom_site_type_symbol
    _atom_site_label
    _atom_site_fract_x
    _atom_site_fract_y
    _atom_site_fract_z
    _atom_site_U_iso_or_equiv
    _atom_site_adp_type
    _atom_site_calc_flag
    _atom_site_occupancy
    _atom_site_disorder_assembly
    _atom_site_disorder_group
    Fe Fe1 0.49921(2) 0.59458(2) 0.35450(2) 0.00581(6) Uani d 1 . .
    Cl Cl1 0.66209(5) 0.61966(2) 0.22045(2) 0.01181(8) Uani d 1 . .
    Cl Cl2 0.32215(5) 0.47400(2) 0.29547(2) 0.01270(8) Uani d 1 . .
    O O1 0.70234(13) 0.53542(7) 0.42787(7) 0.00933(18) Uani d 1 . .
    O O2 0.33434(14) 0.60360(7) 0.46844(7) 0.00925(18) Uani d 1 . .
    H H1O2 0.322(3) 0.5590(12) 0.5041(13) 0.011 Uiso d 1 . .
    N N1 0.32550(15) 0.70945(8) 0.30279(8) 0.0085(2) Uani d 1 . .
    N N2 0.62789(15) 0.71338(8) 0.43157(8) 0.0075(2) Uani d 1 . .
    C C1 0.15712(19) 0.70132(10) 0.25359(10) 0.0117(2) Uani d 1 . .
    H H1 0.1099 0.6415 0.2383 0.014 Uiso calc 1 . .
    C C2 0.05082(19) 0.77769(11) 0.22469(10) 0.0143(3) Uani d 1 . .
    H H2 -0.0669 0.7703 0.1896 0.017 Uiso calc 1 . .
    C C3 0.1193(2) 0.86521(11) 0.24795(11) 0.0156(3) Uani d 1 . .
    H H3 0.0492 0.9185 0.2288 0.019 Uiso calc 1 . .
    C C4 0.2913(2) 0.87365(10) 0.29950(11) 0.0130(3) Uani d 1 . .
    H H4 0.3401 0.9328 0.3169 0.016 Uiso calc 1 . .
    C C5 0.39138(18) 0.79407(9) 0.32537(10) 0.0089(2) Uani d 1 . .
    C C6 0.58321(19) 0.79876(9) 0.37700(10) 0.0107(2) Uani d 1 . .
    H H6A 0.6743 0.8079 0.3302 0.013 Uiso calc 1 . .
    H H6B 0.5917 0.8522 0.4210 0.013 Uiso calc 1 . .
    C C7 0.82796(18) 0.69147(9) 0.43890(10) 0.0102(2) Uani d 1 . .
    H H7A 0.8958 0.7310 0.4879 0.012 Uiso calc 1 . .
    H H7B 0.8770 0.7035 0.3771 0.012 Uiso calc 1 . .
    C C8 0.85570(19) 0.58946(9) 0.46615(11) 0.0125(3) Uani d 1 . .
    H H8A 0.9699 0.5663 0.4416 0.015 Uiso calc 1 . .
    H H8B 0.8706 0.5835 0.5365 0.015 Uiso calc 1 . .
    C C9 0.56136(19) 0.71512(10) 0.52794(10) 0.0113(2) Uani d 1 . .
    H H9A 0.5759 0.7781 0.5548 0.014 Uiso calc 1 . .
    H H9B 0.6373 0.6726 0.5708 0.014 Uiso calc 1 . .
    C C10 0.35997(19) 0.68663(10) 0.52331(10) 0.0117(2) Uani d 1 . .
    H H10A 0.3250 0.6762 0.5885 0.014 Uiso calc 1 . .
    H H10B 0.2804 0.7362 0.4932 0.014 Uiso calc 1 . .
    O O1W1 0.4145(8) 0.5368(3) 0.0321(3) 0.0527(11) Uani d 0.5 A 1
    H H1W1 0.444(8) 0.551(5) 0.0896(16) 0.063 Uiso d 0.5 B 1
    H H2W1 0.300(3) 0.526(6) 0.025(4) 0.063 Uiso d 0.5 C 1
    O O1W2 0.3007(7) 0.5629(4) 0.0504(3) 0.0549(11) Uani d 0.5 D 2
    H H1W2 0.190(3) 0.546(5) 0.041(4) 0.066 Uiso d 0.5 E 2
    H H2W2 0.314(8) 0.593(4) 0.101(3) 0.066 Uiso d 0.5 F 2
    O O2W 0.0911(9) 0.4335(4) 0.9619(4) 0.182(2) Uani d 1 . .
loop_
    _atom_site_aniso_label
    _atom_site_aniso_U_11
    _atom_site_aniso_U_22
    _atom_site_aniso_U_33
    _atom_site_aniso_U_12
    _atom_site_aniso_U_13
    _atom_site_aniso_U_23
    Fe1 0.00713(10) 0.00133(10) 0.00853(10) -0.00039(6) -0.00140(6) 0.00067(6)
    Cl1 0.01740(15) 0.00679(15) 0.01158(14) -0.00204(11) 0.00321(11) 0.00141(10)
    Cl2 0.01370(15) 0.00686(15) 0.01705(15) -0.00509(10) -0.00075(11)
                                                                    -0.00279(11)
    O1 0.0089(4) 0.0039(4) 0.0146(4) -0.0005(3) -0.0017(3) 0.0029(3)
    O2 0.0115(4) 0.0047(4) 0.0117(4) -0.0016(3) 0.0018(3) 0.0014(3)
    N1 0.0085(5) 0.0051(5) 0.0115(5) 0.0001(4) -0.0005(4) 0.0023(4)
    N2 0.0082(5) 0.0031(5) 0.0105(5) -0.0002(4) -0.0016(4) 0.0019(4)
    C1 0.0100(6) 0.0114(6) 0.0132(6) -0.0008(5) -0.0009(5) 0.0036(5)
    C2 0.0083(5) 0.0179(7) 0.0165(6) 0.0022(5) -0.0004(5) 0.0072(5)
    C3 0.0129(6) 0.0134(7) 0.0206(7) 0.0072(5) 0.0025(5) 0.0074(5)
    C4 0.0144(6) 0.0056(6) 0.0191(6) 0.0035(5) 0.0025(5) 0.0040(5)
    C5 0.0102(5) 0.0045(6) 0.0121(6) 0.0012(4) 0.0010(4) 0.0023(4)
    C6 0.0120(6) 0.0019(5) 0.0172(6) -0.0010(4) -0.0033(5) 0.0028(4)
    C7 0.0072(5) 0.0068(6) 0.0161(6) -0.0016(4) -0.0022(4) 0.0025(4)
    C8 0.0079(5) 0.0077(6) 0.0207(7) -0.0005(4) -0.0041(5) 0.0046(5)
    C9 0.0156(6) 0.0083(6) 0.0099(6) -0.0024(5) 0.0001(5) -0.0024(4)
    C10 0.0147(6) 0.0070(6) 0.0140(6) 0.0008(5) 0.0041(5) -0.0012(5)
    O1W1 0.095(4) 0.035(2) 0.0249(16) -0.019(2) -0.0105(19) 0.0025(14)
    O1W2 0.066(3) 0.069(3) 0.0270(18) -0.008(2) -0.0078(18) -0.0038(18)
    O2W 0.229(6) 0.182(5) 0.138(4) -0.037(5) 0.023(4) 0.009(4)
_geom_special_details
;
All e.s.d.'s (except the e.s.d. in the dihedral angle between two l.s. planes)
are estimated using the full covariance matrix. The cell e.s.d.'s are taken
into account individually in the estimation of e.s.d.'s in distances, angles
and torsion angles; correlations between e.s.d.'s in cell parameters are only
used when they are defined by crystal symmetry. An approximate (isotropic)
treatment of cell e.s.d.'s is used for estimating e.s.d.'s involving l.s.
planes.
;
loop_
    _geom_bond_atom_site_label_1
    _geom_bond_atom_site_label_2
    _geom_bond_site_symmetry_2
    _geom_bond_distance
    _geom_bond_publ_flag
    Fe1 O1 . 1.9165(11) ?
    Fe1 O2 . 2.1036(12) ?
    Fe1 N1 . 2.1704(12) ?
    Fe1 N2 . 2.1939(12) ?
    Fe1 Cl2 . 2.2773(5) ?
    Fe1 Cl1 . 2.3581(7) ?
    O1 C8 . 1.4229(16) ?
    O2 C10 . 1.4326(17) ?
    O2 H1O2 . 0.829(15) ?
    N1 C5 . 1.3433(17) ?
    N1 C1 . 1.3488(17) ?
    N2 C6 . 1.4759(17) ?
    N2 C7 . 1.4818(17) ?
    N2 C9 . 1.4878(18) ?
    C1 C2 . 1.387(2) ?
    C1 H1 . 0.9500 ?
    C2 C3 . 1.390(2) ?
    C2 H2 . 0.9500 ?
    C3 C4 . 1.386(2) ?
    C3 H3 . 0.9500 ?
    C4 C5 . 1.3925(18) ?
    C4 H4 . 0.9500 ?
    C5 C6 . 1.5071(19) ?
    C6 H6A . 0.9900 ?
    C6 H6B . 0.9900 ?
    C7 C8 . 1.5360(19) ?
    C7 H7A . 0.9900 ?
    C7 H7B . 0.9900 ?
    C8 H8A . 0.9900 ?
    C8 H8B . 0.9900 ?
    C9 C10 . 1.516(2) ?
    C9 H9A . 0.9900 ?
    C9 H9B . 0.9900 ?
    C10 H10A . 0.9900 ?
    C10 H10B . 0.9900 ?
    O1W1 H1W1 . 0.842(10) ?
    O1W1 H2W1 . 0.842(10) ?
    O1W2 H1W2 . 0.842(10) ?
    O1W2 H2W2 . 0.839(10) ?
loop_
    _geom_angle_atom_site_label_1
    _geom_angle_atom_site_label_2
    _geom_angle_atom_site_label_3
    _geom_angle_site_symmetry_1
    _geom_angle_site_symmetry_3
    _geom_angle
    _geom_angle_publ_flag
    O1 Fe1 O2 . . 94.79(4) ?
    O1 Fe1 N1 . . 156.10(4) ?
    O2 Fe1 N1 . . 81.45(4) ?
    O1 Fe1 N2 . . 79.52(5) ?
    O2 Fe1 N2 . . 79.66(4) ?
    N1 Fe1 N2 . . 76.59(5) ?
    O1 Fe1 Cl2 . . 103.25(4) ?
    O2 Fe1 Cl2 . . 88.96(3) ?
    N1 Fe1 Cl2 . . 100.28(4) ?
    N2 Fe1 Cl2 . . 168.51(3) ?
    O1 Fe1 Cl1 . . 94.54(4) ?
    O2 Fe1 Cl1 . . 166.87(3) ?
    N1 Fe1 Cl1 . . 86.28(3) ?
    N2 Fe1 Cl1 . . 92.98(3) ?
    Cl2 Fe1 Cl1 . . 97.869(19) ?
    C8 O1 Fe1 . . 119.26(8) ?
    C10 O2 Fe1 . . 114.30(8) ?
    C10 O2 H1O2 . . 110.1(14) ?
    Fe1 O2 H1O2 . . 121.2(14) ?
    C5 N1 C1 . . 118.97(12) ?
    C5 N1 Fe1 . . 116.11(9) ?
    C1 N1 Fe1 . . 124.88(9) ?
    C6 N2 C7 . . 112.22(11) ?
    C6 N2 C9 . . 112.75(11) ?
    C7 N2 C9 . . 110.38(11) ?
    C6 N2 Fe1 . . 109.90(8) ?
    C7 N2 Fe1 . . 103.42(8) ?
    C9 N2 Fe1 . . 107.66(8) ?
    N1 C1 C2 . . 122.02(13) ?
    N1 C1 H1 . . 119.0 ?
    C2 C1 H1 . . 119.0 ?
    C1 C2 C3 . . 118.93(13) ?
    C1 C2 H2 . . 120.5 ?
    C3 C2 H2 . . 120.5 ?
    C4 C3 C2 . . 119.12(13) ?
    C4 C3 H3 . . 120.4 ?
    C2 C3 H3 . . 120.4 ?
    C3 C4 C5 . . 118.90(14) ?
    C3 C4 H4 . . 120.6 ?
    C5 C4 H4 . . 120.6 ?
    N1 C5 C4 . . 122.05(13) ?
    N1 C5 C6 . . 116.46(11) ?
    C4 C5 C6 . . 121.45(12) ?
    N2 C6 C5 . . 110.93(10) ?
    N2 C6 H6A . . 109.5 ?
    C5 C6 H6A . . 109.5 ?
    N2 C6 H6B . . 109.5 ?
    C5 C6 H6B . . 109.5 ?
    H6A C6 H6B . . 108.0 ?
    N2 C7 C8 . . 109.06(11) ?
    N2 C7 H7A . . 109.9 ?
    C8 C7 H7A . . 109.9 ?
    N2 C7 H7B . . 109.9 ?
    C8 C7 H7B . . 109.9 ?
    H7A C7 H7B . . 108.3 ?
    O1 C8 C7 . . 110.95(11) ?
    O1 C8 H8A . . 109.4 ?
    C7 C8 H8A . . 109.4 ?
    O1 C8 H8B . . 109.4 ?
    C7 C8 H8B . . 109.4 ?
    H8A C8 H8B . . 108.0 ?
    N2 C9 C10 . . 111.01(11) ?
    N2 C9 H9A . . 109.4 ?
    C10 C9 H9A . . 109.4 ?
    N2 C9 H9B . . 109.4 ?
    C10 C9 H9B . . 109.4 ?
    H9A C9 H9B . . 108.0 ?
    O2 C10 C9 . . 108.90(11) ?
    O2 C10 H10A . . 109.9 ?
    C9 C10 H10A . . 109.9 ?
    O2 C10 H10B . . 109.9 ?
    C9 C10 H10B . . 109.9 ?
    H10A C10 H10B . . 108.3 ?
    H1W1 O1W1 H2W1 . . 108(3) ?
    H1W2 O1W2 H2W2 . . 109(3) ?
loop_
    _geom_torsion_atom_site_label_1
    _geom_torsion_atom_site_label_2
    _geom_torsion_atom_site_label_3
    _geom_torsion_atom_site_label_4
    _geom_torsion_site_symmetry_1
    _geom_torsion_site_symmetry_2
    _geom_torsion_site_symmetry_3
    _geom_torsion_site_symmetry_4
    _geom_torsion
    _geom_torsion_publ_flag
    C5 N1 C1 C2 . . . . 0.7(2) ?
    Fe1 N1 C1 C2 . . . . 178.26(10) ?
    N1 C1 C2 C3 . . . . -0.6(2) ?
    C1 C2 C3 C4 . . . . -0.2(2) ?
    C2 C3 C4 C5 . . . . 0.8(2) ?
    C1 N1 C5 C4 . . . . -0.1(2) ?
    Fe1 N1 C5 C4 . . . . -177.80(10) ?
    C1 N1 C5 C6 . . . . -177.70(12) ?
    Fe1 N1 C5 C6 . . . . 4.56(16) ?
    C3 C4 C5 N1 . . . . -0.7(2) ?
    C3 C4 C5 C6 . . . . 176.80(13) ?
    C7 N2 C6 C5 . . . . 149.11(12) ?
    C9 N2 C6 C5 . . . . -85.49(14) ?
    Fe1 N2 C6 C5 . . . . 34.62(13) ?
    N1 C5 C6 N2 . . . . -26.63(17) ?
    C4 C5 C6 N2 . . . . 155.71(13) ?
    C6 N2 C7 C8 . . . . -161.67(11) ?
    C9 N2 C7 C8 . . . . 71.64(14) ?
    Fe1 N2 C7 C8 . . . . -43.28(12) ?
    Fe1 O1 C8 C7 . . . . -0.47(15) ?
    N2 C7 C8 O1 . . . . 31.76(16) ?
    C6 N2 C9 C10 . . . . 83.81(14) ?
    C7 N2 C9 C10 . . . . -149.79(11) ?
    Fe1 N2 C9 C10 . . . . -37.58(12) ?
    Fe1 O2 C10 C9 . . . . -35.00(13) ?
    N2 C9 C10 O2 . . . . 48.37(15) ?
loop_
    _geom_hbond_atom_site_label_D
    _geom_hbond_atom_site_label_H
    _geom_hbond_atom_site_label_A
    _geom_hbond_site_symmetry_A
    _geom_hbond_distance_DH
    _geom_hbond_distance_HA
    _geom_hbond_distance_DA
    _geom_hbond_angle_DHA
    O1W1 H1W1 Cl1 . 0.842(10) 2.51(3) 3.279(4) 152(5)
    O1W2 H2W2 Cl1 . 0.839(10) 2.91(5) 3.470(4) 125(5)
    O2 H1O2 O1 3_666 0.829(15) 1.691(15) 2.5196(14) 177(2)
    O1W1 H2W1 O2W 1_554 0.842(10) 2.15(4) 2.876(7) 144(7)
    O1W2 H1W2 O2W 1_554 0.842(10) 2.06(5) 2.647(8) 126(5)
    O1W2 H1W2 O2W 3_566 0.842(10) 2.06(3) 2.836(8) 153(6)
    C4 H4 Cl1 2_655 0.95 2.76 3.5962(16) 147
    C9 H9A Cl1 4_576 0.99 2.78 3.6371(15) 145
    C3 H3 Cl2 2 0.95 2.80 3.5721(16) 139
_shelx_hkl_file
;
   0   1   0   -0.03    0.01
   0  -1   0   -0.02    0.01
   0   2   0    1.22    0.05
   0  -2   0    1.14    0.05
   0   3   0    0.15    0.02
   0  -3   0    0.10    0.03
   0   4   0  115.31    2.76
   0  -4   0  117.67    2.72
   0   5   0    0.00    0.03
   0  -5   0    0.01    0.03
   0   7   0   -0.02    0.03
   0  -7   0    0.02    0.04
   0   8   0    0.05    0.04
   0  -8   0    0.14    0.04
   0   9   0    0.08    0.03
   0  -9   0    0.08    0.04
   0 -11  -1  155.57    3.58
   0  11   1  153.16    3.51
   0 -10  -1   51.74    1.39
   0  10   1   54.64    1.53
   0  -9  -1  173.36    4.19
   0   9   1  173.19    4.22
   0  -7  -1  243.31    5.89
   0   7   1  240.93    5.67
   0  -6  -1  303.59    7.08
   0   6   1  311.97    7.32
   0  -5  -1    1.54    0.09
   0   5   1    1.79    0.10
   0  -4  -1  135.06    3.14
   0   4   1  132.25    3.21
   0  -3  -1  181.76    4.29
   0   3   1  183.76    4.37
   0   3  -1  175.97    5.72
   0   4  -1  135.60    3.38
   0  -4   1  128.38    3.13
   0   5  -1    1.34    0.07
   0  -5   1    1.42    0.08
   0   6  -1  303.14    6.86
   0   7  -1  245.46    5.76
   0  -7   1  252.91    5.94
   0   9  -1  163.17    3.71
   0  -9   1  166.38    3.85
   0 -13  -2   43.14    1.10
   0  13   2   42.90    1.08
   0 -12  -2  120.32    3.01
   0  12   2  117.45    3.03
   0 -11  -2   54.59    1.59
   0  11   2   54.41    1.67
   0 -10  -2   12.15    0.45
   0  10   2   13.69    0.53
   0   9   2  617.92   20.71
   0  -8  -2  392.70    9.24
   0   8   2  398.18    9.54
   0  -7  -2  209.01    5.08
   0   7   2  205.84    5.31
   0  -6  -2   34.89    1.05
   0   6   2   34.04    1.05
   0  -5  -2    3.15    0.17
   0   5   2    3.09    0.14
   0  -4  -2  108.91    3.00
   0   4   2  113.85    2.91
   0  -3  -2   86.67    2.30
   0   3   2   85.64    2.15
   0  -2  -2    4.63    0.22
   0   2   2    4.75    0.22
   0   0  -2  190.06    6.70
   0   2  -2    4.81    0.19
   0  -2   2    4.61    0.19
   0   3  -2   85.78    2.31
   0  -3   2   85.51    2.30
   0   4  -2  112.94    2.86
   0  -4   2  115.59    2.95
   0   5  -2    3.01    0.15
   0  -5   2    3.35    0.18
   0   6  -2   32.58    0.94
   0  -6   2   35.41    1.03
   0   7  -2  196.96    4.77
   0  -7   2  212.41    5.39
   0   8  -2  390.64   12.85
   0  -8   2  390.46    9.04
   0  -9   2  639.39   20.46
   0  10  -2   13.27    0.43
   0 -10   2   12.70    0.43
   0 -14  -3  214.17    5.26
   0  14   3  216.25    5.23
   0 -13  -3   50.72    1.53
   0  13   3   52.96    1.65
   0 -12  -3   25.46    1.05
   0  12   3   27.50    1.07
   0 -11  -3   86.61    3.50
   0  11   3   83.33    2.62
   0 -10  -3    9.63    0.51
   0  10   3    9.67    0.49
   0  -9  -3    1.06    0.13
   0   9   3    1.26    0.17
   0  -8  -3    4.51    0.22
   0   8   3    4.21    0.24
   0  -7  -3   16.28    0.62
   0   7   3   15.85    0.64
   0  -6  -3  207.75    5.37
   0   6   3  210.32    5.45
   0  -5  -3   52.82    1.56
   0   5   3   53.48    1.56
   0  -4  -3  684.88   21.72
   0  -2  -3  302.52    7.65
   0   2   3  314.57    7.86
   0  -1  -3  158.32    3.99
   0   1   3  160.92    4.16
   0   0  -3    0.16    0.08
   0   1  -3  163.95    4.08
   0  -1   3  159.04    3.79
   0   2  -3  323.88    8.01
   0  -2   3  324.50    7.77
   0   5  -3   53.43    1.53
   0  -5   3   55.25    1.54
   0   6  -3  204.94    5.26
   0  -6   3  219.37    5.58
   0   7  -3   16.44    0.56
   0  -7   3   16.40    0.67
   0   8  -3    4.13    0.22
   0  -8   3    4.34    0.23
   0   9  -3    1.08    0.10
   0  -9   3    1.23    0.12
   0  10  -3    9.46    0.32
   0 -10   3    9.63    0.37
   0  11  -3   83.57    2.22
   0 -11   3   82.38    2.23
   0  12  -3   25.07    0.66
   0 -12   3   25.36    0.96
   0 -15  -4    8.57    0.39
   0  15   4   10.01    0.46
   0 -14  -4    3.54    0.23
   0  14   4    3.35    0.24
   0 -13  -4   13.69    0.61
   0  13   4   14.80    0.61
   0 -12  -4  249.52    6.51
   0  12   4  246.66    6.21
   0 -11  -4  118.42    3.11
   0  11   4  119.14    3.34
   0 -10  -4   60.69    1.89
   0  10   4   61.51    1.98
   0  -9  -4  370.73    9.35
   0   9   4  369.53    9.05
   0  -8  -4   89.12    2.62
   0   8   4   85.72    2.40
   0  -7  -4   45.60    1.27
   0   7   4   46.49    1.51
   0  -6  -4   93.45    2.65
   0   6   4   95.70    2.72
   0  -5  -4   15.42    0.55
   0   5   4   15.88    0.57
   0  -4  -4    8.51    0.41
   0   4   4    8.57    0.34
   0  -3  -4   30.70    1.02
   0   3   4   30.98    1.21
   0  -2  -4   18.05    0.54
   0   2   4   17.72    0.67
   0  -1  -4    0.97    0.15
   0   1   4    0.83    0.11
   0   0  -4  585.13   20.18
   0   1  -4    0.75    0.11
   0  -1   4    0.68    0.10
   0   2  -4   17.57    0.61
   0  -2   4   17.82    0.64
   0   3  -4   29.65    0.96
   0  -3   4   31.88    0.97
   0   4  -4    8.38    0.38
   0  -4   4    8.64    0.41
   0   5  -4   14.86    0.60
   0  -5   4   15.51    0.66
   0   6  -4   99.30    2.54
   0  -6   4   94.81    2.68
   0   7  -4   45.73    1.48
   0  -7   4   45.17    1.52
   0   8  -4   86.65    2.51
   0  -8   4   87.40    2.59
   0   9  -4  372.40    9.03
   0  -9   4  366.60    8.80
   0  10  -4   62.35    1.83
   0 -10   4   61.50    1.93
   0  11  -4  116.85    3.23
   0 -11   4  119.39    3.35
   0  12  -4  241.31    6.00
   0 -12   4  247.97    6.16
   0  13  -4   13.79    0.56
   0 -13   4   13.36    0.49
   0 -17  -5   94.48    2.24
   0  17   5   94.58    2.31
   0 -16  -5    0.05    0.15
   0  16   5    0.14    0.18
   0 -15  -5   26.63    1.03
   0  15   5   27.64    0.92
   0 -14  -5  297.13    7.81
   0  14   5  292.03    7.09
   0 -13  -5   16.77    0.69
   0  13   5   16.55    0.60
   0 -12  -5    9.07    0.43
   0  12   5    9.67    0.43
   0 -11  -5    5.08    0.25
   0  11   5    4.99    0.29
   0 -10  -5   74.04    2.23
   0  10   5   72.45    2.21
   0  -9  -5    1.86    0.19
   0   9   5    2.04    0.17
   0  -8  -5   66.59    2.05
   0   8   5   65.34    1.98
   0  -7  -5   49.65    1.62
   0   7   5   50.46    1.48
   0  -6  -5  197.10    5.16
   0   6   5  198.12    5.19
   0  -5  -5  390.03    9.56
   0   5   5  389.48    9.61
   0  -4  -5   40.93    1.24
   0   4   5   39.71    1.36
   0  -3  -5   69.50    1.97
   0   3   5   70.19    2.05
   0  -2  -5   13.67    0.57
   0   2   5   13.54    0.45
   0  -1  -5    0.26    0.11
   0   1   5    0.20    0.11
   0   0  -5    0.08    0.12
   0   0   5    0.18    0.19
   0   1  -5    0.16    0.09
   0  -1   5    0.12    0.10
   0   2  -5   13.38    0.55
   0  -2   5   13.70    0.52
   0   3  -5   70.68    2.13
   0  -3   5   70.24    2.14
   0   4  -5   39.95    1.27
   0  -4   5   41.25    1.30
   0   5  -5  384.73    9.73
   0  -5   5  386.37    9.25
   0   6  -5  196.56    5.31
   0  -6   5  201.45    5.32
   0   7  -5   51.04    1.58
   0  -7   5   51.06    1.69
   0   8  -5   66.99    2.09
   0  -8   5   67.71    2.18
   0   9  -5    1.83    0.14
   0  -9   5    1.84    0.15
   0  10  -5   72.60    1.95
   0 -10   5   73.95    2.14
   0  11  -5    5.00    0.24
   0 -11   5    5.08    0.29
   0  12  -5    9.55    0.41
   0 -12   5    9.62    0.42
   0  13  -5   15.87    0.58
   0 -13   5   16.14    0.64
   0  14  -5  285.19    6.66
   0 -14   5  285.52    6.75
   0 -18  -6    2.72    0.23
   0  18   6    2.81    0.24
   0 -17  -6    0.24    0.23
   0  17   6   -0.11    0.24
   0 -16  -6   99.63    2.76
   0  16   6   98.47    2.81
   0 -15  -6    4.63    0.50
   0  15   6    4.60    0.36
   0 -14  -6   12.80    0.55
   0  14   6   13.63    0.59
   0 -13  -6  122.16    3.33
   0  13   6  118.96    3.53
   0 -12  -6  137.24    3.90
   0  12   6  135.13    3.88
   0 -11  -6  133.93    3.37
   0  11   6  133.35    3.75
   0 -10  -6  135.33    3.67
   0  10   6  137.55    3.92
   0  -9  -6   12.85    0.53
   0   9   6   12.73    0.51
   0  -8  -6    6.66    0.33
   0   8   6    6.71    0.32
   0  -7  -6    4.30    0.23
   0   7   6    4.33    0.27
   0  -6  -6  200.93    5.31
   0   6   6  194.73    5.12
   0  -5  -6   79.55    2.39
   0   5   6   78.03    2.40
   0  -4  -6   29.37    1.06
   0   4   6   28.80    1.04
   0  -3  -6  390.46    9.75
   0   3   6  390.18    9.45
   0  -2  -6   31.04    1.11
   0   2   6   30.01    1.03
   0  -1  -6  198.39    5.05
   0   1   6  198.98    5.62
   0   0  -6   11.53    0.46
   0   1  -6  199.02    5.70
   0  -1   6  206.08    5.73
   0   2  -6   31.42    1.14
   0  -2   6   32.03    0.99
   0   3  -6  406.34   10.10
   0  -3   6  398.04    9.71
   0   4  -6   29.09    1.02
   0  -4   6   29.43    1.03
   0   5  -6   78.39    2.39
   0  -5   6   78.79    2.44
   0   6  -6  198.97    5.42
   0  -6   6  210.83    5.17
   0   7  -6    4.38    0.24
   0  -7   6    4.64    0.28
   0   8  -6    6.34    0.31
   0  -8   6    6.39    0.35
   0   9  -6   12.54    0.49
   0  -9   6   11.80    0.53
   0  10  -6  134.70    3.83
   0 -10   6  136.26    3.80
   0  11  -6  128.58    3.36
   0 -11   6  130.81    3.40
   0  12  -6  141.10    3.57
   0 -12   6  142.69    3.74
   0  13  -6  120.69    3.23
   0 -13   6  121.02    3.36
   0  14  -6   12.54    0.59
   0 -14   6   13.19    0.51
   0  15  -6    3.96    0.23
   0 -15   6    4.09    0.23
   0 -19  -7   11.70    0.46
   0  19   7   11.90    0.48
   0 -18  -7   16.51    0.70
   0  18   7   16.57    0.83
   0 -17  -7   60.78    1.67
   0  17   7   58.14    1.88
   0 -16  -7    0.92    0.38
   0  16   7    1.11    0.28
   0 -15  -7   16.27    0.66
   0  15   7   16.84    0.80
   0 -14  -7   14.20    0.61
   0  14   7   15.28    0.71
   0 -13  -7    0.31    0.20
   0  13   7    0.69    0.21
   0 -12  -7    3.81    0.27
   0  12   7    4.12    0.28
   0 -11  -7  184.13    5.00
   0  11   7  188.25    5.06
   0 -10  -7   31.56    1.10
   0  10   7   29.55    0.99
   0  -9  -7  154.70    4.21
   0   9   7  150.35    4.28
   0  -8  -7   45.20    1.50
   0   8   7   44.34    1.42
   0  -7  -7    1.74    0.20
   0   7   7    1.55    0.19
   0  -6  -7   26.65    0.94
   0   6   7   26.28    0.96
   0  -4  -7   87.27    2.45
   0   4   7   86.98    2.45
   0  -3  -7  227.78    5.85
   0   3   7  233.36    5.73
   0  -2  -7   40.77    1.35
   0   2   7   40.97    1.43
   0  -1  -7   81.64    2.37
   0   1   7   82.05    2.37
   0   0  -7    0.11    0.11
   0   0   7   -0.10    0.12
   0   1  -7   79.69    2.34
   0  -1   7   79.99    2.35
   0   2  -7   41.70    1.44
   0  -2   7   41.72    1.42
   0   3  -7  230.66    6.36
   0  -3   7  230.16    6.55
   0   4  -7   90.25    2.73
   0  -4   7   88.93    2.66
   0   5  -7 2046.63   64.29
   0   6  -7   25.65    1.04
   0  -6   7   25.86    1.02
   0   7  -7    1.94    0.16
   0  -7   7    1.74    0.21
   0   8  -7   45.17    1.50
   0  -8   7   43.77    1.42
   0   9  -7  154.03    4.07
   0  -9   7  155.25    4.14
   0  10  -7   29.48    0.99
   0 -10   7   31.55    1.16
   0  11  -7  183.83    4.95
   0 -11   7  182.63    4.86
   0  12  -7    4.07    0.27
   0 -12   7    3.70    0.26
   0  13  -7    0.73    0.21
   0 -13   7    0.74    0.22
   0  14  -7   14.36    0.62
   0 -14   7   14.48    0.58
   0  15  -7   14.05    0.63
   0 -15   7   14.92    0.64
   0  16  -7    1.33    0.20
   0 -16   7    1.16    0.20
   0 -19  -8    7.57    0.53
   0  19   8    7.52    0.55
   0 -18  -8    1.53    0.41
   0  18   8    0.77    0.39
   0 -17  -8   21.96    0.83
   0  17   8   21.17    0.93
   0 -16  -8    2.21    0.32
   0  16   8    1.55    0.27
   0 -15  -8    8.16    0.52
   0  15   8    8.50    0.53
   0 -14  -8    0.60    0.28
   0  14   8    0.38    0.24
   0 -13  -8  237.47    5.83
   0  13   8  247.20    6.24
   0 -12  -8   74.90    2.33
   0  12   8   76.82    2.42
   0 -11  -8  159.60    4.16
   0  11   8  160.30    4.75
   0 -10  -8   43.47    1.44
   0  10   8   42.75    1.38
   0  -9  -8    8.33    0.44
   0   9   8    8.41    0.39
   0  -8  -8    8.50    0.46
   0   8   8    8.19    0.43
   0  -7  -8  482.56   11.92
   0   7   8  479.36   11.63
   0  -6  -8   74.15    2.36
   0   6   8   73.86    2.26
   0  -5  -8    0.67    0.18
   0   5   8    0.80    0.18
   0  -4  -8  237.72    6.42
   0   4   8  238.87    6.19
   0  -3  -8  723.24   17.54
   0   3   8  711.59   16.89
   0  -2  -8   19.06    0.84
   0   2   8   19.31    0.79
   0   1   8  197.66    5.41
   0   0  -8   40.32    1.38
   0   1  -8  191.99    5.05
   0  -1   8  198.41    5.05
   0   2  -8   19.62    0.73
   0  -2   8   19.69    0.78
   0   3  -8  733.90   17.96
   0  -3   8  739.86   17.98
   0   4  -8  241.48    6.49
   0  -4   8  252.04    6.54
   0   5  -8    0.59    0.17
   0  -5   8    0.65    0.13
   0   6  -8   75.31    2.38
   0  -6   8   76.21    2.48
   0   7  -8  468.76   11.79
   0  -7   8  499.91   12.39
   0   8  -8    8.61    0.39
   0  -8   8    8.54    0.37
   0   9  -8    8.79    0.43
   0  -9   8    8.67    0.44
   0  10  -8   43.29    1.41
   0 -10   8   44.41    1.35
   0  11  -8  160.36    4.43
   0 -11   8  161.61    4.73
   0  12  -8   72.86    2.22
   0 -12   8   74.71    2.34
   0  13  -8  248.23    6.39
   0 -13   8  253.77    6.48
   0  14  -8    0.35    0.21
   0 -14   8    0.26    0.26
   0  15  -8    8.11    0.46
   0 -15   8    8.43    0.47
   0  16  -8    1.76    0.28
   0 -16   8    1.55    0.28
   0  17  -8   18.29    0.64
   0 -17   8   18.64    0.64
   0 -20  -9   31.98    1.61
   0  20   9   33.76    1.74
   0 -19  -9    2.12    0.57
   0  19   9    2.62    0.61
   0 -18  -9   37.46    1.14
   0  18   9   40.43    1.35
   0 -17  -9   12.91    0.69
   0  17   9   12.64    0.68
   0 -16  -9    1.01    0.37
   0  16   9    0.71    0.34
   0 -15  -9    0.28    0.33
   0  15   9    0.20    0.32
   0 -14  -9  213.82    5.38
   0  14   9  224.16    5.67
   0 -13  -9   50.13    1.55
   0  13   9   50.59    1.48
   0 -12  -9  198.47    5.23
   0  12   9  200.22    5.17
   0 -11  -9   14.80    0.67
   0  11   9   13.96    0.64
   0 -10  -9    3.34    0.25
   0  10   9    3.31    0.31
   0  -9  -9   68.82    1.95
   0   9   9   68.89    2.17
   0  -8  -9   58.97    1.85
   0   8   9   57.95    1.84
   0  -7  -9    2.00    0.19
   0   7   9    2.11    0.19
   0  -6  -9   80.75    2.26
   0   6   9   80.01    2.24
   0  -5  -9  247.35    6.32
   0   5   9  252.58    6.47
   0  -4  -9  572.60   13.85
   0   4   9  573.76   13.95
   0  -3  -9  127.10    3.66
   0   3   9  126.02    3.50
   0  -2  -9  301.43    7.40
   0   2   9  305.77    7.43
   0   1   9   72.60    2.13
   0   0  -9    0.03    0.19
   0   0   9   -0.04    0.17
   0   1  -9   72.20    2.16
   0  -1   9   73.83    2.50
   0   2  -9  289.36    7.39
   0  -2   9  300.62    7.95
   0   3  -9  123.97    3.68
   0  -3   9  128.49    3.71
   0   4  -9  557.23   13.76
   0  -4   9  558.47   13.50
   0   5  -9  255.01    6.56
   0  -5   9  259.15    6.66
   0   6  -9   78.89    2.40
   0  -6   9   82.14    2.37
   0   7  -9    2.38    0.21
   0  -7   9    2.04    0.20
   0   8  -9   59.64    1.75
   0  -8   9   59.61    1.68
   0   9  -9   70.89    2.05
   0  -9   9   69.50    2.11
   0  10  -9    3.19    0.23
   0 -10   9    3.44    0.25
   0  11  -9   14.04    0.57
   0 -11   9   14.17    0.54
   0  12  -9  198.08    5.03
   0 -12   9  198.61    5.31
   0  13  -9   48.06    1.54
   0 -13   9   46.75    1.48
   0  14  -9  224.82    5.41
   0 -14   9  226.20    5.52
   0  15  -9    0.25    0.22
   0 -15   9    0.14    0.27
   0  16  -9    0.58    0.31
   0 -16   9    1.08    0.32
   0  17  -9   11.66    0.55
   0 -17   9   11.50    0.57
   0  18  -9   32.82    0.81
   0 -18   9   31.93    0.81
   0 -20 -10  139.02    3.60
   0  20  10  140.36    3.58
   0 -19 -10   59.05    1.69
   0  19  10   59.89    1.78
   0 -18 -10    0.97    0.54
   0  18  10    0.94    0.51
   0 -17 -10    5.43    0.49
   0  17  10    5.92    0.50
   0 -16 -10   38.35    1.14
   0  16  10   38.04    1.16
   0 -15 -10   10.05    0.57
   0  15  10   10.37    0.55
   0 -14 -10    0.05    0.32
   0  14  10    0.28    0.29
   0 -13 -10   69.01    1.91
   0  13  10   70.37    1.96
   0 -12 -10  108.23    3.17
   0  12  10  105.21    2.93
   0 -11 -10  102.51    2.80
   0  11  10  101.83    3.00
   0 -10 -10  136.55    3.70
   0  10  10  140.01    4.31
   0  -9 -10   70.78    2.08
   0   9  10   70.25    2.18
   0  -8 -10   41.47    1.28
   0   8  10   41.41    1.29
   0  -7 -10   54.72    1.70
   0   7  10   54.61    1.86
   0  -6 -10  267.48    6.91
   0   6  10  265.55    6.72
   0  -5 -10    4.56    0.26
   0   5  10    4.84    0.31
   0  -4 -10  208.53    5.27
   0   4  10  213.36    5.82
   0  -3 -10   10.76    0.50
   0   3  10   11.18    0.50
   0  -2 -10   -0.01    0.17
   0   2  10   -0.11    0.14
   0   1  10  127.89    3.75
   0   0 -10  129.13    3.88
   0   1 -10  128.80    3.43
   0  -1  10  130.76    3.68
   0   2 -10    0.04    0.17
   0  -2  10    0.16    0.17
   0   3 -10   11.35    0.52
   0  -3  10   10.96    0.58
   0   4 -10  215.91    5.92
   0  -4  10  224.86    5.47
   0   5 -10    5.55    0.40
   0  -5  10    5.14    0.37
   0   6 -10  257.34    6.12
   0  -6  10  264.95    6.53
   0   7 -10   54.79    1.67
   0  -7  10   54.34    1.67
   0   8 -10   41.97    1.43
   0  -8  10   43.12    1.40
   0   9 -10   72.73    2.15
   0  -9  10   72.43    2.15
   0  10 -10  140.83    3.71
   0 -10  10  141.86    3.88
   0  11 -10   98.35    2.80
   0 -11  10  100.61    2.79
   0  12 -10  109.79    2.95
   0 -12  10  110.19    2.99
   0  13 -10   71.31    2.18
   0 -13  10   70.59    2.01
   0  14 -10   -0.19    0.28
   0 -14  10   -0.10    0.36
   0  15 -10   10.21    0.53
   0 -15  10   11.13    0.57
   0  16 -10   37.84    1.31
   0 -16  10   38.07    1.41
   0  17 -10    5.84    0.50
   0 -17  10    4.96    0.52
   0  18 -10    0.96    0.40
   0 -18  10    0.34    0.46
   0 -20 -11   29.61    1.74
   0  20  11   28.84    2.07
   0 -19 -11   10.48    1.07
   0  19  11   11.95    0.80
   0 -18 -11   17.64    0.88
   0  18  11   18.21    0.89
   0 -17 -11   96.43    2.53
   0  17  11   97.18    2.64
   0 -16 -11   19.98    0.91
   0  16  11   19.83    0.79
   0 -15 -11   61.55    1.85
   0  15  11   59.56    2.00
   0 -14 -11   47.56    1.45
   0  14  11   49.08    1.46
   0 -13 -11   43.87    1.26
   0  13  11   44.33    1.40
   0 -12 -11   89.89    2.38
   0  12  11   91.48    2.78
   0 -11 -11  149.73    3.91
   0  11  11  152.86    4.16
   0 -10 -11    7.62    0.44
   0  10  11    7.40    0.43
   0  -9 -11   23.99    0.90
   0   9  11   24.42    0.89
   0  -8 -11    0.27    0.28
   0   8  11    0.41    0.26
   0  -7 -11  102.49    2.93
   0   7  11  102.81    3.39
   0  -6 -11  217.96    5.62
   0   6  11  218.48    5.70
   0  -5 -11   31.88    1.00
   0   5  11   31.47    1.01
   0  -4 -11    5.98    0.43
   0   4  11    6.70    0.36
   0  -3 -11    7.81    0.37
   0   3  11    7.56    0.37
   0  -2 -11   62.88    2.25
   0   2  11   65.34    1.92
   0   1  11   25.19    0.92
   0   0 -11    0.11    0.17
   0   0  11   -0.09    0.24
   0   1 -11   27.04    0.95
   0  -1  11   25.68    0.93
   0   2 -11   63.36    2.00
   0  -2  11   62.99    1.83
   0   3 -11    7.55    0.43
   0  -3  11    8.34    0.48
   0   4 -11    6.84    0.44
   0  -4  11    6.55    0.41
   0   5 -11   31.62    1.16
   0  -5  11   31.64    1.14
   0   6 -11  228.19    5.88
   0  -6  11  226.55    6.16
   0   7 -11  101.24    2.76
   0  -7  11  102.87    2.75
   0   8 -11    0.36    0.25
   0  -8  11    0.21    0.18
   0   9 -11   23.58    0.77
   0  -9  11   23.75    0.81
   0  10 -11    7.04    0.43
   0 -10  11    7.54    0.43
   0  11 -11  151.58    4.13
   0 -11  11  160.34    4.17
   0  12 -11   91.43    2.61
   0 -12  11   89.48    2.40
   0  13 -11   42.60    1.46
   0 -13  11   43.85    1.53
   0  14 -11   48.24    1.50
   0 -14  11   48.20    1.63
   0  15 -11   58.12    1.71
   0 -15  11   59.60    1.86
   0  16 -11   21.28    0.86
   0 -16  11   20.11    0.81
   0  17 -11   89.69    2.35
   0 -17  11   89.92    2.54
   0  18 -11   16.22    0.73
   0 -18  11   16.44    0.77
   0  19 -11   10.06    0.58
   0 -19  11    9.45    0.59
   0 -19 -12  129.18    3.28
   0  19  12  128.65    3.38
   0 -18 -12    0.88    0.77
   0  18  12    0.94    0.74
   0 -17 -12   18.70    0.91
   0  17  12   19.54    0.96
   0 -16 -12    2.93    0.52
   0  16  12    1.97    0.53
   0 -15 -12   46.19    1.45
   0  15  12   47.71    1.43
   0 -14 -12   26.18    1.02
   0  14  12   26.97    1.12
   0 -13 -12  124.97    3.79
   0  13  12  130.49    3.62
   0 -12 -12   12.99    0.63
   0  12  12   12.69    0.58
   0 -11 -12    0.76    0.27
   0  11  12    0.77    0.23
   0 -10 -12   16.97    0.60
   0  10  12   16.77    0.69
   0  -9 -12   93.72    2.65
   0   9  12   94.99    3.01
   0  -8 -12   26.32    0.96
   0   8  12   25.46    0.87
   0  -7 -12   10.90    0.52
   0   7  12   11.33    0.57
   0  -6 -12    4.04    0.36
   0   6  12    4.70    0.33
   0  -5 -12   73.82    2.16
   0   5  12   71.70    2.25
   0  -4 -12    3.11    0.33
   0   4  12    2.64    0.25
   0  -3 -12   41.19    1.38
   0   3  12   40.65    1.24
   0  -2 -12   50.95    1.59
   0   2  12   50.64    1.69
   0   1  12   14.74    0.62
   0   0 -12  229.21    6.19
   0   0  12  227.62    5.61
   0   1 -12   14.49    0.65
   0  -1  12   14.30    0.71
   0   2 -12   52.16    1.70
   0  -2  12   53.80    1.77
   0   3 -12   42.25    1.38
   0  -3  12   41.43    1.34
   0   4 -12    2.65    0.31
   0  -4  12    2.90    0.29
   0   5 -12   70.90    2.08
   0  -5  12   74.00    2.19
   0   6 -12    4.09    0.36
   0  -6  12    4.23    0.40
   0   7 -12   11.17    0.52
   0  -7  12   11.24    0.55
   0   8 -12   26.04    1.01
   0  -8  12   27.28    1.05
   0   9 -12   94.58    2.74
   0  -9  12   95.93    2.91
   0  10 -12   18.15    0.75
   0 -10  12   17.28    0.66
   0  11 -12    0.37    0.26
   0 -11  12    0.32    0.39
   0  12 -12   11.98    0.59
   0 -12  12   12.38    0.68
   0  13 -12  131.11    3.54
   0 -13  12  130.63    3.64
   0  14 -12   27.13    0.96
   0 -14  12   25.52    1.05
   0  15 -12   46.55    1.55
   0 -15  12   44.76    1.56
   0  16 -12    2.19    0.49
   0 -16  12    3.68    0.62
   0  17 -12   21.56    0.94
   0 -17  12   20.43    1.00
   0  18 -12    0.36    0.67
   0 -18  12    0.46    0.68
   0  19 -12  123.45    3.27
   0 -19  12  108.27    2.92
   0 -19 -13    3.74    0.93
   0  19  13    3.57    0.98
   0 -18 -13    9.90    0.96
   0  18  13    9.13    0.92
   0 -17 -13   28.45    1.25
   0  17  13   32.80    1.31
   0 -16 -13    4.06    0.62
   0  16  13    5.41    0.61
   0 -15 -13    9.03    0.56
   0  15  13    8.89    0.57
   0 -14 -13   15.85    0.76
   0  14  13   14.56    0.71
   0 -13 -13   15.06    0.85
   0  13  13   14.15    0.78
   0 -12 -13    2.90    0.43
   0  12  13    2.49    0.41
   0 -11 -13   23.82    0.90
   0  11  13   25.70    1.04
   0 -10 -13    4.35    0.34
   0  10  13    4.17    0.39
   0  -9 -13    0.02    0.35
   0   9  13    0.32    0.35
   0  -8 -13  152.20    4.04
   0   8  13  152.74    4.11
   0  -7 -13   60.36    1.84
   0   7  13   60.48    1.89
   0  -6 -13   40.57    1.47
   0   6  13   41.58    1.38
   0  -5 -13    9.68    0.51
   0   5  13    9.23    0.51
   0  -4 -13    3.16    0.37
   0   4  13    2.70    0.28
   0  -3 -13    0.16    0.22
   0   3  13    0.20    0.26
   0  -2 -13  154.30    4.34
   0   2  13  156.80    4.23
   0  -1 -13    7.69    0.82
   0   1  13   11.12    0.63
   0   0 -13    0.00    0.20
   0   0  13    0.10    0.20
   0   1 -13   11.52    0.61
   0  -1  13   11.48    0.54
   0   2 -13  152.14    4.13
   0  -2  13  157.82    4.12
   0   3 -13    0.50    0.28
   0  -3  13    0.39    0.31
   0   4 -13    3.07    0.37
   0  -4  13    3.17    0.35
   0   5 -13    9.21    0.50
   0  -5  13    9.40    0.47
   0   6 -13   41.98    1.51
   0  -6  13   43.20    1.37
   0   7 -13   60.50    1.95
   0  -7  13   62.58    1.88
   0   8 -13  157.02    4.26
   0  -8  13  157.50    4.18
   0   9 -13    0.09    0.32
   0  -9  13    0.40    0.27
   0  10 -13    3.94    0.39
   0 -10  13    3.82    0.37
   0  11 -13   25.20    0.94
   0 -11  13   25.31    0.93
   0  12 -13    3.44    0.40
   0 -12  13    2.13    0.43
   0  13 -13   13.71    0.73
   0 -13  13   15.04    0.77
   0  14 -13   14.75    0.77
   0 -14  13   16.14    0.79
   0  15 -13    8.59    0.64
   0 -15  13    9.58    0.68
   0  16 -13    4.72    0.55
   0 -16  13    5.03    0.64
   0  17 -13   32.06    1.23
   0 -17  13   31.09    1.34
   0  18 -13    8.47    1.20
   0 -18  13   10.72    0.94
   0 -18 -14    0.82    0.95
   0  18  14    1.70    0.80
   0 -17 -14    4.15    0.76
   0  17  14    3.68    0.68
   0 -16 -14   37.72    1.38
   0  16  14   39.93    1.41
   0 -15 -14   15.64    0.98
   0  15  14   13.93    0.77
   0 -14 -14   60.54    1.93
   0  14  14   59.99    1.74
   0 -13 -14   88.61    2.68
   0  13  14   87.29    2.48
   0 -12 -14    0.53    0.43
   0  12  14    0.06    0.43
   0 -11 -14    4.64    0.47
   0  11  14    5.79    0.55
   0 -10 -14   36.15    1.41
   0  10  14   35.21    1.35
   0  -9 -14    7.67    0.56
   0   9  14    8.19    0.49
   0  -8 -14   50.15    1.60
   0   8  14   50.61    1.70
   0  -7 -14    4.12    0.46
   0   7  14    4.75    0.44
   0  -6 -14   36.53    1.27
   0   6  14   34.98    1.16
   0  -5 -14   35.30    1.21
   0   5  14   34.52    1.26
   0  -4 -14   35.65    1.26
   0   4  14   33.50    1.17
   0  -3 -14   41.14    1.33
   0   3  14   43.24    1.36
   0  -2 -14   67.49    1.92
   0   2  14   69.15    2.23
   0  -1 -14   47.14    2.18
   0   1  14   44.55    1.36
   0   0 -14  225.09    5.70
   0   0  14  227.97    5.90
   0   1 -14   44.85    1.56
   0  -1  14   46.77    1.49
   0   2 -14   70.99    2.15
   0  -2  14   73.73    2.20
   0   3 -14   40.71    1.26
   0  -3  14   40.41    1.27
   0   4 -14   36.85    1.15
   0  -4  14   36.29    1.18
   0   5 -14   36.28    1.20
   0  -5  14   36.96    1.27
   0   6 -14   36.92    1.25
   0  -6  14   35.73    1.19
   0   7 -14    4.49    0.31
   0  -7  14    4.49    0.40
   0   8 -14   51.56    1.69
   0  -8  14   53.45    1.76
   0   9 -14    8.22    0.47
   0  -9  14    8.57    0.53
   0  10 -14   34.26    1.24
   0 -10  14   36.34    1.20
   0  11 -14    5.81    0.47
   0 -11  14    5.70    0.47
   0  12 -14    0.30    0.40
   0 -12  14    0.26    0.48
   0  13 -14   85.56    2.32
   0 -13  14   87.04    2.34
   0  14 -14   57.47    1.79
   0 -14  14   60.67    1.72
   0  15 -14   16.74    0.82
   0 -15  14   15.04    0.86
   0  16 -14   39.27    1.35
   0 -16  14   40.77    1.47
   0  17 -14    3.05    0.73
   0 -17  14    2.91    0.74
   0  18 -14    1.77    1.05
   0 -18  14    1.07    1.00
   0 -18 -15   21.94    1.27
   0  18  15   21.79    0.98
   0 -17 -15   27.22    1.28
   0  17  15   26.97    1.31
   0 -16 -15    8.03    0.89
   0  16  15    8.21    0.82
   0 -15 -15   15.93    0.90
   0  15  15   14.65    0.90
   0 -14 -15    0.87    0.40
   0  14  15    0.70    0.41
   0 -13 -15   19.41    0.87
   0  13  15   21.67    0.93
   0 -12 -15   34.27    1.24
   0  12  15   35.07    1.13
   0 -11 -15    0.84    0.34
   0  11  15    1.18    0.34
   0 -10 -15    2.08    0.41
   0  10  15    3.11    0.40
   0  -9 -15    1.51    0.38
   0   9  15    2.17    0.37
   0  -8 -15   90.17    2.81
   0   8  15   91.50    2.57
   0  -7 -15    0.30    0.29
   0   7  15   -0.06    0.33
   0  -6 -15  164.47    4.18
   0   6  15  160.72    4.22
   0  -5 -15    7.79    0.53
   0   5  15    8.09    0.54
   0  -4 -15   59.29    1.89
   0   4  15   59.50    1.83
   0  -3 -15   19.34    0.75
   0   3  15   18.16    0.70
   0  -2 -15  170.01    4.39
   0   2  15  171.42    4.50
   0  -1 -15   90.97    4.19
   0   1  15   87.45    3.34
   0   0 -15   -0.20    0.33
   0   0  15    0.31    0.30
   0   1 -15   85.30    2.40
   0  -1  15   85.09    2.40
   0   2 -15  165.92    4.16
   0  -2  15  167.00    4.43
   0   3 -15   19.13    0.71
   0  -3  15   19.50    0.72
   0   4 -15   58.24    1.89
   0  -4  15   61.08    1.90
   0   5 -15    8.82    0.47
   0  -5  15    8.89    0.55
   0   6 -15  167.50    4.47
   0  -6  15  164.47    4.44
   0   7 -15    0.28    0.34
   0  -7  15    0.10    0.35
   0   8 -15   90.47    2.50
   0  -8  15   89.79    2.68
   0   9 -15    2.12    0.44
   0  -9  15    2.13    0.46
   0  10 -15    3.49    0.38
   0 -10  15    2.97    0.46
   0  11 -15    0.84    0.36
   0 -11  15    0.68    0.36
   0  12 -15   33.55    1.04
   0 -12  15   37.42    1.25
   0  13 -15   20.41    0.95
   0 -13  15   21.42    0.98
   0  14 -15    0.55    0.49
   0 -14  15    0.77    0.59
   0  15 -15   13.55    0.85
   0 -15  15   14.08    0.88
   0  16 -15    8.87    0.91
   0 -16  15    8.61    0.97
   0  17 -15   27.29    1.16
   0 -17  15   25.09    1.26
   0 -17 -16   33.24    1.50
   0  17  16   33.54    1.47
   0 -16 -16    3.51    0.90
   0  16  16    3.28    0.78
   0 -15 -16    1.23    0.78
   0  15  16    0.53    0.76
   0 -14 -16   31.91    1.18
   0  14  16   30.66    1.10
   0 -13 -16    1.86    0.65
   0  13  16    1.65    0.60
   0 -12 -16   10.23    0.73
   0  12  16   11.56    0.75
   0 -11 -16    0.85    0.41
   0  11  16    0.70    0.51
   0 -10 -16   23.59    0.92
   0  10  16   24.22    1.00
   0  -9 -16   37.43    1.34
   0   9  16   38.18    1.41
   0  -8 -16   52.67    1.68
   0   8  16   49.54    1.53
   0  -7 -16  132.62    3.66
   0   7  16  134.41    3.68
   0  -6 -16   57.08    1.85
   0   6  16   55.14    1.70
   0  -5 -16    1.71    0.34
   0   5  16    1.76    0.38
   0  -4 -16   84.24    2.56
   0   4  16   84.50    2.59
   0  -3 -16   61.80    2.12
   0   3  16   63.46    1.87
   0  -2 -16   30.84    1.24
   0   2  16   30.05    1.11
   0   1  16   26.82    1.44
   0   0 -16   76.15    2.40
   0   0  16   76.94    2.30
   0   1 -16   26.04    1.11
   0  -1  16   26.80    0.94
   0   2 -16   30.71    1.08
   0  -2  16   29.92    1.12
   0   3 -16   62.35    1.80
   0  -3  16   62.90    1.86
   0   4 -16   88.20    2.54
   0  -4  16   88.04    2.50
   0   5 -16    2.13    0.31
   0  -5  16    2.26    0.32
   0   6 -16   54.85    1.68
   0  -6  16   56.78    1.77
   0   7 -16  131.74    3.45
   0  -7  16  130.39    3.33
   0   8 -16   50.95    1.56
   0  -8  16   50.74    1.64
   0   9 -16   37.51    1.21
   0  -9  16   37.49    1.27
   0  10 -16   24.88    1.00
   0 -10  16   23.92    1.00
   0  11 -16    1.40    0.49
   0 -11  16    0.35    0.59
   0  12 -16   11.03    0.68
   0 -12  16   10.79    0.76
   0  13 -16    2.16    0.59
   0 -13  16    1.35    0.69
   0  14 -16   29.02    1.15
   0 -14  16   29.33    1.29
   0  15 -16    1.15    0.69
   0 -15  16    1.17    0.85
   0  16 -16    3.98    0.81
   0 -16  16    3.32    0.94
   0  17 -16   27.76    1.49
   0 -17  16   30.75    1.80
   0 -17 -17   70.70    2.19
   0  17  17   75.55    2.22
   0 -16 -17    2.83    1.14
   0  16  17    3.61    1.01
   0 -15 -17   62.94    1.63
   0  15  17   63.22    1.65
   0 -14 -17   17.90    1.02
   0  14  17   16.47    0.98
   0 -13 -17    1.48    0.60
   0  13  17    2.02    0.56
   0 -12 -17    1.59    0.63
   0  12  17    1.43    0.58
   0 -11 -17   75.48    2.37
   0  11  17   75.00    2.27
   0 -10 -17    5.73    0.68
   0  10  17    6.26    0.59
   0  -9 -17   51.61    1.61
   0   9  17   52.16    1.58
   0  -8 -17    3.97    0.48
   0   8  17    3.73    0.49
   0  -7 -17   30.69    1.10
   0   7  17   29.49    1.09
   0  -6 -17   74.15    2.43
   0   6  17   72.82    2.25
   0  -5 -17   20.11    0.87
   0   5  17   20.32    0.88
   0  -4 -17    6.69    0.52
   0   4  17    6.99    0.52
   0  -3 -17    0.04    0.27
   0   3  17   -0.32    0.32
   0  -2 -17   20.41    0.82
   0   2  17   20.32    0.91
   0   0 -17   -0.30    0.43
   0   0  17    0.30    0.44
   0   1 -17  144.14    4.22
   0  -1  17  145.45    3.93
   0   2 -17   21.12    0.94
   0  -2  17   22.32    0.98
   0   3 -17    0.14    0.39
   0  -3  17   -0.35    0.53
   0   4 -17    7.30    0.56
   0  -4  17    8.03    0.54
   0   5 -17   20.09    0.86
   0  -5  17   20.23    0.82
   0   6 -17   72.64    2.20
   0  -6  17   74.99    2.36
   0   7 -17   29.28    1.17
   0  -7  17   30.25    1.14
   0   8 -17    4.37    0.52
   0  -8  17    3.95    0.64
   0   9 -17   53.23    1.65
   0  -9  17   49.12    1.62
   0  10 -17    6.45    0.53
   0 -10  17    6.17    0.58
   0  11 -17   74.87    2.53
   0 -11  17   69.11    2.03
   0  12 -17    0.24    0.53
   0 -12  17    0.48    0.57
   0  13 -17    1.36    0.65
   0 -13  17    1.31    0.79
   0  14 -17   16.91    1.00
   0 -14  17   18.92    1.07
   0  15 -17   65.61    2.05
   0 -15  17   65.00    2.00
   0  16 -17    1.71    0.83
   0 -16  17    3.49    0.98
   0 -16 -18   71.52    1.98
   0  16  18   67.89    2.08
   0 -15 -18    0.16    0.94
   0  15  18    0.70    0.76
   0 -14 -18    4.24    1.02
   0  14  18    3.37    0.85
   0 -13 -18   16.14    0.91
   0  13  18   14.79    0.92
   0 -12 -18   14.46    0.85
   0  12  18   13.06    0.78
   0 -11 -18   27.50    1.26
   0  11  18   27.59    1.17
   0 -10 -18   26.68    1.05
   0  10  18   27.72    1.12
   0  -9 -18   42.31    1.62
   0   9  18   42.33    1.59
   0  -8 -18    7.27    0.58
   0   8  18    8.51    0.56
   0  -7 -18   92.62    2.61
   0   7  18   91.65    2.67
   0  -6 -18   13.50    0.66
   0   6  18   13.92    0.74
   0  -5 -18   13.29    0.64
   0   5  18   13.68    0.69
   0  -4 -18   -0.11    0.38
   0   4  18   -0.16    0.45
   0  -3 -18   21.54    0.90
   0   3  18   21.13    0.97
   0  -2 -18    9.43    0.67
   0   2  18    9.67    0.68
   0  -1 -18    1.07    0.76
   0   0 -18   61.21    2.05
   0   0  18   59.30    1.86
   0   1 -18    0.15    0.47
   0  -1  18    0.15    0.55
   0   2 -18   10.75    0.61
   0  -2  18    9.16    0.65
   0   3 -18   23.48    0.89
   0  -3  18   21.43    0.85
   0   4 -18    0.59    0.44
   0  -4  18    0.18    0.39
   0   5 -18   14.29    0.64
   0  -5  18   13.30    0.67
   0   6 -18   14.20    0.70
   0  -6  18   12.65    0.73
   0   7 -18   93.14    2.83
   0  -7  18   90.83    2.70
   0   8 -18    7.35    0.55
   0  -8  18    7.58    0.84
   0   9 -18   42.33    1.38
   0  -9  18   43.13    1.48
   0  10 -18   28.78    1.27
   0 -10  18   28.44    1.12
   0  11 -18   27.90    1.00
   0 -11  18   29.19    1.15
   0  12 -18   13.95    0.88
   0 -12  18   12.94    1.00
   0  13 -18   14.26    0.93
   0 -13  18   13.82    0.96
   0  14 -18    3.71    0.94
   0 -14  18    4.37    1.14
   0  15 -18    0.32    0.92
   0 -15  18    0.55    1.17
   0 -15 -19   -0.10    1.64
   0  15  19    1.44    1.63
   0 -14 -19   46.96    1.51
   0  14  19   44.91    1.39
   0 -13 -19    1.70    1.04
   0  13  19    1.12    0.87
   0 -12 -19    7.03    1.02
   0  12  19    7.22    0.93
   0 -11 -19    0.21    0.81
   0  11  19    0.72    0.73
   0 -10 -19   72.17    2.37
   0  10  19   74.19    2.32
   0  -9 -19    3.43    0.61
   0   9  19    3.50    0.60
   0  -8 -19  136.79    3.58
   0   8  19  135.84    3.54
   0  -7 -19    1.47    0.54
   0   7  19    1.50    0.55
   0  -6 -19    2.48    0.50
   0   6  19    3.11    0.54
   0  -5 -19    7.60    0.72
   0   5  19    7.10    0.70
   0  -4 -19    1.95    0.58
   0   4  19    1.83    0.67
   0  -3 -19   20.34    0.87
   0   3  19   21.72    1.02
   0  -2 -19    7.05    0.57
   0   2  19    8.26    0.65
   0  -1 -19   -0.05    0.69
   0   1  19    0.44    0.97
   0   0 -19    0.21    0.42
   0   0  19   -0.69    0.62
   0   1 -19    0.62    0.41
   0  -1  19    0.43    0.48
   0   2 -19    7.39    0.61
   0  -2  19    6.77    0.59
   0   3 -19   21.65    0.90
   0  -3  19   22.08    1.01
   0   4 -19    2.20    0.51
   0  -4  19    2.14    0.56
   0   5 -19    7.22    0.64
   0  -5  19    6.28    0.78
   0   6 -19    2.81    0.47
   0  -6  19    3.05    0.50
   0   7 -19    0.76    0.48
   0  -7  19    1.01    0.75
   0   8 -19  137.15    3.61
   0  -8  19  137.18    3.69
   0   9 -19    4.68    0.69
   0  -9  19    5.36    0.88
   0  10 -19   71.99    2.14
   0 -10  19   77.87    2.40
   0  11 -19    1.07    0.69
   0 -11  19    0.74    0.95
   0  12 -19    6.69    0.90
   0 -12  19    7.40    1.15
   0  13 -19    0.70    0.69
   0 -13  19    2.52    1.20
   0  14 -19   47.54    1.66
   0 -14  19   44.43    1.56
   0  15 -19   -0.32    1.02
   0 -15  19   -0.22    0.65
   0 -12 -20   28.59    1.73
   0  12  20   29.73    1.15
   0 -11 -20   12.04    0.91
   0  11  20   10.68    0.97
   0 -10 -20    1.95    0.59
   0  10  20    1.24    0.68
   0  -9 -20    1.45    0.82
   0   9  20    0.17    0.79
   0  -8 -20    0.29    0.64
   0   8  20   -0.11    0.52
   0  -7 -20   33.62    1.32
   0   7  20   33.77    1.36
   0  -6 -20    4.55    0.52
   0   6  20    5.30    0.66
   0  -5 -20    0.14    0.49
   0   5  20    0.13    0.51
   0  -4 -20    1.49    0.56
   0   4  20    0.99    0.55
   0  -3 -20   50.63    1.42
   0   3  20   49.60    1.49
   0  -2 -20   29.59    1.13
   0   2  20   28.77    1.05
   0  -1 -20    8.43    0.70
   0   1  20    6.82    0.92
   0   0 -20    2.20    0.54
   0   0  20    1.02    0.56
   0   1 -20    7.96    0.68
   0  -1  20    7.97    0.77
   0   2 -20   32.98    1.21
   0  -2  20   30.14    1.15
   0   3 -20   54.57    1.64
   0  -3  20   52.95    1.53
   0   4 -20    0.72    0.52
   0  -4  20    1.42    0.61
   0   5 -20    0.02    0.51
   0  -5  20    0.45    0.66
   0   6 -20    4.77    0.59
   0  -6  20    4.49    0.74
   0   7 -20   33.91    1.42
   0  -7  20   32.33    1.30
   0   8 -20    0.44    0.62
   0  -8  20    0.80    0.87
   0   9 -20    0.71    0.63
   0  -9  20    0.28    0.77
   0  10 -20    1.97    0.83
   0 -10  20    2.27    0.85
   0  11 -20   11.34    1.05
   0 -11  20   13.02    1.04
   0  12 -20   29.54    1.03
   0 -12  20   29.27    1.15
   0  13 -20   25.67    1.60
   0 -13  20   27.31    1.62
   0  14 -20    3.18    1.41
   0 -14  20    0.18    2.14
   0  -7 -21    2.36    0.67
   0   7  21    1.97    0.65
   0  -6 -21   22.10    1.21
   0   6  21   23.88    1.23
   0  -5 -21   61.31    1.77
   0   5  21   60.21    1.77
   0  -4 -21   26.11    0.99
   0   4  21   26.20    0.98
   0  -3 -21    9.53    0.70
   0   3  21   10.64    0.86
   0  -2 -21    3.18    0.67
   0   2  21    2.28    0.62
   0  -1 -21   13.14    0.93
   0   1  21   13.75    0.94
   0   0 -21    0.13    0.53
   0   0  21   -0.18    0.63
   0   1 -21   12.98    0.73
   0  -1  21   12.84    0.80
   0   2 -21    2.62    0.71
   0  -2  21    3.84    0.84
   0   3 -21   11.89    0.89
   0  -3  21   10.58    0.95
   0   4 -21   29.69    1.25
   0  -4  21   26.90    1.23
   0   5 -21   63.66    1.80
   0  -5  21   63.48    1.73
   0   6 -21   24.09    1.18
   0  -6  21   23.14    1.12
   0   7 -21    2.12    0.74
   0  -7  21    2.41    1.02
   0   8 -21   37.80    1.32
   0  -8  21   38.60    1.36
   0   9 -21   16.12    1.16
   0  -9  21   16.40    1.26
   0  10 -21   17.05    1.10
   0 -10  21   19.54    1.36
   1  -9  21    3.08    0.99
  -1   9 -21    3.23    0.76
   1  -8  21    5.15    0.78
  -1   8 -21    6.37    0.71
   1  -7  21    5.19    0.85
  -1   7 -21    5.71    0.66
   1  -6  21   18.86    1.20
  -1   6 -21   22.75    1.07
   1  -5  21   70.03    2.12
  -1   5 -21   70.75    1.99
   1  -4  21    0.74    0.64
  -1   4 -21    0.61    0.52
   1  -3  21    8.93    0.73
  -1   3 -21    9.81    0.61
   1  -2  21    0.82    0.65
  -1   2 -21    0.61    0.51
   1  -1  21    1.47    0.67
  -1   1 -21    1.03    0.56
   1   0  21   -0.17    0.62
  -1   0 -21    0.20    0.68
   1   1  21    0.42    0.70
  -1  -1 -21    1.00    0.67
   1   2  21    1.30    0.72
  -1  -2 -21    1.32    0.74
   1   3  21    7.58    0.74
  -1  -3 -21    7.66    0.74
   1   4  21    0.10    0.68
  -1  -4 -21    0.24    0.65
   1   5  21   65.77    1.77
  -1  -5 -21   67.57    1.72
   1   6  21   20.50    1.89
  -1  14 -20    0.39    0.70
   1 -13  20   61.06    1.81
  -1  13 -20   60.66    1.63
   1 -12  20   31.29    1.51
  -1  12 -20   32.30    1.44
   1 -11  20   -0.69    0.84
  -1  11 -20    0.36    0.86
   1 -10  20    9.35    1.17
  -1  10 -20    9.46    0.83
   1  -9  20    1.24    0.95
  -1   9 -20    1.99    0.66
   1  -8  20    7.19    0.97
  -1   8 -20    6.87    0.91
   1  -7  20   -0.53    0.57
  -1   7 -20   -0.45    0.74
   1  -6  20   28.35    1.23
  -1   6 -20   30.00    1.14
   1  -5  20    2.68    0.56
  -1   5 -20    2.47    0.51
   1  -4  20    0.93    0.58
  -1   4 -20    0.56    0.53
   1  -3  20   14.15    0.82
  -1   3 -20   16.91    0.80
   1  -2  20    1.89    0.57
  -1   2 -20    2.44    0.57
   1  -1  20    1.62    0.71
  -1   1 -20    0.67    0.63
   1   0  20    0.60    0.59
  -1   0 -20    0.84    0.59
   1   1  20    0.25    0.49
  -1  -1 -20    0.93    0.46
   1   2  20    2.46    0.52
  -1  -2 -20    1.27    0.64
   1   3  20   16.19    0.93
  -1  -3 -20   14.70    0.90
   1   4  20    1.08    0.65
  -1  -4 -20    0.52    0.56
   1   5  20    3.29    0.63
  -1  -5 -20    2.94    0.60
   1   6  20   29.42    1.11
  -1  -6 -20   29.91    1.23
   1   7  20    0.10    0.61
  -1  -7 -20   -0.04    0.75
   1   8  20    7.52    0.69
  -1  -8 -20    6.00    0.61
   1   9  20    1.39    0.76
  -1  -9 -20    0.89    0.86
   1  10  20    9.96    0.96
  -1 -10 -20    9.70    0.82
   1 -14  19   28.22    1.27
  -1  14 -19   25.96    1.26
   1 -13  19   18.88    1.39
  -1  13 -19   19.62    1.11
   1 -12  19   42.66    1.73
  -1  12 -19   41.91    1.56
   1 -11  19    0.72    0.91
  -1  11 -19    1.56    0.65
   1 -10  19   25.99    1.31
  -1  10 -19   27.50    1.19
   1  -9  19    7.04    0.76
  -1   9 -19    7.65    0.61
   1  -8  19   18.52    1.10
  -1   8 -19   19.97    0.96
   1  -7  19    0.97    0.75
  -1   7 -19    1.06    0.66
   1  -6  19   -0.54    0.68
  -1   6 -19    0.04    0.49
   1  -5  19   11.57    0.73
  -1   5 -19   12.50    0.79
   1  -4  19    9.32    0.73
  -1   4 -19    9.52    0.60
   1  -3  19    0.26    0.50
  -1   3 -19    0.17    0.51
   1  -2  19   28.48    1.06
  -1   2 -19   30.17    1.14
   1  -1  19   37.50    1.18
  -1   1 -19   38.03    1.37
   1   0  19   -0.66    0.48
  -1   0 -19    0.30    0.38
  -1  -1 -19   35.30    1.37
   1   2  19   26.53    1.13
   1   3  19    0.01    0.59
  -1  -3 -19    0.03    0.54
   1   4  19   10.30    0.78
  -1  -4 -19    8.70    0.71
   1   5  19   11.93    0.81
  -1  -5 -19   11.24    0.76
   1   6  19    0.06    0.53
  -1  -6 -19   -0.38    0.63
   1   7  19    1.21    0.50
  -1  -7 -19    1.73    0.60
   1   8  19   20.27    0.96
  -1  -8 -19   19.85    0.90
   1   9  19    7.66    0.71
  -1  -9 -19    6.92    0.71
   1  10  19   27.72    1.22
  -1 -10 -19   26.08    1.15
   1  11  19    1.32    0.62
  -1 -11 -19    2.10    0.67
   1  12  19   41.86    1.35
  -1 -12 -19   46.47    1.47
   1  13  19   17.78    0.92
  -1 -13 -19   17.82    0.97
   1  14  19   31.16    1.79
   1 -15  18   19.97    1.18
  -1  15 -18   18.55    1.01
   1 -14  18    0.54    1.17
  -1  14 -18   -0.59    0.75
   1 -13  18    6.70    1.00
  -1  13 -18    5.24    0.78
   1 -12  18   52.55    1.78
  -1  12 -18   50.34    1.92
   1 -11  18    4.80    0.84
  -1  11 -18    4.47    0.62
   1 -10  18   14.86    0.84
  -1  10 -18   13.70    0.82
   1  -9  18   32.10    1.25
  -1   9 -18   32.60    1.38
   1  -8  18    7.39    0.57
  -1   8 -18    8.66    0.52
   1  -7  18   99.26    3.18
  -1   7 -18   97.12    2.74
   1  -6  18   48.81    1.60
  -1   6 -18   49.91    1.61
   1  -5  18   38.51    1.36
  -1   5 -18   41.64    1.43
   1  -4  18    4.11    0.60
  -1   4 -18    3.86    0.50
   1  -3  18   46.11    1.55
  -1   3 -18   46.08    1.51
   1  -2  18    1.58    0.46
  -1   2 -18    1.28    0.38
   1  -1  18   35.66    1.22
  -1   1 -18   36.75    1.16
   1   0  18    2.09    0.54
  -1   0 -18    1.08    0.49
  -1  -1 -18   34.77    1.32
   1   2  18    1.25    0.48
  -1  -2 -18   -0.01    0.44
   1   3  18   42.64    1.39
  -1  -3 -18   42.00    1.47
   1   4  18    3.75    0.57
  -1  -4 -18    3.63    0.53
   1   5  18   41.27    1.41
  -1  -5 -18   40.98    1.40
   1   6  18   48.37    1.63
  -1  -6 -18   47.86    1.58
   1   7  18   96.59    2.96
  -1  -7 -18   92.14    2.82
   1   8  18    8.93    0.75
  -1  -8 -18    7.84    0.68
   1   9  18   33.26    1.17
  -1  -9 -18   32.19    1.24
   1  10  18   14.19    0.80
  -1 -10 -18   14.60    0.81
   1  11  18    4.74    0.64
  -1 -11 -18    3.31    0.63
   1  12  18   49.37    1.53
  -1 -12 -18   53.37    1.62
   1  13  18    4.60    0.86
  -1 -13 -18    4.94    1.01
   1  14  18   -0.23    0.91
  -1 -14 -18   -0.01    1.03
   1  15  18   19.07    1.11
  -1 -15 -18   21.74    1.28
   1  16  18   23.52    1.21
  -1 -16 -18   23.30    1.26
   1 -16  17   12.95    1.22
  -1  16 -17   11.99    1.03
   1 -15  17    9.82    1.10
  -1  15 -17    8.03    0.74
   1 -14  17   31.29    1.36
  -1  14 -17   32.01    1.16
   1 -13  17   10.04    0.80
  -1  13 -17    9.68    0.79
   1 -12  17   -0.34    0.71
  -1  12 -17    0.22    0.65
   1 -11  17   39.26    1.36
  -1  11 -17   39.65    1.24
   1 -10  17    3.69    0.56
  -1  10 -17    3.70    0.58
   1  -9  17  102.21    2.80
  -1   9 -17  106.09    2.98
   1  -8  17   19.50    0.83
  -1   8 -17   19.75    0.91
   1  -7  17   39.74    1.30
  -1   7 -17   39.82    1.29
   1  -6  17    3.44    0.41
  -1   6 -17    3.16    0.42
   1  -5  17   24.08    0.96
  -1   5 -17   24.65    0.93
   1  -4  17   24.26    0.93
  -1   4 -17   22.82    0.93
   1  -3  17   47.00    1.49
  -1   3 -17   46.66    1.67
   1  -2  17    2.53    0.47
  -1   2 -17    3.13    0.48
   1  -1  17  126.35    3.37
  -1   1 -17  125.89    3.36
   1   0  17   -0.42    0.48
  -1   0 -17   -0.11    0.40
  -1  -1 -17  119.81    3.14
   1   2  17    1.79    0.46
  -1  -2 -17    0.46    0.47
   1   3  17   44.11    1.43
  -1  -3 -17   46.44    1.50
   1   4  17   23.29    0.93
  -1  -4 -17   24.18    1.04
   1   5  17   26.65    1.00
  -1  -5 -17   23.86    1.00
   1   6  17    2.81    0.39
  -1  -6 -17    2.97    0.42
   1   7  17   40.52    1.28
  -1  -7 -17   39.64    1.28
   1   8  17   20.04    0.84
  -1  -8 -17   21.18    1.01
   1   9  17  109.93    2.98
  -1  -9 -17  107.90    2.99
   1  10  17    3.25    0.64
  -1 -10 -17    3.31    0.55
   1  11  17   37.85    1.48
  -1 -11 -17   37.48    1.45
   1  12  17    0.50    0.63
  -1 -12 -17    0.57    0.76
   1  13  17    9.35    0.73
  -1 -13 -17   10.59    0.79
   1  14  17   32.11    1.37
  -1 -14 -17   33.22    1.48
   1  15  17    8.19    1.03
  -1 -15 -17   10.31    1.09
   1  16  17   12.18    1.07
  -1 -16 -17   12.95    1.22
   1  17  17   31.46    1.45
  -1 -17 -17   28.72    1.40
   1 -16  16    3.22    0.95
  -1  16 -16    3.16    0.81
   1 -15  16    0.43    0.79
  -1  15 -16    0.44    0.57
   1 -14  16   17.06    0.96
  -1  14 -16   16.65    0.85
   1 -13  16    7.90    0.81
  -1  13 -16    7.79    0.79
   1 -12  16   -0.07    0.61
  -1  12 -16   -0.09    0.49
   1 -11  16    9.77    0.74
  -1  11 -16    8.65    0.54
   1 -10  16   12.57    0.66
  -1  10 -16   12.56    0.66
   1  -9  16   13.07    0.69
  -1   9 -16   13.15    0.73
   1  -8  16   20.30    0.80
  -1   8 -16   20.62    0.87
   1  -7  16  187.55    5.04
  -1   7 -16  182.00    4.67
   1  -6  16    1.46    0.40
  -1   6 -16    1.70    0.40
   1  -5  16    7.09    0.45
  -1   5 -16    7.66    0.51
   1  -4  16   22.67    0.89
  -1   4 -16   21.99    0.96
   1  -3  16  142.41    3.75
  -1   3 -16  137.61    4.08
   1  -2  16   40.58    1.36
  -1   2 -16   39.59    1.31
   1  -1  16   34.50    1.20
  -1   1 -16   35.35    1.15
   1   0  16  121.42    3.24
  -1   0 -16  115.92    3.42
  -1  -1 -16   33.74    1.23
   1   2  16   37.59    1.32
   1   3  16  137.38    3.54
  -1  -3 -16  136.18    3.57
   1   4  16   22.44    0.88
  -1  -4 -16   22.14    0.88
   1   5  16    7.58    0.47
  -1  -5 -16    8.24    0.45
   1   6  16    1.70    0.40
  -1  -6 -16    1.33    0.36
   1   7  16  182.24    4.68
  -1  -7 -16  179.62    4.40
   1   8  16   20.42    0.86
  -1  -8 -16   21.15    0.87
   1   9  16   13.22    0.77
  -1  -9 -16   12.69    0.76
   1  10  16   11.57    0.71
  -1 -10 -16   11.63    0.74
   1  11  16    9.02    0.61
  -1 -11 -16    8.09    0.62
   1  12  16   -0.14    0.49
  -1 -12 -16    0.26    0.49
   1  13  16    7.65    0.57
  -1 -13 -16    7.62    0.66
   1  14  16   16.89    0.82
  -1 -14 -16   17.44    0.97
   1  15  16    1.31    0.68
  -1 -15 -16    1.25    0.77
   1  16  16    1.26    0.83
  -1 -16 -16    4.63    0.92
   1  17  16    3.44    0.96
  -1 -17 -16    3.61    1.14
   1 -17  15    2.40    1.31
  -1  17 -15    3.43    0.79
   1 -16  15   -1.34    0.99
  -1  16 -15   -0.61    0.77
   1 -15  15    5.16    0.75
  -1  15 -15    4.35    0.60
   1 -14  15   10.37    0.76
  -1  14 -15   10.17    0.64
   1 -13  15   17.86    0.79
  -1  13 -15   18.48    0.78
   1 -12  15    0.65    0.53
  -1  12 -15    0.96    0.44
   1 -11  15    0.89    0.53
  -1  11 -15   -0.12    0.45
   1 -10  15   48.02    1.49
  -1  10 -15   49.42    1.51
   1  -9  15   35.58    1.12
  -1   9 -15   37.51    1.24
   1  -8  15  262.04    6.58
  -1   8 -15  264.38    6.60
   1  -7  15    5.72    0.50
  -1   7 -15    6.14    0.40
   1  -6  15   27.61    0.88
  -1   6 -15   27.51    0.87
   1  -5  15   19.86    0.80
  -1   5 -15   17.37    0.82
   1  -4  15    2.60    0.44
  -1   4 -15    2.84    0.35
   1  -3  15   12.70    0.66
  -1   3 -15   11.87    0.56
   1  -2  15   28.50    1.02
  -1   2 -15   28.28    0.97
   1  -1  15   85.06    2.47
  -1   1 -15   83.32    2.60
   1   0  15    0.03    0.30
  -1   0 -15   -0.12    0.28
  -1  -1 -15   82.67    2.55
   1   2  15   26.87    1.04
  -1  -2 -15   28.78    0.93
   1   3  15   12.20    0.59
  -1  -3 -15   12.32    0.61
   1   4  15    2.86    0.36
  -1  -4 -15    3.01    0.32
   1   5  15   18.77    0.79
  -1  -5 -15   19.16    0.77
   1   6  15   26.69    1.01
  -1  -6 -15   26.38    0.96
   1   7  15    6.53    0.49
  -1  -7 -15    6.01    0.52
   1   8  15  249.78    6.25
  -1  -8 -15  252.43    6.27
   1   9  15   36.97    1.23
  -1  -9 -15   37.42    1.18
   1  10  15   48.93    1.73
  -1 -10 -15   47.15    1.55
   1  11  15    0.87    0.36
  -1 -11 -15    0.40    0.38
   1  12  15    1.79    0.52
  -1 -12 -15    1.34    0.59
   1  13  15   17.37    0.91
  -1 -13 -15   17.29    0.91
   1  14  15    8.98    0.58
  -1 -14 -15   10.52    0.64
   1  15  15    5.09    0.60
  -1 -15 -15    4.92    0.74
   1  16  15   -0.06    0.56
  -1 -16 -15   -0.25    0.62
   1  17  15    2.43    0.70
  -1 -17 -15    2.83    0.70
   1  18  15   63.36    1.92
  -1 -18 -15   63.26    1.98
   1 -17  14    3.54    0.79
  -1  17 -14    2.33    0.66
   1 -16  14  100.21    2.76
  -1  16 -14  103.10    2.77
   1 -15  14   23.16    1.07
  -1  15 -14   23.08    1.04
   1 -14  14   28.12    1.21
  -1  14 -14   29.72    1.28
   1 -13  14   19.98    0.94
  -1  13 -14   19.70    0.90
   1 -12  14   14.22    0.74
  -1  12 -14   12.66    0.64
   1 -11  14  137.37    3.46
  -1  11 -14  141.03    3.66
   1 -10  14   32.78    1.22
  -1  10 -14   32.57    1.10
   1  -9  14   13.50    0.65
  -1   9 -14   13.66    0.67
   1  -8  14   16.11    0.68
  -1   8 -14   16.34    0.81
   1  -7  14    4.72    0.40
  -1   7 -14    3.98    0.40
   1  -6  14   27.52    1.03
  -1   6 -14   25.51    1.03
   1  -5  14    3.92    0.38
  -1   5 -14    4.33    0.37
   1  -4  14   28.85    0.92
  -1   4 -14   29.03    1.07
   1  -3  14    2.13    0.36
  -1   3 -14    2.38    0.33
   1  -2  14  104.97    3.13
  -1   2 -14  107.69    3.00
   1  -1  14   83.91    2.45
  -1   1 -14   84.57    2.62
   1   0  14  234.36    5.73
  -1   0 -14  238.76    6.12
   1   1  14   81.20    2.92
  -1  -1 -14   81.40    2.42
   1   2  14   98.74    2.84
  -1  -2 -14   99.74    2.96
   1   3  14    2.34    0.37
  -1  -3 -14    2.21    0.34
   1   4  14   29.66    1.01
  -1  -4 -14   30.02    1.27
   1   5  14    4.50    0.35
  -1  -5 -14    4.67    0.36
   1   6  14   26.97    1.07
  -1  -6 -14   27.28    1.08
   1   7  14    4.44    0.32
  -1  -7 -14    4.29    0.42
   1   8  14   15.09    0.65
  -1  -8 -14   15.01    0.62
   1   9  14   14.55    0.74
  -1  -9 -14   13.98    0.64
   1  10  14   32.24    1.21
  -1 -10 -14   33.13    1.17
   1  11  14  140.16    3.77
  -1 -11 -14  138.11    4.00
   1  12  14   13.22    0.75
  -1 -12 -14   13.00    0.72
   1  13  14   19.15    0.80
  -1 -13 -14   17.69    0.90
   1  14  14   28.73    1.18
  -1 -14 -14   29.86    1.34
   1  15  14   21.57    1.12
  -1 -15 -14   21.91    1.12
   1  16  14   96.66    2.85
  -1 -16 -14   99.66    2.95
   1  17  14    2.93    0.71
  -1 -17 -14    2.09    0.74
   1  18  14   33.54    1.30
  -1 -18 -14   35.31    1.45
   1 -18  13   77.60    2.63
  -1  18 -13   80.40    2.71
   1 -17  13  125.82    3.06
  -1  17 -13  137.09    3.60
   1 -16  13    3.05    0.58
  -1  16 -13    2.65    0.65
   1 -15  13   48.30    1.68
  -1  15 -13   47.56    1.71
   1 -14  13    6.42    0.54
  -1  14 -13    6.11    0.55
   1 -13  13   23.79    1.02
  -1  13 -13   23.37    0.92
   1 -12  13    4.29    0.41
  -1  12 -13    5.21    0.47
   1 -11  13  101.88    2.85
  -1  11 -13  103.68    2.88
   1 -10  13   28.66    0.99
  -1  10 -13   28.79    0.95
   1  -9  13    7.53    0.50
  -1   9 -13    7.67    0.46
   1  -8  13  219.53    5.63
  -1   8 -13  214.29    5.47
   1  -7  13   20.62    0.76
  -1   7 -13   21.14    0.79
   1  -6  13    5.47    0.35
  -1   6 -13    5.52    0.42
   1  -5  13    5.20    0.40
  -1   5 -13    5.26    0.41
   1  -4  13    8.67    0.50
  -1   4 -13    8.51    0.49
   1  -3  13   52.20    1.61
  -1   3 -13   50.10    1.72
   1  -2  13   33.99    1.17
  -1   2 -13   32.83    1.20
   1  -1  13   31.62    1.02
  -1   1 -13   30.71    1.36
   1   0  13    0.19    0.24
  -1   0 -13   -0.06    0.21
   1   1  13   32.27    1.88
  -1  -1 -13   32.59    1.19
   1   2  13   32.41    1.11
  -1  -2 -13   31.47    1.20
   1   3  13   47.34    1.59
  -1  -3 -13   49.56    1.92
   1   4  13    8.35    0.42
  -1  -4 -13    8.12    0.52
   1   5  13    4.84    0.38
  -1  -5 -13    4.73    0.34
   1   6  13    5.22    0.35
  -1  -6 -13    5.97    0.40
   1   7  13   20.94    0.88
  -1  -7 -13   21.12    0.82
   1   8  13  214.31    5.79
  -1  -8 -13  216.84    5.48
   1   9  13    7.59    0.52
  -1  -9 -13    7.36    0.47
   1  10  13   28.26    1.05
  -1 -10 -13   27.74    1.03
   1  11  13   99.81    2.83
  -1 -11 -13  103.90    2.83
   1  12  13    4.67    0.48
  -1 -12 -13    4.77    0.45
   1  13  13   22.63    0.91
  -1 -13 -13   21.45    0.90
   1  14  13    6.22    0.48
  -1 -14 -13    5.77    0.54
   1  15  13   45.00    1.36
  -1 -15 -13   45.03    1.52
   1  16  13    1.71    0.39
  -1 -16 -13    2.14    0.60
   1  17  13  131.36    3.51
  -1 -17 -13  128.96    3.62
   1  18  13   82.66    2.51
  -1 -18 -13   84.25    2.67
   1  19  13    1.78    1.25
  -1 -19 -13    2.43    1.45
   1 -18  12    6.50    0.68
  -1  18 -12    6.72    0.70
   1 -17  12  125.03    3.62
  -1  17 -12  127.98    3.61
   1 -16  12   27.79    1.17
  -1  16 -12   29.59    1.10
   1 -15  12   46.90    1.41
  -1  15 -12   45.50    1.59
   1 -14  12   -0.07    0.44
  -1  14 -12    0.54    0.37
   1 -13  12   58.81    1.89
  -1  13 -12   56.18    1.70
   1 -12  12   51.00    1.68
  -1  12 -12   50.38    1.58
   1 -11  12   27.41    0.96
  -1  11 -12   26.34    0.98
   1 -10  12    4.17    0.39
  -1  10 -12    4.10    0.35
   1  -9  12  138.23    3.80
  -1   9 -12  138.27    3.63
   1  -8  12    1.27    0.31
  -1   8 -12    1.15    0.27
   1  -7  12   61.20    1.75
  -1   7 -12   62.15    1.92
   1  -6  12    6.16    0.45
  -1   6 -12    5.87    0.34
   1  -5  12   34.49    1.23
  -1   5 -12   33.35    1.14
   1  -4  12   33.87    1.28
  -1   4 -12   34.14    1.09
   1  -3  12   31.11    1.09
  -1   3 -12   30.80    1.11
   1  -2  12    1.17    0.21
  -1   2 -12    1.25    0.22
   1  -1  12   12.91    0.53
  -1   1 -12   12.06    0.58
   1   0  12  156.86    4.90
  -1   0 -12  155.85    4.81
  -1  -1 -12   12.62    0.83
   1   2  12    0.99    0.24
  -1  -2 -12    1.32    0.23
   1   3  12   30.28    1.04
  -1  -3 -12   31.32    1.18
   1   4  12   31.78    1.17
  -1  -4 -12   35.10    1.28
   1   5  12   33.96    1.17
  -1  -5 -12   34.21    1.24
   1   6  12    6.55    0.36
  -1  -6 -12    6.09    0.34
   1   7  12   64.49    2.03
  -1  -7 -12   62.34    1.87
   1   8  12    1.21    0.23
  -1  -8 -12    1.04    0.26
   1   9  12  132.52    3.80
  -1  -9 -12  132.87    3.51
   1  10  12    4.34    0.38
  -1 -10 -12    4.45    0.44
   1  11  12   25.53    0.90
  -1 -11 -12   25.41    0.97
   1  12  12   50.35    1.55
  -1 -12 -12   47.47    1.40
   1  13  12   58.08    1.88
  -1 -13 -12   57.23    1.84
   1  14  12    0.28    0.43
  -1 -14 -12    0.10    0.44
   1  15  12   43.80    1.57
  -1 -15 -12   45.10    1.51
   1  16  12   27.82    1.11
  -1 -16 -12   28.37    1.22
   1  17  12  129.02    3.63
  -1 -17 -12  130.60    3.89
   1  18  12    7.29    0.73
  -1 -18 -12    6.47    0.80
   1  19  12   72.17    2.30
  -1 -19 -12   72.42    2.89
   1 -18  11   10.69    0.67
  -1  18 -11    9.96    0.69
   1 -17  11  215.67    5.24
  -1  17 -11  228.49    5.89
   1 -16  11    0.67    0.48
  -1  16 -11   -0.02    0.39
   1 -15  11  125.56    3.41
  -1  15 -11  129.18    3.50
   1 -14  11    8.70    0.53
  -1  14 -11    9.18    0.49
   1 -13  11   -0.17    0.31
  -1  13 -11    0.50    0.29
   1 -12  11   50.82    1.62
  -1  12 -11   49.81    1.47
   1 -11  11   54.16    1.52
  -1  11 -11   52.56    1.65
   1 -10  11   45.68    1.49
  -1  10 -11   46.88    1.52
   1  -9  11   14.06    0.60
  -1   9 -11   13.70    0.67
   1  -8  11   38.96    1.30
  -1   8 -11   40.04    1.30
   1  -7  11   49.53    1.91
  -1   7 -11   51.07    1.64
   1  -6  11   13.79    0.57
  -1   6 -11   13.11    0.63
   1  -5  11    1.19    0.22
  -1   5 -11    1.34    0.23
   1  -4  11   33.72    1.16
  -1   4 -11   32.45    1.19
   1  -3  11   55.18    1.81
  -1   3 -11   52.11    1.70
   1  -2  11  216.42    6.41
  -1   2 -11  214.85    5.82
   1  -1  11  169.37    4.92
  -1   1 -11  167.83    4.64
   1   0  11    0.13    0.16
  -1   0 -11   -0.17    0.20
  -1  -1 -11  178.96    7.23
   1   2  11  226.06    5.77
  -1  -2 -11  230.66    6.20
   1   3  11   51.16    1.52
  -1  -3 -11   51.86    1.62
   1   4  11   32.02    1.11
  -1  -4 -11   32.35    1.13
   1   5  11    1.34    0.23
  -1  -5 -11    1.24    0.23
   1   6  11   12.87    0.65
  -1  -6 -11   12.70    0.54
   1   7  11   48.46    1.70
  -1  -7 -11   49.28    1.53
   1   8  11   38.56    1.16
  -1  -8 -11   38.67    1.29
   1   9  11   13.53    0.64
  -1  -9 -11   13.78    0.62
   1  10  11   46.53    1.47
  -1 -10 -11   45.89    1.42
   1  11  11   49.93    1.50
  -1 -11 -11   48.98    1.51
   1  12  11   50.88    1.81
  -1 -12 -11   50.15    1.72
   1  13  11    0.15    0.33
  -1 -13 -11    0.06    0.41
   1  14  11    9.73    0.58
  -1 -14 -11    8.58    0.60
   1  15  11  125.90    3.27
  -1 -15 -11  128.66    3.39
   1  16  11   -1.26    0.45
  -1 -16 -11    0.23    0.47
   1  17  11  234.46    5.74
  -1 -17 -11  229.32    5.65
   1  18  11   12.79    0.81
  -1 -18 -11   11.91    0.83
   1  19  11    6.30    0.71
  -1 -19 -11    8.02    0.75
   1  20  11    3.62    0.88
  -1 -20 -11    2.94    0.78
   1 -18  10    9.26    0.40
  -1  18 -10    8.75    0.38
   1 -17  10    8.08    0.51
  -1  17 -10    8.53    0.54
   1 -16  10   65.60    1.92
  -1  16 -10   65.47    1.95
   1 -15  10    0.85    0.38
  -1  15 -10    0.05    0.32
   1 -14  10   64.28    1.91
  -1  14 -10   61.27    1.82
   1 -13  10    0.31    0.32
  -1  13 -10    0.28    0.26
   1 -12  10    8.55    0.51
  -1  12 -10    9.05    0.45
   1 -11  10   98.38    2.82
  -1  11 -10   99.35    2.68
   1 -10  10  115.85    3.27
  -1  10 -10  116.33    3.36
   1  -9  10  141.58    4.16
  -1   9 -10  144.41    3.90
   1  -8  10   52.57    1.66
  -1   8 -10   56.18    1.77
   1  -7  10   51.26    1.56
  -1   7 -10   53.32    1.75
   1  -6  10  225.60    6.12
  -1   6 -10  230.01    6.27
   1  -5  10   10.16    0.46
  -1   5 -10    9.31    0.48
   1  -4  10  188.46    5.07
  -1   4 -10  186.74    5.06
   1  -3  10   20.14    0.80
  -1   3 -10   20.88    0.79
   1  -2  10   76.87    2.40
  -1   2 -10   77.62    2.39
   1  -1  10    6.55    0.41
  -1   1 -10    6.43    0.36
   1   0  10  282.84    6.95
  -1   0 -10  281.86    7.51
   1   2  10   78.38    2.48
  -1  -2 -10   74.59    2.29
   1   3  10   19.33    0.79
  -1  -3 -10   18.95    0.79
   1   4  10  178.59    4.56
  -1  -4 -10  184.47    4.90
   1   5  10    9.27    0.47
  -1  -5 -10    9.43    0.48
   1   6  10  228.02    5.91
  -1  -6 -10  228.36    5.97
   1   7  10   48.10    1.62
  -1  -7 -10   49.99    1.72
   1   8  10   56.17    1.80
  -1  -8 -10   55.20    1.76
   1   9  10  140.38    3.81
  -1  -9 -10  139.02    3.73
   1  10  10  120.44    3.33
  -1 -10 -10  115.22    3.31
   1  11  10   97.46    2.93
  -1 -11 -10   97.22    2.67
   1  12  10    9.05    0.54
  -1 -12 -10    8.30    0.51
   1  13  10    0.48    0.28
  -1 -13 -10    0.59    0.24
   1  14  10   63.06    1.84
  -1 -14 -10   64.72    1.82
   1  15  10    0.26    0.37
  -1 -15 -10    0.32    0.36
   1  16  10   64.03    1.92
  -1 -16 -10   65.38    2.05
   1  17  10    7.42    0.63
  -1 -17 -10    8.82    0.62
   1  18  10   11.23    0.68
  -1 -18 -10   11.14    0.80
   1  19  10   19.45    0.97
  -1 -19 -10   20.07    0.90
   1  20  10   10.78    0.86
  -1 -20 -10   10.65    0.78
   1 -17   9   12.27    0.55
  -1  17  -9   12.13    0.52
   1 -16   9   13.70    0.64
  -1  16  -9   12.90    0.57
   1 -15   9    0.15    0.23
  -1  15  -9   -0.17    0.27
   1 -14   9    3.13    0.35
  -1  14  -9    3.14    0.32
   1 -13   9    8.20    0.42
  -1  13  -9    8.28    0.42
   1 -12   9   90.82    2.62
  -1  12  -9   95.09    2.69
   1 -11   9    0.38    0.23
  -1  11  -9    0.14    0.21
   1 -10   9    3.10    0.24
  -1  10  -9    2.64    0.26
   1  -9   9  116.19    3.11
  -1   9  -9  114.46    3.13
   1  -8   9  147.60    3.92
  -1   8  -9  140.92    3.88
   1  -7   9   33.76    1.13
  -1   7  -9   32.91    1.19
   1  -6   9  132.30    3.46
  -1   6  -9  132.71    3.74
   1  -5   9  162.02    4.20
  -1   5  -9  158.71    4.41
   1  -4   9  160.71    4.34
  -1   4  -9  155.07    4.11
   1  -3   9  141.28    3.67
  -1   3  -9  146.18    3.84
   1  -2   9  602.47   14.50
  -1   2  -9  609.02   14.43
   1  -1   9   40.31    1.41
  -1   1  -9   39.95    1.28
   1   0   9    0.20    0.18
  -1   0  -9    0.02    0.15
   1   2   9  592.47   14.20
  -1  -2  -9  606.98   14.48
   1   3   9  138.77    3.88
  -1  -3  -9  136.48    3.81
   1   4   9  153.55    4.25
  -1  -4  -9  154.50    4.48
   1   5   9  153.82    4.35
  -1  -5  -9  154.67    4.05
   1   6   9  123.94    4.00
  -1  -6  -9  125.82    3.66
   1   7   9   34.31    1.23
  -1  -7  -9   33.35    1.10
   1   8   9  138.33    3.96
  -1  -8  -9  139.77    4.16
   1   9   9  112.83    3.29
  -1  -9  -9  113.91    3.12
   1  10   9    2.60    0.25
  -1 -10  -9    2.76    0.26
   1  11   9    0.18    0.25
  -1 -11  -9    0.08    0.24
   1  12   9   91.04    2.53
  -1 -12  -9   94.47    2.76
   1  13   9    8.30    0.49
  -1 -13  -9    8.16    0.45
   1  14   9    3.65    0.37
  -1 -14  -9    3.10    0.36
   1  15   9   -0.15    0.33
  -1 -15  -9    0.11    0.34
   1  16   9   13.16    0.70
  -1 -16  -9   13.87    0.67
   1  17   9   14.07    0.80
  -1 -17  -9   13.96    0.71
   1  18   9   32.33    1.21
  -1 -18  -9   31.38    1.21
   1  19   9   58.31    1.78
  -1 -19  -9   54.78    1.97
   1  20   9   17.77    0.98
  -1 -20  -9   16.33    0.95
   1 -16   8    7.95    0.39
  -1  16  -8    7.70    0.37
   1 -15   8    2.96    0.30
  -1  15  -8    3.35    0.30
   1 -14   8   67.22    1.82
  -1  14  -8   65.81    1.83
   1 -13   8  265.25    6.68
  -1  13  -8  266.41    6.82
   1 -12   8    6.34    0.35
  -1  12  -8    6.69    0.40
   1 -11   8  126.91    3.45
  -1  11  -8  122.80    3.30
   1 -10   8   67.37    1.99
  -1  10  -8   67.96    1.91
   1  -9   8    0.49    0.22
  -1   9  -8    0.32    0.15
   1  -8   8   24.29    0.86
  -1   8  -8   25.90    0.85
   1  -7   8   26.76    0.90
  -1   7  -8   26.84    0.90
   1  -6   8   21.93    0.96
  -1   6  -8   20.93    0.82
   1  -5   8   14.69    0.60
  -1   5  -8   14.44    0.61
   1  -4   8  160.69    4.41
  -1   4  -8  157.37    4.56
   1  -3   8  645.61   15.41
  -1   3  -8  631.31   15.39
   1  -2   8   89.00    2.50
  -1   2  -8   87.01    2.45
   1  -1   8   86.02    2.38
  -1   1  -8   83.19    2.41
   1   0   8  142.94    3.79
  -1   0  -8  140.49    3.81
   1   1   8   81.46    3.25
   1   2   8   82.62    2.47
  -1  -2  -8   84.93    2.80
   1   3   8  608.28   14.84
  -1  -3  -8  631.87   15.58
   1   4   8  158.22    4.31
  -1  -4  -8  157.48    4.41
   1   5   8   15.13    0.76
  -1  -5  -8   15.81    0.77
   1   6   8   21.48    0.81
  -1  -6  -8   20.86    0.81
   1   7   8   27.63    1.15
  -1  -7  -8   27.95    1.05
   1   8   8   25.14    0.98
  -1  -8  -8   24.77    0.89
   1   9   8    0.55    0.20
  -1  -9  -8    0.29    0.20
   1  10   8   63.55    2.00
  -1 -10  -8   64.07    1.88
   1  11   8  123.42    3.51
  -1 -11  -8  124.84    3.57
   1  12   8    6.36    0.41
  -1 -12  -8    6.47    0.43
   1  13   8  262.43    6.51
  -1 -13  -8  261.41    6.15
   1  14   8   66.52    2.08
  -1 -14  -8   63.54    1.91
   1  15   8    3.83    0.38
  -1 -15  -8    3.85    0.36
   1  16   8    7.83    0.51
  -1 -16  -8    8.13    0.53
   1  17   8    3.53    0.37
  -1 -17  -8    3.19    0.44
   1  18   8   12.49    0.67
  -1 -18  -8   11.92    0.70
   1  19   8   57.62    1.89
  -1 -19  -8   54.01    1.64
   1  20   8    3.33    0.59
  -1 -20  -8    3.12    0.56
   1 -15   7    5.96    0.32
  -1  15  -7    5.51    0.29
   1 -14   7   47.15    1.44
  -1  14  -7   48.62    1.46
   1 -13   7    6.03    0.33
  -1  13  -7    6.17    0.38
   1 -12   7   55.88    1.66
  -1  12  -7   55.62    1.64
   1 -11   7  280.12    7.35
  -1  11  -7  286.77    7.22
   1 -10   7    0.75    0.18
  -1  10  -7    0.68    0.15
   1  -9   7   69.49    2.11
  -1   9  -7   68.31    2.18
   1  -8   7   91.22    2.55
  -1   8  -7   90.89    2.63
   1  -7   7  123.29    3.74
  -1   7  -7  122.75    3.43
   1  -6   7  228.17    6.00
  -1   6  -7  221.76    5.85
   1  -5   7  451.71   11.22
  -1   5  -7  440.15   10.66
   1  -4   7   64.82    2.02
  -1   4  -7   65.42    2.04
   1  -3   7  272.17    7.41
  -1   3  -7  268.80    7.49
   1  -2   7    2.10    0.21
  -1   2  -7    1.87    0.19
   1  -1   7   59.69    1.79
  -1   1  -7   58.52    1.68
   1   0   7    0.08    0.14
  -1   0  -7    0.01    0.14
   1   1   7   58.32    1.76
   1   2   7    1.73    0.19
  -1  -2  -7    2.10    0.20
   1   3   7  267.25    6.76
  -1  -3  -7  266.37    6.78
   1   4   7   63.26    2.01
  -1  -4  -7   65.78    2.19
   1   5   7  438.89   10.71
  -1  -5  -7  451.13   10.82
   1   6   7  221.30    5.68
  -1  -6  -7  222.43    6.33
   1   7   7  126.97    3.59
  -1  -7  -7  125.29    3.48
   1   8   7   89.62    2.85
  -1  -8  -7   91.03    2.91
   1   9   7   69.90    2.14
  -1  -9  -7   69.21    2.13
   1  10   7    0.66    0.17
  -1 -10  -7    0.95    0.17
   1  11   7  278.56    7.15
  -1 -11  -7  276.08    6.66
   1  12   7   55.41    1.88
  -1 -12  -7   55.60    1.67
   1  13   7    6.28    0.34
  -1 -13  -7    5.86    0.34
   1  14   7   48.83    1.45
  -1 -14  -7   48.39    1.48
   1  15   7    6.39    0.40
  -1 -15  -7    6.44    0.41
   1  16   7    8.57    0.54
  -1 -16  -7    7.99    0.49
   1  17   7    0.13    0.31
  -1 -17  -7    0.20    0.32
   1  18   7   21.12    0.98
  -1 -18  -7   21.40    0.93
   1  19   7    3.91    0.50
  -1 -19  -7    3.57    0.44
   1  20   7   22.72    0.90
  -1 -20  -7   21.16    0.83
   1 -14   6    5.79    0.28
  -1  14  -6    5.98    0.30
   1 -13   6  138.62    3.64
  -1  13  -6  137.37    3.51
   1 -12   6  209.10    5.26
  -1  12  -6  202.77    5.03
   1 -11   6   10.32    0.44
  -1  11  -6   10.82    0.47
   1 -10   6   47.68    1.54
  -1  10  -6   47.77    1.56
   1  -9   6   33.15    1.29
  -1   9  -6   33.35    1.08
   1  -8   6  261.20    6.78
  -1   8  -6  255.30    6.44
   1  -7   6   34.64    1.24
  -1   7  -6   33.67    1.04
   1  -6   6  105.74    3.13
  -1   6  -6  105.85    3.10
   1  -5   6    0.72    0.12
  -1   5  -6    0.91    0.14
   1  -4   6    4.41    0.28
  -1   4  -6    4.21    0.22
   1  -3   6  253.43    6.31
  -1   3  -6  246.01    6.49
   1  -2   6   28.12    0.94
  -1   2  -6   28.98    1.02
   1  -1   6   12.04    0.56
  -1   1  -6   12.05    0.55
   1   0   6    1.52    0.19
  -1   0  -6    1.32    0.17
   1   1   6   11.59    0.50
  -1  -1  -6   -0.93    0.34
   1   2   6   26.28    0.98
  -1  -2  -6   26.62    0.96
   1   3   6  240.01    6.37
  -1  -3  -6  235.32    6.02
   1   4   6    4.06    0.29
  -1  -4  -6    4.16    0.29
   1   5   6    0.88    0.12
  -1  -5  -6    0.79    0.15
   1   6   6  104.90    3.19
  -1  -6  -6  102.03    3.24
   1   7   6   34.42    1.29
  -1  -7  -6   34.17    1.23
   1   8   6  245.41    6.70
  -1  -8  -6  249.44    6.57
   1   9   6   32.20    1.25
  -1  -9  -6   33.90    1.24
   1  10   6   46.14    1.43
  -1 -10  -6   47.62    1.59
   1  11   6   10.60    0.50
  -1 -11  -6    9.96    0.47
   1  12   6  204.62    5.61
  -1 -12  -6  202.66    5.44
   1  13   6  138.42    3.94
  -1 -13  -6  138.39    3.84
   1  14   6    6.56    0.43
  -1 -14  -6    5.85    0.38
   1  15   6   27.14    0.95
  -1 -15  -6   26.19    0.98
   1  16   6   49.53    1.61
  -1 -16  -6   50.62    1.62
   1  17   6    0.23    0.28
  -1 -17  -6   -0.12    0.29
   1  18   6   15.01    0.77
  -1 -18  -6   15.73    0.73
   1  19   6   50.36    1.71
  -1 -19  -6   49.71    1.44
   1 -13   5   21.02    0.65
  -1  13  -5   22.12    0.69
   1 -12   5  147.50    3.79
  -1  12  -5  148.19    3.86
   1 -11   5    2.82    0.18
  -1  11  -5    2.79    0.17
   1 -10   5  128.59    3.74
  -1  10  -5  126.19    3.51
   1  -9   5    7.99    0.38
  -1   9  -5    7.74    0.42
   1  -8   5   15.02    0.65
  -1   8  -5   14.93    0.62
   1  -7   5    2.40    0.20
  -1   7  -5    2.39    0.18
  -1   6  -5    0.54    0.12
   1  -5   5  111.35    2.98
  -1   5  -5  113.97    3.15
   1  -4   5  393.62    9.72
  -1   4  -5  388.43    9.56
   1  -3   5    7.83    0.41
  -1   3  -5    7.29    0.35
   1  -2   5   18.78    0.72
  -1   2  -5   19.02    0.77
   1  -1   5   16.39    0.65
  -1   1  -5   16.39    0.68
   1   0   5    0.09    0.11
  -1   0  -5    0.06    0.12
   1   1   5   16.48    0.58
  -1  -1  -5   17.50    0.87
   1   2   5   18.05    0.75
  -1  -2  -5   18.46    0.69
   1   3   5    7.15    0.38
  -1  -3  -5    7.16    0.36
   1   4   5  401.91    9.51
  -1  -4  -5  400.14   10.70
   1   5   5  109.52    3.05
  -1  -5  -5  108.12    3.01
   1   6   5    0.09    0.10
  -1  -6  -5    0.05    0.10
   1   7   5    2.23    0.19
  -1  -7  -5    2.27    0.22
   1   8   5   14.45    0.62
  -1  -8  -5   14.43    0.70
   1   9   5    7.64    0.39
  -1  -9  -5    7.79    0.34
   1  10   5  126.71    3.48
  -1 -10  -5  126.18    3.80
   1  11   5    2.49    0.24
  -1 -11  -5    2.39    0.24
   1  12   5  158.62    4.16
  -1 -12  -5  155.53    4.12
   1  13   5   22.11    0.80
  -1 -13  -5   22.20    1.34
   1  14   5  448.52   10.66
  -1 -14  -5  455.29   10.78
   1  15   5    4.37    0.30
  -1 -15  -5    4.72    0.33
   1  16   5   33.65    1.27
  -1 -16  -5   35.15    1.25
   1  17   5    1.54    0.28
  -1 -17  -5    1.55    0.26
   1  18   5   60.09    1.71
  -1 -18  -5   59.82    1.76
   1  19   5   25.43    0.68
  -1 -19  -5   23.53    0.60
   1 -12   4  542.88   16.77
  -1  12  -4  538.26   16.63
   1 -11   4    0.07    0.08
  -1  11  -4    0.15    0.08
   1 -10   4   87.39    2.39
  -1  10  -4   82.76    2.30
   1  -9   4   77.02    2.27
  -1   9  -4   75.46    2.23
   1  -8   4   20.82    0.75
  -1   8  -4   21.14    0.72
   1  -7   4   98.37    2.81
  -1   7  -4   99.29    2.78
   1  -6   4  547.53   12.84
  -1   6  -4  521.36   12.16
   1  -5   4    8.89    0.47
  -1   5  -4    9.19    0.39
   1  -4   4  343.71    8.12
  -1   4  -4  334.24    8.04
   1  -3   4   28.00    0.92
  -1   3  -4   27.02    1.00
   1  -2   4   57.12    1.88
  -1   2  -4   57.85    1.71
   1  -1   4   29.23    1.11
  -1   1  -4   29.98    0.87
   1   0   4  590.90   13.84
  -1   0  -4  589.56   13.97
   1   1   4   30.89    1.01
  -1  -1  -4   34.58    1.81
   1   2   4   58.66    1.67
  -1  -2  -4   55.93    1.71
   1   3   4   27.74    0.91
  -1  -3  -4   26.99    0.85
   1   4   4  343.59    8.61
  -1  -4  -4  346.31    8.71
   1   5   4    8.76    0.47
  -1  -5  -4    9.01    0.45
   1   6   4  548.38   13.02
  -1  -6  -4  539.33   12.77
   1   7   4   98.26    3.02
  -1  -7  -4   99.67    3.03
   1   8   4   21.06    0.86
  -1  -8  -4   20.62    0.80
   1   9   4   74.81    2.19
  -1  -9  -4   74.03    2.18
   1  10   4   85.85    2.48
  -1 -10  -4   86.50    2.48
   1  11   4    0.16    0.14
  -1 -11  -4    0.24    0.14
   1  12   4  548.23   13.53
  -1 -12  -4  528.62   12.73
   1  13   4   33.72    1.11
  -1 -13  -4   34.09    1.10
   1  14   4   22.61    0.77
  -1 -14  -4   21.39    0.80
   1  15   4   17.71    0.63
  -1 -15  -4   16.05    0.67
   1  16   4   75.62    2.43
  -1 -16  -4   74.90    2.43
   1  17   4    5.15    0.34
  -1 -17  -4    5.30    0.32
   1  18   4    1.22    0.21
  -1 -18  -4    1.13    0.19
   1 -10   3    0.15    0.05
  -1  10  -3    0.08    0.05
   1  -9   3   77.06    2.18
  -1   9  -3   75.57    2.11
   1  -8   3   66.24    1.96
  -1   8  -3   66.80    1.78
   1  -7   3   52.96    1.57
  -1   7  -3   52.96    1.62
   1  -6   3   19.94    0.78
  -1   6  -3   19.38    0.76
   1  -4   3  403.03    9.27
  -1   4  -3  403.82    9.35
   1  -3   3    0.24    0.07
  -1   3  -3    0.16    0.06
   1  -2   3   15.04    0.53
  -1   2  -3   16.64    0.63
   1  -1   3  120.58    3.42
  -1   1  -3  121.84    3.45
   1   0   3    0.13    0.09
  -1   0  -3    0.01    0.07
   1   1   3  119.49    3.37
   1   2   3   15.31    0.62
  -1  -2  -3   15.21    0.66
   1   3   3    0.15    0.10
  -1  -3  -3    0.25    0.09
   1   4   3  399.58    9.62
  -1  -4  -3  399.85    9.48
   1   6   3   19.48    0.75
  -1  -6  -3   20.38    0.83
   1   7   3   53.33    1.72
  -1  -7  -3   54.07    1.77
   1   8   3   69.03    2.06
  -1  -8  -3   68.16    2.07
   1   9   3   78.77    2.34
  -1  -9  -3   76.31    2.35
   1  10   3   -0.07    0.11
  -1 -10  -3    0.04    0.12
   1  11   3  129.16    3.55
  -1 -11  -3  122.98    3.44
   1  12   3  134.26    3.65
  -1 -12  -3  133.78    3.64
   1  13   3   15.64    0.63
  -1 -13  -3   16.14    0.67
   1  14   3  198.12    5.24
  -1 -14  -3  186.86    5.06
   1  15   3   86.85    2.55
  -1 -15  -3   80.64    2.61
   1  16   3    1.18    0.20
  -1 -16  -3    1.29    0.20
   1  17   3    1.11    0.16
  -1 -17  -3    0.97    0.17
   1  -8   2  197.08    4.63
  -1   8  -2  187.67    4.41
   1  -7   2  363.91    8.60
  -1   7  -2  353.27   11.26
   1  -6   2   39.09    1.25
  -1   6  -2   39.43    1.19
   1  -5   2   21.01    0.66
  -1   5  -2   20.50    0.71
   1  -4   2  269.59    6.42
  -1   4  -2  272.41    6.50
   1  -2   2  442.06   14.79
  -1   2  -2  424.04   10.20
   1  -1   2  105.82    2.87
  -1   1  -2  105.43    2.91
   1   0   2   21.70    0.79
  -1   0  -2   21.42    0.75
   1   1   2  100.39    2.74
  -1  -1  -2  103.59    2.75
   1   2   2  415.92   10.56
  -1  -2  -2  402.37    9.77
  -1  -3  -2 1088.55   35.50
   1   4   2  274.03    6.85
  -1  -4  -2  268.66    6.91
   1   5   2   22.19    0.80
  -1  -5  -2   22.06    0.85
   1   6   2   40.45    1.34
  -1  -6  -2   40.39    1.31
   1   7   2  372.25    9.61
  -1  -7  -2  369.07    9.26
   1   8   2  192.06    5.08
  -1  -8  -2  194.41    5.18
   1   9   2   52.71    1.71
  -1  -9  -2   53.44    1.60
   1  10   2   40.25    1.33
  -1 -10  -2   39.14    1.29
   1  11   2  126.14    3.44
  -1 -11  -2  126.37    3.33
   1  12   2    0.35    0.14
  -1 -12  -2    0.34    0.14
   1  13   2  348.93    8.26
  -1 -13  -2  348.18    8.49
   1  14   2   39.55    1.33
  -1 -14  -2   39.76    1.27
   1  15   2    2.64    0.24
  -1 -15  -2    2.70    0.22
   1  16   2    0.07    0.14
  -1 -16  -2    0.23    0.14
   1  -4   1   41.95    1.24
  -1   4  -1   43.98    1.22
  -1   3  -1  488.29   16.38
  -1   2  -1  334.82   10.90
   1  -1   1  268.41    6.44
  -1   1  -1  258.89    6.10
   1   0   1    0.10    0.06
  -1   0  -1    0.09    0.05
   1   2   1  321.07    7.86
  -1  -2  -1  289.84    7.20
   1   3   1  479.13   15.69
  -1  -3  -1  472.90   16.57
   1   4   1   45.94    1.49
  -1  -4  -1   45.81    1.50
   1   7   1    1.68    0.14
  -1  -7  -1    1.60    0.14
   1   8   1  683.62   22.32
  -1  -8  -1  659.51   15.64
   1   9   1  191.46    5.11
  -1  -9  -1  186.13    4.70
   1  10   1   14.93    0.59
  -1 -10  -1   14.87    0.72
   1  11   1   11.32    0.48
  -1 -11  -1   10.77    0.44
   1  12   1   16.76    0.63
  -1 -12  -1   15.65    0.65
   1  13   1    4.18    0.26
  -1 -13  -1    3.94    0.26
   1  14   1   20.15    0.66
  -1 -14  -1   19.35    0.73
   1  15   1    7.84    0.35
  -1 -15  -1    7.46    0.37
   1  -5   0  116.94    2.76
  -1   5   0  111.19    2.70
   1  -4   0  105.91    2.64
  -1   4   0  105.07    2.52
   1  -3   0  128.07    3.13
  -1   3   0  126.95    3.11
   1  -2   0   46.10    1.34
  -1   2   0   45.99    1.26
   1  -1   0    0.07    0.05
  -1   1   0    0.08    0.05
   1   1   0    0.17    0.05
  -1  -1   0    0.20    0.06
   1   2   0   45.06    1.25
  -1  -2   0   45.42    1.36
   1   3   0  129.61    3.28
  -1  -3   0  127.84    3.26
   1   4   0  106.02    2.81
  -1  -4   0  107.73    3.08
   1   5   0  119.43    3.18
  -1  -5   0  108.51    3.05
   1   6   0  157.24    4.27
  -1  -6   0  158.59    4.28
   1   7   0   68.29    2.26
  -1  -7   0   65.74    1.98
   1   8   0    4.44    0.22
  -1  -8   0    4.18    0.22
   1   9   0  161.61    4.08
  -1  -9   0  162.07    4.32
   1  10   0  511.84   12.10
  -1 -10   0  517.71   12.02
   1  11   0  120.69    3.05
  -1 -11   0  117.55    3.13
   1  12   0   10.21    0.47
  -1 -12   0    9.96    0.46
   1  13   0   43.71    1.35
  -1 -13   0   44.54    1.36
   1  14   0   89.17    3.23
  -1 -14   0   92.17    2.46
   1  15   0    0.41    0.10
  -1 -15   0    0.59    0.09
   1  -7  -1  196.94    4.50
  -1   7   1  192.82    4.40
   1  -6  -1   10.98    0.35
  -1   6   1   11.16    0.36
   1  -5  -1  146.64    3.68
  -1   5   1  144.35    3.56
   1  -3  -1  282.53    9.29
  -1   3   1  269.44    6.62
   1  -1  -1  118.21    3.13
  -1   1   1  122.68    3.30
   1   0  -1    0.04    0.06
  -1   0   1    0.15    0.06
   1   1  -1  117.77    3.04
  -1  -1   1  120.03    3.00
   1   3  -1  280.04    6.82
  -1  -3   1  279.34    6.88
   1   4  -1  416.84   14.10
  -1  -4   1  412.68    9.86
   1   5  -1  145.73    4.15
  -1  -5   1  149.69    4.46
   1   6  -1   12.38    0.49
  -1  -6   1   13.09    0.57
   1   7  -1  196.92    5.36
  -1  -7   1  200.46    5.17
   1   8  -1  163.44    6.01
  -1  -8   1  175.90    4.36
   1   9  -1    8.05    0.35
  -1  -9   1    7.93    0.35
   1  10  -1   19.80    0.69
  -1 -10   1   21.13    0.71
   1  11  -1  160.49    4.08
  -1 -11   1  155.56    4.01
   1  12  -1    9.66    0.40
  -1 -12   1    8.66    0.39
   1  13  -1   17.68    0.65
  -1 -13   1   17.90    0.66
   1  14  -1   73.61    1.99
  -1 -14   1   74.12    2.00
   1 -10  -2    5.14    0.16
  -1  10   2    4.97    0.17
   1  -8  -2   39.10    1.12
  -1   8   2   38.87    1.14
   1  -7  -2  176.25    4.16
  -1   7   2  175.95    4.37
   1  -6  -2   13.44    0.48
  -1   6   2   13.73    0.49
   1  -5  -2   31.14    0.94
  -1   5   2   29.29    0.95
   1  -4  -2   21.90    0.70
  -1   4   2   21.16    0.68
   1  -3  -2   55.95    1.56
  -1   3   2   54.55    1.53
   1  -2  -2  179.89    4.76
  -1   2   2  178.79    4.58
  -1   0   2    4.81    0.20
   1   2  -2  176.05    4.62
  -1  -2   2  172.72    4.05
   1   3  -2   54.72    1.56
  -1  -3   2   55.48    1.55
   1   4  -2   21.87    0.73
  -1  -4   2   22.20    0.77
   1   5  -2   30.18    1.00
  -1  -5   2   31.81    1.03
   1   6  -2   13.48    0.50
  -1  -6   2   13.68    0.55
   1   7  -2  175.60    4.66
  -1  -7   2  178.20    4.58
   1   8  -2   39.62    1.20
  -1  -8   2   39.03    1.22
   1   9  -2  894.50   29.48
  -1  -9   2  848.44   27.57
   1  10  -2    5.51    0.25
  -1 -10   2    5.30    0.26
   1  11  -2    2.29    0.16
  -1 -11   2    2.33    0.19
   1  12  -2   26.23    0.83
  -1 -12   2   26.95    0.93
   1  13  -2    5.02    0.26
  -1 -13   2    4.97    0.25
   1  14  -2   14.41    0.51
  -1 -14   2   13.73    0.50
   1  15  -2  184.70    6.01
  -1 -15   2  182.23    4.24
   1 -12  -3    0.96    0.08
  -1  12   3    0.83    0.08
   1 -11  -3  285.87    6.77
  -1  11   3  279.54    6.62
   1 -10  -3   11.91    0.41
  -1  10   3   10.92    0.43
   1  -9  -3   18.16    0.62
  -1   9   3   18.42    0.62
   1  -8  -3   82.12    2.30
  -1   8   3   83.61    2.44
   1  -7  -3  159.34    4.05
  -1   7   3  152.51    4.15
   1  -6  -3    7.01    0.30
  -1   6   3    7.19    0.30
   1  -5  -3   60.50    1.76
  -1   5   3   59.87    1.74
   1  -4  -3   65.95    1.93
  -1   4   3   66.97    1.89
  -1   3   3  637.46   21.49
   1  -2  -3    4.90    0.24
  -1   2   3    4.88    0.24
   1  -1  -3  281.51    6.94
  -1   1   3  270.85    6.48
   1   0  -3    0.28    0.14
  -1   0   3    0.22    0.09
   1   1  -3  279.35    7.02
  -1  -1   3  274.02    6.73
   1   2  -3    5.20    0.23
  -1  -2   3    4.92    0.26
   1   3  -3  614.60   20.44
  -1  -3   3  630.84   14.78
   1   4  -3   65.68    1.83
  -1  -4   3   67.91    1.92
   1   5  -3   62.08    1.80
  -1  -5   3   62.79    1.84
   1   6  -3    7.16    0.32
  -1  -6   3    6.98    0.31
   1   7  -3  148.73    3.94
  -1  -7   3  162.94    4.22
   1   8  -3   81.48    2.42
  -1  -8   3   83.21    2.70
   1   9  -3   18.02    0.73
  -1  -9   3   19.08    0.74
   1  10  -3   11.81    0.49
  -1 -10   3   12.21    0.49
   1  11  -3  286.29    7.01
  -1 -11   3  285.38    7.22
   1  12  -3    0.96    0.15
  -1 -12   3    0.93    0.13
   1  13  -3   12.41    0.53
  -1 -13   3   12.07    0.53
   1  14  -3   16.08    0.59
  -1 -14   3   16.83    0.65
   1  15  -3  314.88    7.35
  -1 -15   3  304.96    7.14
   1 -14  -4   12.71    0.38
  -1  14   4   13.48    0.43
   1 -13  -4    0.18    0.11
  -1  13   4    0.34    0.11
   1 -12  -4   21.45    0.75
  -1  12   4   22.61    0.80
   1 -11  -4   15.98    0.63
  -1  11   4   15.83    0.57
   1 -10  -4  250.55    6.07
  -1  10   4  247.64    6.43
   1  -9  -4  427.10   10.51
  -1   9   4  431.12   10.23
   1  -8  -4   16.70    0.65
  -1   8   4   16.90    0.71
   1  -7  -4    1.38    0.13
  -1   7   4    1.47    0.12
   1  -6  -4   77.23    2.21
  -1   6   4   76.99    2.21
   1  -5  -4    2.48    0.20
  -1   5   4    2.71    0.20
   1  -4  -4    5.29    0.28
  -1   4   4    5.41    0.26
   1  -3  -4  115.05    3.46
  -1   3   4  116.12    3.32
   1  -2  -4   42.53    1.41
  -1   2   4   42.02    1.30
   1  -1  -4  447.74   10.57
  -1   1   4  447.95   10.58
   1   1  -4  463.40   11.01
  -1  -1   4  449.22   11.12
   1   2  -4   41.04    1.25
  -1  -2   4   42.67    1.45
   1   3  -4  115.83    3.17
  -1  -3   4  117.66    3.54
   1   4  -4    4.89    0.27
  -1  -4   4    5.01    0.29
   1   5  -4    2.33    0.17
  -1  -5   4    2.42    0.15
   1   6  -4   75.15    2.30
  -1  -6   4   77.24    2.15
   1   7  -4    1.39    0.13
  -1  -7   4    1.24    0.12
   1   8  -4   17.46    0.77
  -1  -8   4   17.08    0.81
   1   9  -4  442.74   11.22
  -1  -9   4  446.83   11.11
   1  10  -4  242.84    5.87
  -1 -10   4  248.53    6.42
   1  11  -4   15.31    0.64
  -1 -11   4   15.42    0.73
   1  12  -4   21.46    0.88
  -1 -12   4   22.34    0.84
   1  13  -4    0.14    0.13
  -1 -13   4    0.38    0.15
   1  14  -4   13.83    0.56
  -1 -14   4   12.40    0.55
   1  15  -4   22.91    0.79
  -1 -15   4   21.65    0.76
   1  16  -4  130.83    3.11
  -1 -16   4  133.64    3.15
   1 -15  -5    3.12    0.20
  -1  15   5    3.34    0.22
   1 -14  -5   26.89    0.84
  -1  14   5   27.96    0.97
   1 -13  -5   10.36    0.43
  -1  13   5    9.89    0.42
   1 -12  -5   76.85    2.13
  -1  12   5   76.96    2.26
   1 -11  -5   19.01    0.77
  -1  11   5   18.42    0.70
   1 -10  -5  198.45    5.01
  -1  10   5  199.33    5.33
   1  -9  -5   44.89    1.42
  -1   9   5   44.47    1.46
   1  -8  -5  649.22   15.71
  -1   8   5  649.50   16.00
   1  -7  -5    4.10    0.23
  -1   7   5    4.13    0.24
   1  -6  -5  115.72    3.14
  -1   6   5  112.46    3.09
   1  -5  -5  107.86    3.17
  -1   5   5  108.73    3.04
   1  -4  -5   31.59    0.98
  -1   4   5   31.69    1.08
   1  -3  -5  151.09    4.10
  -1   3   5  154.39    4.07
   1  -2  -5  395.01    9.76
  -1   2   5  388.60    9.22
   1  -1  -5   60.19    1.90
  -1   1   5   59.58    1.80
  -1   0   5    0.21    0.12
   1   1  -5   60.51    1.75
  -1  -1   5   61.49    1.78
   1   2  -5  378.37    9.52
  -1  -2   5  385.26    9.69
   1   3  -5  160.16    4.32
  -1  -3   5  153.73    4.13
   1   4  -5   32.57    1.19
  -1  -4   5   32.32    1.09
   1   5  -5  101.99    2.87
  -1  -5   5  105.69    3.16
   1   6  -5  109.81    3.16
  -1  -6   5  111.31    3.16
   1   7  -5    3.87    0.23
  -1  -7   5    4.10    0.25
   1   8  -5  655.11   15.63
  -1  -8   5  658.33   16.03
   1   9  -5   45.11    1.55
  -1  -9   5   44.82    1.62
   1  10  -5  188.70    5.13
  -1 -10   5  202.05    5.50
   1  11  -5   18.31    0.72
  -1 -11   5   17.36    0.70
   1  12  -5   72.84    2.10
  -1 -12   5   71.97    2.08
   1  13  -5   10.16    0.44
  -1 -13   5    9.59    0.46
   1  14  -5   26.34    0.92
  -1 -14   5   26.87    0.91
   1  15  -5    2.77    0.33
  -1 -15   5    2.83    0.29
   1  16  -5   29.60    0.89
  -1 -16   5   28.83    0.94
   1 -16  -6   61.83    1.61
  -1  16   6   62.06    1.68
   1 -15  -6    3.68    0.27
  -1  15   6    4.03    0.28
   1 -14  -6   29.48    0.93
  -1  14   6   28.99    1.06
   1 -13  -6   93.84    2.49
  -1  13   6   93.34    2.67
   1 -12  -6   45.59    1.41
  -1  12   6   45.21    1.37
   1 -11  -6  244.79    6.10
  -1  11   6  249.56    6.51
   1 -10  -6  310.59    7.84
  -1  10   6  306.42    7.53
   1  -9  -6   36.09    1.22
  -1   9   6   35.19    1.18
   1  -8  -6  109.43    3.12
  -1   8   6  109.89    3.12
   1  -7  -6   20.91    0.86
  -1   7   6   21.20    0.89
   1  -6  -6   68.13    2.10
  -1   6   6   67.01    2.00
   1  -5  -6    9.43    0.45
  -1   5   6    9.26    0.37
   1  -4  -6  162.62    4.57
  -1   4   6  163.56    4.60
   1  -3  -6  407.76   10.23
  -1   3   6  410.17   10.14
   1  -2  -6   15.45    0.60
  -1   2   6   15.90    0.65
   1  -1  -6  428.36   10.55
  -1   1   6  418.60   10.44
   1   1  -6  428.08   10.13
  -1  -1   6  437.72   10.54
   1   2  -6   15.13    0.57
  -1  -2   6   16.08    0.60
   1   3  -6  398.09   10.24
  -1  -3   6  405.39   10.51
   1   4  -6  162.04    4.04
  -1  -4   6  172.73    4.35
   1   5  -6    9.22    0.46
  -1  -5   6    9.59    0.47
   1   6  -6   67.79    2.02
  -1  -6   6   67.08    2.12
   1   7  -6   21.64    0.86
  -1  -7   6   20.96    0.79
   1   8  -6  108.58    3.20
  -1  -8   6  110.06    3.33
   1   9  -6   37.10    1.10
  -1  -9   6   37.68    1.25
   1  10  -6  308.97    7.85
  -1 -10   6  307.24    7.82
   1  11  -6  247.47    6.44
  -1 -11   6  244.24    6.47
   1  12  -6   45.89    1.58
  -1 -12   6   44.32    1.60
   1  13  -6   93.17    2.64
  -1 -13   6   93.64    2.54
   1  14  -6   29.03    1.04
  -1 -14   6   27.98    1.16
   1  15  -6    4.11    0.28
  -1 -15   6    3.60    0.31
   1  16  -6   61.82    2.55
  -1 -16   6   58.21    1.77
   1  17  -6    2.27    0.22
  -1 -17   6    2.27    0.21
   1 -17  -7    0.04    0.27
  -1  17   7    0.16    0.27
   1 -16  -7   37.74    1.18
  -1  16   7   37.61    1.27
   1 -15  -7  139.50    3.85
  -1  15   7  140.96    3.68
   1 -14  -7   20.91    0.77
  -1  14   7   21.33    0.77
   1 -13  -7    0.02    0.19
  -1  13   7    0.15    0.20
   1 -12  -7   13.36    0.58
  -1  12   7   13.27    0.57
   1 -11  -7   55.32    1.80
  -1  11   7   54.32    1.70
   1 -10  -7   21.33    0.86
  -1  10   7   21.83    0.88
   1  -9  -7  227.38    5.67
  -1   9   7  239.13    6.15
   1  -8  -7  161.74    4.49
  -1   8   7  161.46    4.29
   1  -7  -7    2.69    0.20
  -1   7   7    2.60    0.23
   1  -6  -7  324.23    8.15
  -1   6   7  331.64    8.64
   1  -5  -7  945.88   21.98
  -1   5   7  926.64   21.20
   1  -4  -7    9.54    0.37
  -1   4   7    9.54    0.48
   1  -3  -7   41.44    1.46
  -1   3   7   42.25    1.41
   1  -2  -7   23.82    0.98
  -1   2   7   24.86    0.90
   1  -1  -7  493.44   12.22
  -1   1   7  489.90   11.95
   1   1  -7  480.48   11.85
  -1  -1   7  496.84   12.16
   1   2  -7   23.95    0.82
  -1  -2   7   24.31    0.92
   1   3  -7   42.98    1.43
  -1  -3   7   42.11    1.43
   1   4  -7    9.48    0.46
  -1  -4   7    9.40    0.40
   1   5  -7  910.62   20.92
  -1  -5   7  925.87   22.06
   1   6  -7  331.59    8.47
  -1  -6   7  345.52    8.68
   1   7  -7    2.96    0.22
  -1  -7   7    2.58    0.21
   1   8  -7  156.42    4.21
  -1  -8   7  163.11    4.44
   1   9  -7  229.55    5.99
  -1  -9   7  226.98    6.03
   1  10  -7   22.27    0.85
  -1 -10   7   23.71    0.76
   1  11  -7   53.53    1.73
  -1 -11   7   58.11    1.88
   1  12  -7   13.90    0.63
  -1 -12   7   13.46    0.58
   1  13  -7    0.02    0.21
  -1 -13   7    0.06    0.20
   1  14  -7   21.90    0.85
  -1 -14   7   20.72    0.88
   1  15  -7  135.66    3.53
  -1 -15   7  132.36    3.65
   1  16  -7   35.16    1.05
  -1 -16   7   34.78    1.11
   1  17  -7    0.08    0.34
  -1 -17   7    0.21    0.25
   1  18  -7    0.92    0.17
  -1 -18   7    0.81    0.15
   1 -18  -8    4.34    0.40
  -1  18   8    3.70    0.40
   1 -17  -8   15.87    0.69
  -1  17   8   15.58    0.74
   1 -16  -8   22.92    0.85
  -1  16   8   23.14    0.92
   1 -15  -8    1.13    0.25
  -1  15   8    0.79    0.29
   1 -14  -8    0.07    0.22
  -1  14   8    0.29    0.24
   1 -13  -8   51.14    1.55
  -1  13   8   52.64    1.82
   1 -12  -8  215.86    5.48
  -1  12   8  209.97    5.49
   1 -11  -8    5.34    0.33
  -1  11   8    5.22    0.32
   1 -10  -8   26.30    0.94
  -1  10   8   26.28    0.93
   1  -9  -8  107.36    2.98
  -1   9   8  103.94    3.00
   1  -8  -8   54.83    1.76
  -1   8   8   54.42    1.85
   1  -7  -8  549.17   13.32
  -1   7   8  546.48   13.09
   1  -6  -8  150.47    3.93
  -1   6   8  149.11    3.98
   1  -5  -8   43.26    1.51
  -1   5   8   43.21    1.40
   1  -4  -8   34.66    1.15
  -1   4   8   34.63    1.13
   1  -3  -8  463.71   11.18
  -1   3   8  473.59   11.45
   1  -2  -8    4.20    0.27
  -1   2   8    4.45    0.28
   1  -1  -8    4.04    0.24
  -1   1   8    4.17    0.29
   1   1  -8    4.38    0.28
  -1  -1   8    4.07    0.26
   1   2  -8    4.29    0.31
  -1  -2   8    4.45    0.26
   1   3  -8  455.82   11.20
  -1  -3   8  466.78   11.35
   1   4  -8   35.52    1.22
  -1  -4   8   35.11    1.23
   1   5  -8   42.48    1.35
  -1  -5   8   46.37    1.47
   1   6  -8  148.14    4.07
  -1  -6   8  153.33    4.61
   1   7  -8  541.86   12.99
  -1  -7   8  570.91   14.27
   1   8  -8   53.50    1.66
  -1  -8   8   55.10    1.83
   1   9  -8  103.11    3.08
  -1  -9   8  103.07    3.05
   1  10  -8   27.80    1.01
  -1 -10   8   26.65    0.95
   1  11  -8    4.37    0.34
  -1 -11   8    4.67    0.33
   1  12  -8  204.50    5.07
  -1 -12   8  205.82    5.14
   1  13  -8   51.92    1.65
  -1 -13   8   52.07    1.83
   1  14  -8   -0.07    0.21
  -1 -14   8    0.18    0.26
   1  15  -8    1.36    0.26
  -1 -15   8    1.10    0.31
   1  16  -8   23.15    0.76
  -1 -16   8   22.52    0.85
   1  17  -8   14.36    0.69
  -1 -17   8   12.92    0.67
   1  18  -8    3.96    0.32
  -1 -18   8    4.16    0.34
   1 -19  -9    6.99    0.58
  -1  19   9    7.14    0.56
   1 -18  -9   30.65    1.01
  -1  18   9   31.58    1.10
   1 -17  -9    6.61    0.50
  -1  17   9    5.67    0.52
   1 -16  -9    0.19    0.34
  -1  16   9    0.34    0.31
   1 -15  -9   15.70    0.65
  -1  15   9   15.67    0.70
   1 -14  -9  356.43    8.88
  -1  14   9  384.77    9.01
   1 -13  -9    2.06    0.29
  -1  13   9    2.48    0.30
   1 -12  -9   84.67    2.45
  -1  12   9   86.61    2.47
   1 -11  -9    2.59    0.27
  -1  11   9    2.45    0.28
   1 -10  -9   17.89    0.71
  -1  10   9   18.25    0.79
   1  -9  -9   28.96    1.07
  -1   9   9   27.75    1.01
   1  -8  -9    3.92    0.29
  -1   8   9    3.83    0.34
   1  -7  -9    0.23    0.16
  -1   7   9    0.38    0.15
   1  -6  -9  110.58    3.13
  -1   6   9  110.58    3.26
   1  -5  -9   22.15    0.86
  -1   5   9   22.25    0.81
   1  -4  -9  477.68   11.83
  -1   4   9  472.63   11.38
   1  -3  -9    1.40    0.19
  -1   3   9    1.68    0.21
   1  -2  -9    3.96    0.30
  -1   2   9    3.88    0.26
   1  -1  -9   51.21    1.58
  -1   1   9   51.87    1.59
   1   0  -9    0.06    0.32
   1   1  -9   52.24    1.65
  -1  -1   9   53.50    1.70
   1   2  -9    3.29    0.24
  -1  -2   9    3.28    0.26
   1   3  -9    1.67    0.20
  -1  -3   9    1.63    0.16
   1   4  -9  481.99   11.79
  -1  -4   9  480.42   11.88
   1   5  -9   22.05    0.83
  -1  -5   9   21.85    0.79
   1   6  -9  112.97    3.35
  -1  -6   9  115.34    3.27
   1   7  -9    0.14    0.15
  -1  -7   9    0.31    0.19
   1   8  -9    3.78    0.26
  -1  -8   9    3.92    0.25
   1   9  -9   29.37    1.22
  -1  -9   9   28.57    0.96
   1  10  -9   18.99    0.81
  -1 -10   9   19.32    0.70
   1  11  -9    2.50    0.27
  -1 -11   9    2.40    0.31
   1  12  -9   82.69    2.21
  -1 -12   9   83.33    2.56
   1  13  -9    2.14    0.30
  -1 -13   9    2.30    0.33
   1  14  -9  374.76    8.89
  -1 -14   9  375.11    8.99
   1  15  -9   15.17    0.72
  -1 -15   9   16.41    0.77
   1  16  -9    0.16    0.36
  -1 -16   9    0.37    0.35
   1  17  -9    4.82    0.42
  -1 -17   9    4.50    0.48
   1  18  -9   28.24    1.03
  -1 -18   9   26.66    1.02
   1  19  -9    6.01    0.41
  -1 -19   9    6.00    0.39
   1 -20 -10  104.23    2.76
  -1  20  10  115.67    3.02
   1 -19 -10   11.41    0.76
  -1  19  10   11.29    0.76
   1 -18 -10    1.47    0.51
  -1  18  10    1.82    0.58
   1 -17 -10   -0.06    0.43
  -1  17  10   -0.36    0.43
   1 -16 -10   95.68    2.80
  -1  16  10   95.55    2.67
   1 -15 -10    6.67    0.49
  -1  15  10    6.12    0.46
   1 -14 -10    1.06    0.31
  -1  14  10    1.34    0.31
   1 -13 -10   99.75    2.74
  -1  13  10  102.28    2.91
   1 -12 -10  292.98    7.42
  -1  12  10  290.67    7.32
   1 -11 -10   -0.01    0.24
  -1  11  10    0.36    0.26
   1 -10 -10   65.71    1.96
  -1  10  10   65.43    2.12
   1  -9 -10    8.66    0.40
  -1   9  10    8.97    0.41
   1  -8 -10   68.37    2.07
  -1   8  10   67.42    1.95
   1  -7 -10    0.21    0.20
  -1   7  10    0.01    0.20
   1  -6 -10  174.97    4.80
  -1   6  10  176.84    4.82
   1  -5 -10   11.20    0.52
  -1   5  10   11.85    0.56
   1  -4 -10   17.92    0.71
  -1   4  10   18.14    0.76
   1  -3 -10   87.18    2.62
  -1   3  10   88.12    2.54
   1  -2 -10    3.27    0.28
  -1   2  10    3.10    0.26
   1  -1 -10   14.05    0.63
  -1   1  10   14.00    0.54
   1   0 -10   35.11    1.32
   1   1 -10   13.85    0.64
  -1  -1  10   13.79    0.58
   1   2 -10    3.49    0.29
  -1  -2  10    3.28    0.26
   1   3 -10   86.37    2.40
  -1  -3  10   90.28    2.52
   1   4 -10   19.54    0.71
  -1  -4  10   20.15    0.77
   1   5 -10   11.40    0.54
  -1  -5  10   12.07    0.50
   1   6 -10  179.81    4.86
  -1  -6  10  182.16    5.00
   1   7 -10    0.32    0.16
  -1  -7  10    0.24    0.27
   1   8 -10   65.06    2.13
  -1  -8  10   67.32    2.07
   1   9 -10    8.58    0.47
  -1  -9  10    9.17    0.53
   1  10 -10   61.90    2.03
  -1 -10  10   64.11    1.86
   1  11 -10    0.02    0.20
  -1 -11  10    0.23    0.25
   1  12 -10  288.28    7.01
  -1 -12  10  297.86    7.06
   1  13 -10   99.42    2.61
  -1 -13  10   98.70    2.88
   1  14 -10    1.15    0.31
  -1 -14  10    1.43    0.33
   1  15 -10    5.45    0.46
  -1 -15  10    5.64    0.48
   1  16 -10   91.07    2.58
  -1 -16  10   91.17    2.60
   1  17 -10    0.35    0.45
  -1 -17  10   -0.20    0.48
   1  18 -10    1.68    0.50
  -1 -18  10    1.35    0.51
   1  19 -10    9.40    0.61
  -1 -19  10    9.11    0.66
   1 -19 -11   10.29    0.84
  -1  19  11   10.69    0.83
   1 -18 -11   45.20    1.63
  -1  18  11   45.77    1.61
   1 -17 -11    7.01    0.57
  -1  17  11    6.95    0.60
   1 -16 -11   29.38    1.01
  -1  16  11   28.50    1.02
   1 -15 -11    4.80    0.47
  -1  15  11    5.23    0.50
   1 -14 -11  138.33    3.97
  -1  14  11  142.19    3.94
   1 -13 -11   27.91    0.98
  -1  13  11   29.53    1.07
   1 -12 -11    3.91    0.36
  -1  12  11    3.78    0.36
   1 -11 -11  179.03    4.64
  -1  11  11  177.61    4.55
   1 -10 -11   41.16    1.35
  -1  10  11   42.91    1.40
   1  -9 -11    3.53    0.33
  -1   9  11    3.80    0.32
   1  -8 -11    7.27    0.44
  -1   8  11    7.21    0.41
   1  -7 -11   11.67    0.53
  -1   7  11   11.45    0.49
   1  -6 -11   73.05    2.30
  -1   6  11   70.41    2.12
   1  -5 -11  407.40   10.26
  -1   5  11  415.30   10.26
   1  -4 -11   28.60    0.96
  -1   4  11   28.66    1.05
   1  -3 -11   45.23    1.39
  -1   3  11   45.99    1.42
   1  -2 -11    4.29    0.34
  -1   2  11    4.56    0.30
   1  -1 -11    4.87    0.34
  -1   1  11    4.91    0.30
   1   0 -11    0.12    0.19
  -1   0  11   -0.33    0.27
   1   1 -11    5.07    0.35
  -1  -1  11    5.30    0.41
   1   2 -11    4.73    0.33
  -1  -2  11    4.72    0.33
   1   3 -11   45.27    1.53
  -1  -3  11   48.10    1.55
   1   4 -11   27.63    1.00
  -1  -4  11   27.63    1.00
   1   5 -11  397.54   10.71
  -1  -5  11  410.23    9.98
   1   6 -11   70.17    2.11
  -1  -6  11   68.83    2.10
   1   7 -11   12.19    0.59
  -1  -7  11   11.77    0.55
   1   8 -11    6.48    0.37
  -1  -8  11    6.89    0.38
   1   9 -11    3.31    0.25
  -1  -9  11    3.38    0.36
   1  10 -11   41.17    1.27
  -1 -10  11   44.08    1.40
   1  11 -11  178.94    4.88
  -1 -11  11  175.18    4.69
   1  12 -11    3.44    0.37
  -1 -12  11    4.05    0.37
   1  13 -11   29.82    1.00
  -1 -13  11   26.87    1.20
   1  14 -11  129.65    3.46
  -1 -14  11  130.47    3.51
   1  15 -11    4.54    0.43
  -1 -15  11    5.05    0.49
   1  16 -11   27.80    0.84
  -1 -16  11   27.83    0.91
   1  17 -11    6.91    0.56
  -1 -17  11    7.01    0.54
   1  18 -11   44.02    1.43
  -1 -18  11   43.71    1.51
   1  19 -11    9.77    0.74
  -1 -19  11    9.52    0.77
   1 -19 -12   45.15    1.40
  -1  19  12   47.36    1.51
   1 -18 -12    0.85    0.62
  -1  18  12    0.30    0.64
   1 -17 -12   10.30    0.73
  -1  17  12   10.59    0.71
   1 -16 -12   43.73    1.59
  -1  16  12   42.19    1.60
   1 -15 -12   93.44    2.63
  -1  15  12   92.41    2.53
   1 -14 -12   15.87    0.78
  -1  14  12   16.65    0.82
   1 -13 -12  121.61    3.50
  -1  13  12  127.02    3.83
   1 -12 -12    8.96    0.55
  -1  12  12    8.39    0.53
   1 -11 -12   59.67    1.72
  -1  11  12   62.55    1.83
   1 -10 -12    4.39    0.35
  -1  10  12    4.27    0.32
   1  -9 -12   24.61    0.99
  -1   9  12   24.84    0.90
   1  -8 -12   56.90    1.77
  -1   8  12   58.64    1.70
   1  -7 -12   15.02    0.64
  -1   7  12   13.85    0.62
   1  -6 -12    3.57    0.31
  -1   6  12    3.55    0.30
   1  -5 -12   48.53    1.59
  -1   5  12   48.67    1.71
   1  -4 -12   81.55    2.36
  -1   4  12   78.62    2.27
   1  -3 -12  127.75    3.76
  -1   3  12  130.06    3.61
   1  -2 -12    2.74    0.25
  -1   2  12    3.30    0.26
   1  -1 -12  125.94    3.47
  -1   1  12  122.19    3.24
   1   0 -12   11.98    0.58
   1   1 -12  122.96    3.31
  -1  -1  12  123.97    3.89
   1   2 -12    3.14    0.28
  -1  -2  12    3.10    0.25
   1   3 -12  128.58    3.80
  -1  -3  12  127.15    3.40
   1   4 -12   80.96    2.46
  -1  -4  12   82.73    2.54
   1   5 -12   50.43    1.73
  -1  -5  12   51.28    1.73
   1   6 -12    3.77    0.35
  -1  -6  12    3.24    0.38
   1   7 -12   13.35    0.64
  -1  -7  12   14.07    0.65
   1   8 -12   59.48    1.86
  -1  -8  12   58.11    1.75
   1   9 -12   25.76    0.88
  -1  -9  12   25.60    0.93
   1  10 -12    4.91    0.39
  -1 -10  12    4.62    0.45
   1  11 -12   61.17    1.71
  -1 -11  12   58.99    1.83
   1  12 -12    8.44    0.54
  -1 -12  12    9.10    0.55
   1  13 -12  125.17    3.50
  -1 -13  12  118.73    3.50
   1  14 -12   16.07    0.78
  -1 -14  12   16.33    0.85
   1  15 -12   93.90    2.42
  -1 -15  12   94.00    2.53
   1  16 -12   42.39    1.47
  -1 -16  12   41.94    1.46
   1  17 -12   10.07    0.63
  -1 -17  12    9.73    0.68
   1  18 -12   -0.08    0.70
  -1 -18  12    0.16    0.76
   1  19 -12   42.58    1.44
  -1 -19  12   38.85    1.48
   1 -19 -13   16.67    1.01
  -1  19  13   17.24    1.06
   1 -18 -13    0.51    0.67
  -1  18  13   -0.43    0.69
   1 -17 -13   -0.03    0.65
  -1  17  13    0.20    0.63
   1 -16 -13    2.38    0.54
  -1  16  13    2.50    0.55
   1 -15 -13    6.87    0.58
  -1  15  13    6.56    0.54
   1 -14 -13    2.60    0.49
  -1  14  13    2.35    0.47
   1 -13 -13    0.45    0.43
  -1  13  13    0.37    0.42
   1 -12 -13   12.58    0.71
  -1  12  13   13.79    0.68
   1 -11 -13   50.34    1.49
  -1  11  13   51.75    1.46
   1 -10 -13   14.75    0.71
  -1  10  13   14.82    0.65
   1  -9 -13   30.97    1.12
  -1   9  13   30.34    1.09
   1  -8 -13  108.60    2.95
  -1   8  13  106.62    2.96
   1  -7 -13   27.19    1.06
  -1   7  13   28.41    1.12
   1  -6 -13   42.96    1.59
  -1   6  13   43.95    1.53
   1  -5 -13  198.26    5.74
  -1   5  13  196.64    5.44
   1  -4 -13   17.96    0.68
  -1   4  13   17.97    0.67
   1  -3 -13   44.12    1.48
  -1   3  13   43.87    1.43
   1  -2 -13  172.55    4.61
  -1   2  13  170.26    4.55
   1  -1 -13   20.71    0.92
  -1   1  13   20.67    0.82
   1   0 -13    0.10    0.24
  -1   0  13   -0.25    0.35
   1   1 -13   20.48    0.84
  -1  -1  13   20.35    0.86
   1   2 -13  173.42    4.72
  -1  -2  13  176.40    4.79
   1   3 -13   45.11    1.50
  -1  -3  13   45.75    1.61
   1   4 -13   17.55    0.81
  -1  -4  13   17.21    0.80
   1   5 -13  198.43    5.68
  -1  -5  13  203.06    5.58
   1   6 -13   43.72    1.49
  -1  -6  13   47.10    1.53
   1   7 -13   29.18    1.13
  -1  -7  13   28.60    1.08
   1   8 -13  106.63    3.04
  -1  -8  13  108.38    2.96
   1   9 -13   32.19    1.13
  -1  -9  13   30.65    1.03
   1  10 -13   14.17    0.70
  -1 -10  13   15.26    0.76
   1  11 -13   49.63    1.48
  -1 -11  13   47.88    1.37
   1  12 -13   13.11    0.57
  -1 -12  13   13.11    0.66
   1  13 -13    0.58    0.38
  -1 -13  13    0.73    0.47
   1  14 -13    3.00    0.52
  -1 -14  13    2.45    0.53
   1  15 -13    6.58    0.59
  -1 -15  13    6.06    0.63
   1  16 -13    2.62    0.55
  -1 -16  13    2.31    0.70
   1  17 -13    0.26    0.50
  -1 -17  13   -0.49    0.59
   1  18 -13   -0.38    0.63
  -1 -18  13    0.83    0.74
   1 -18 -14    0.44    0.93
  -1  18  14    0.27    0.89
   1 -17 -14    0.83    0.78
  -1  17  14    0.72    0.77
   1 -16 -14    5.33    0.70
  -1  16  14    5.74    0.73
   1 -15 -14    0.30    0.55
  -1  15  14   -0.37    0.53
   1 -14 -14    8.77    0.64
  -1  14  14    8.71    0.57
   1 -13 -14   25.17    1.07
  -1  13  14   25.69    1.03
   1 -12 -14    7.70    0.56
  -1  12  14    7.74    0.62
   1 -11 -14   85.21    2.55
  -1  11  14   86.03    2.63
   1 -10 -14   91.75    2.42
  -1  10  14   90.37    2.49
   1  -9 -14   22.42    0.93
  -1   9  14   23.70    0.94
   1  -8 -14   16.14    0.63
  -1   8  14   16.78    0.74
   1  -7 -14    4.17    0.40
  -1   7  14    3.49    0.43
   1  -6 -14  137.83    3.72
  -1   6  14  140.06    3.82
   1  -5 -14    9.67    0.48
  -1   5  14    9.91    0.55
   1  -4 -14  235.60    6.45
  -1   4  14  239.04    6.48
   1  -3 -14   74.47    2.25
  -1   3  14   75.13    2.11
   1  -2 -14   18.70    0.74
  -1   2  14   18.23    0.77
  -1   1  14   45.18    1.53
   1   0 -14  159.58    4.30
   1   1 -14   44.81    1.46
  -1  -1  14   45.61    1.52
   1   2 -14   17.35    0.68
  -1  -2  14   18.60    0.82
   1   3 -14   75.22    2.24
  -1  -3  14   77.46    2.50
   1   4 -14  239.06    6.45
  -1  -4  14  242.28    6.89
   1   5 -14    9.07    0.52
  -1  -5  14    9.65    0.58
   1   6 -14  143.01    4.03
  -1  -6  14  142.54    4.11
   1   7 -14    3.55    0.39
  -1  -7  14    3.75    0.42
   1   8 -14   17.03    0.68
  -1  -8  14   16.89    0.73
   1   9 -14   23.07    0.86
  -1  -9  14   23.77    0.93
   1  10 -14   91.63    2.48
  -1 -10  14   87.71    2.24
   1  11 -14   84.65    2.25
  -1 -11  14   80.30    2.28
   1  12 -14    7.87    0.50
  -1 -12  14    7.89    0.59
   1  13 -14   24.46    1.11
  -1 -13  14   25.83    1.22
   1  14 -14    9.18    0.56
  -1 -14  14    9.58    0.72
   1  15 -14    0.07    0.49
  -1 -15  14    0.23    0.59
   1  16 -14    5.14    0.67
  -1 -16  14    7.25    0.74
   1  17 -14    0.61    0.67
  -1 -17  14    0.18    0.76
   1  18 -14   -0.07    0.85
  -1 -18  14    0.43    1.36
   1 -18 -15   11.94    1.10
  -1  18  15   12.26    1.08
   1 -17 -15   63.22    1.87
  -1  17  15   65.67    1.86
   1 -16 -15    5.46    0.84
  -1  16  15    4.90    0.80
   1 -15 -15   23.44    1.47
  -1  15  15   22.90    1.16
   1 -14 -15    7.38    0.71
  -1  14  15    7.82    0.70
   1 -13 -15   12.07    0.81
  -1  13  15   12.15    0.77
   1 -12 -15  136.54    3.72
  -1  12  15  137.21    3.67
   1 -11 -15    2.48    0.47
  -1  11  15    2.70    0.48
   1 -10 -15   31.49    1.15
  -1  10  15   32.62    1.20
   1  -9 -15    0.42    0.43
  -1   9  15    1.37    0.45
   1  -8 -15   45.87    1.53
  -1   8  15   43.30    1.38
   1  -7 -15    1.65    0.40
  -1   7  15    2.11    0.42
   1  -6 -15    9.90    0.51
  -1   6  15    9.82    0.54
   1  -5 -15    0.91    0.31
  -1   5  15    1.14    0.31
   1  -4 -15   61.61    1.98
  -1   4  15   62.16    1.91
   1  -3 -15   30.22    1.09
  -1   3  15   31.17    1.12
   1  -2 -15  312.14    7.94
  -1   2  15  318.00    7.84
  -1   1  15   15.21    0.75
   1   0 -15   -0.19    0.34
  -1   0  15   -0.12    0.30
   1   1 -15   16.70    0.69
  -1  -1  15   15.68    0.66
   1   2 -15  304.11    7.51
  -1  -2  15  307.37    7.80
   1   3 -15   30.19    1.09
  -1  -3  15   29.87    1.21
   1   4 -15   65.27    2.05
  -1  -4  15   65.31    1.90
   1   5 -15    0.92    0.32
  -1  -5  15    0.83    0.30
   1   6 -15    9.72    0.61
  -1  -6  15    9.69    0.59
   1   7 -15    1.71    0.40
  -1  -7  15    1.84    0.37
   1   8 -15   43.19    1.48
  -1  -8  15   43.74    1.43
   1   9 -15    1.05    0.39
  -1  -9  15    0.82    0.46
   1  10 -15   33.36    1.13
  -1 -10  15   32.20    1.15
   1  11 -15    2.34    0.51
  -1 -11  15    2.22    0.45
   1  12 -15  129.18    3.52
  -1 -12  15  128.57    3.37
   1  13 -15   12.00    0.68
  -1 -13  15   12.01    0.72
   1  14 -15    6.66    0.65
  -1 -14  15    7.54    0.75
   1  15 -15   24.93    1.06
  -1 -15  15   25.56    1.12
   1  16 -15    4.41    0.76
  -1 -16  15    4.95    0.89
   1  17 -15   61.56    1.97
  -1 -17  15   61.33    1.83
   1 -17 -16   37.87    1.81
  -1  17  16   35.96    1.61
   1 -16 -16    3.76    0.68
  -1  16  16    3.85    0.78
   1 -15 -16    5.00    0.72
  -1  15  16    4.53    0.76
   1 -14 -16   11.82    0.86
  -1  14  16   11.97    0.91
   1 -13 -16   55.28    1.92
  -1  13  16   53.79    1.78
   1 -12 -16    0.22    0.56
  -1  12  16    0.58    0.60
   1 -11 -16    5.92    0.53
  -1  11  16    6.03    0.57
   1 -10 -16   22.49    0.91
  -1  10  16   22.57    0.86
   1  -9 -16   80.85    2.40
  -1   9  16   79.51    2.35
   1  -8 -16    2.13    0.46
  -1   8  16    1.87    0.51
   1  -7 -16   15.56    0.73
  -1   7  16   15.70    0.71
   1  -6 -16   13.78    0.63
  -1   6  16   13.00    0.62
   1  -5 -16    6.77    0.49
  -1   5  16    6.70    0.50
   1  -4 -16   82.48    2.61
  -1   4  16   81.85    2.36
   1  -3 -16   19.42    0.85
  -1   3  16   19.49    0.84
   1  -2 -16    0.99    0.30
  -1   2  16    1.61    0.37
   1  -1 -16    0.07    0.29
  -1   1  16    1.29    0.28
   1   0 -16   20.30    0.81
   1   1 -16    1.19    0.42
  -1  -1  16    1.22    0.43
   1   2 -16    2.05    0.37
  -1  -2  16    1.44    0.45
   1   3 -16   19.01    0.81
  -1  -3  16   19.73    0.93
   1   4 -16   83.72    2.85
  -1  -4  16   84.32    2.92
   1   5 -16    6.99    0.52
  -1  -5  16    6.69    0.51
   1   6 -16   13.52    0.73
  -1  -6  16   13.17    0.81
   1   7 -16   15.29    0.70
  -1  -7  16   15.66    0.73
   1   8 -16    1.29    0.34
  -1  -8  16    2.00    0.45
   1   9 -16   83.70    2.47
  -1  -9  16   84.02    2.44
   1  10 -16   24.89    1.03
  -1 -10  16   23.16    0.97
   1  11 -16    6.86    0.66
  -1 -11  16    4.97    0.66
   1  12 -16    0.29    0.50
  -1 -12  16    0.17    0.52
   1  13 -16   51.93    1.67
  -1 -13  16   52.72    1.60
   1  14 -16   11.26    0.83
  -1 -14  16   12.29    0.97
   1  15 -16    5.96    0.78
  -1 -15  16    5.95    0.89
   1  16 -16    2.17    0.87
  -1 -16  16    3.47    1.07
   1  17 -16   32.44    1.47
  -1 -17  16   33.08    1.60
   1 -17 -17   65.57    2.31
  -1  17  17   65.01    2.11
   1 -16 -17   -1.05    1.12
  -1  16  17    1.17    1.09
   1 -15 -17   36.59    1.47
  -1  15  17   35.19    1.37
   1 -14 -17    0.05    0.70
  -1  14  17   -0.12    0.58
   1 -13 -17    0.62    0.59
  -1  13  17    0.67    0.68
   1 -12 -17    1.53    0.59
  -1  12  17    1.92    0.54
   1 -11 -17   54.95    1.76
  -1  11  17   57.71    1.73
   1 -10 -17   38.74    1.38
  -1  10  17   37.48    1.52
   1  -9 -17    3.85    0.56
  -1   9  17    3.89    0.45
   1  -8 -17   28.37    1.07
  -1   8  17   26.36    1.03
   1  -7 -17   44.31    1.63
  -1   7  17   43.43    1.63
   1  -6 -17    0.03    0.37
  -1   6  17    0.38    0.34
   1  -5 -17    0.77    0.32
  -1   5  17    0.65    0.35
   1  -4 -17    4.47    0.45
  -1   4  17    4.07    0.41
   1  -3 -17    0.52    0.34
  -1   3  17   -0.26    0.36
   1  -2 -17    1.24    0.44
  -1   2  17    1.47    0.51
  -1   1  17   62.44    2.06
   1   0 -17   -0.01    0.35
  -1   0  17   -0.42    0.40
   1   1 -17   63.27    2.11
  -1  -1  17   62.67    2.18
   1   2 -17    1.46    0.38
  -1  -2  17    1.53    0.39
   1   3 -17    0.21    0.45
  -1  -3  17    0.21    0.37
   1   4 -17    4.96    0.52
  -1  -4  17    3.47    0.44
   1   5 -17    1.01    0.40
  -1  -5  17    1.03    0.53
   1   6 -17   -0.25    0.44
  -1  -6  17    0.43    0.36
   1   7 -17   47.00    1.63
  -1  -7  17   46.17    1.61
   1   8 -17   26.55    1.06
  -1  -8  17   25.66    1.02
   1   9 -17    3.73    0.56
  -1  -9  17    4.15    0.66
   1  10 -17   38.69    1.40
  -1 -10  17   40.05    1.33
   1  11 -17   55.32    1.87
  -1 -11  17   54.90    1.84
   1  12 -17    1.53    0.48
  -1 -12  17    1.72    0.62
   1  13 -17    0.71    0.57
  -1 -13  17    0.51    0.75
   1  14 -17   -0.16    0.78
  -1 -14  17    0.82    0.71
   1  15 -17   34.74    1.52
  -1 -15  17   35.21    1.56
   1  16 -17    0.12    1.04
  -1 -16  17    0.69    1.13
   1 -16 -18   70.03    2.30
  -1  16  18   67.15    2.15
   1 -15 -18   20.04    1.38
  -1  15  18   18.83    1.21
   1 -14 -18   23.16    1.36
  -1  14  18   22.94    1.37
   1 -13 -18   58.20    1.94
  -1  13  18   56.35    1.85
   1 -12 -18    0.54    0.67
  -1  12  18    0.03    0.63
   1 -11 -18   41.57    1.47
  -1  11  18   42.99    1.60
   1 -10 -18   33.26    1.18
  -1  10  18   32.80    1.19
   1  -9 -18   12.56    0.85
  -1   9  18   13.91    0.86
   1  -8 -18   -0.06    0.50
  -1   8  18    0.84    0.43
   1  -7 -18    2.46    0.62
  -1   7  18    1.83    0.60
   1  -6 -18    3.93    0.48
  -1   6  18    4.43    0.51
   1  -5 -18   18.41    0.78
  -1   5  18   18.74    0.89
   1  -4 -18    5.53    0.49
  -1   4  18    5.90    0.51
   1  -3 -18    7.02    0.54
  -1   3  18    6.22    0.65
   1  -2 -18   12.66    0.69
  -1   2  18   12.99    0.79
  -1   1  18   21.19    1.01
   1   0 -18  172.71    4.54
   1   1 -18   23.36    1.01
  -1  -1  18   23.52    1.03
   1   2 -18   12.94    0.72
  -1  -2  18   12.22    0.71
   1   3 -18    7.39    0.60
  -1  -3  18    6.57    0.65
   1   4 -18    6.48    0.56
  -1  -4  18    5.42    0.64
   1   5 -18   18.77    0.86
  -1  -5  18   18.42    0.83
   1   6 -18    3.64    0.61
  -1  -6  18    4.70    0.63
   1   7 -18    1.88    0.46
  -1  -7  18    1.80    0.66
   1   8 -18    0.89    0.48
  -1  -8  18    1.35    0.63
   1   9 -18   15.07    0.78
  -1  -9  18   13.67    0.85
   1  10 -18   32.48    1.16
  -1 -10  18   30.62    1.26
   1  11 -18   42.36    1.40
  -1 -11  18   42.83    1.49
   1  12 -18    0.45    0.69
  -1 -12  18    0.65    0.92
   1  13 -18   54.59    1.70
  -1 -13  18   55.24    1.55
   1  14 -18   21.95    0.97
  -1 -14  18   21.05    1.06
   1  15 -18   19.38    1.26
  -1 -15  18   21.02    1.38
   1  16 -18   61.51    1.88
  -1 -16  18   65.17    3.15
   1 -16 -19    0.99    1.12
  -1  16  19    0.35    1.89
   1 -15 -19   -0.13    1.22
  -1  15  19    0.23    1.12
   1 -14 -19   10.38    0.93
  -1  14  19    8.55    0.93
   1 -13 -19   38.39    1.61
  -1  13  19   34.64    1.51
   1 -12 -19    5.18    0.80
  -1  12  19    4.88    0.84
   1 -11 -19    5.41    0.64
  -1  11  19    5.23    0.65
   1 -10 -19   24.74    1.23
  -1  10  19   25.32    1.24
   1  -9 -19   22.79    1.05
  -1   9  19   22.10    1.04
   1  -8 -19   66.67    2.00
  -1   8  19   68.04    2.08
   1  -7 -19    2.80    0.72
  -1   7  19    3.15    0.60
   1  -6 -19   17.34    0.92
  -1   6  19   17.73    1.01
   1  -5 -19    5.44    0.50
  -1   5  19    5.97    0.63
   1  -4 -19    8.18    0.69
  -1   4  19    9.01    0.72
   1  -3 -19   16.33    0.86
  -1   3  19   16.41    0.86
   1  -2 -19   12.99    0.69
  -1   2  19   14.22    0.78
   1  -1 -19   27.95    1.15
  -1   1  19   29.19    1.19
   1   0 -19   -0.40    0.60
  -1   0  19   -0.30    0.53
   1   1 -19   28.21    1.19
  -1  -1  19   27.18    1.20
   1   2 -19   14.56    0.87
  -1  -2  19   14.10    0.95
   1   3 -19   15.60    0.83
  -1  -3  19   16.73    0.94
   1   4 -19    9.15    0.71
  -1  -4  19    8.68    0.77
   1   5 -19    5.84    0.54
  -1  -5  19    6.48    0.60
   1   6 -19   18.18    0.95
  -1  -6  19   16.06    0.93
   1   7 -19    2.38    0.47
  -1  -7  19    3.16    0.51
   1   8 -19   66.10    2.07
  -1  -8  19   66.70    2.09
   1   9 -19   23.28    0.98
  -1  -9  19   21.16    1.11
   1  10 -19   26.24    1.04
  -1 -10  19   23.64    1.20
   1  11 -19    4.98    0.58
  -1 -11  19    4.87    0.71
   1  12 -19    4.53    0.78
  -1 -12  19    5.78    1.13
   1  13 -19   34.90    1.46
  -1 -13  19   33.37    1.50
   1  14 -19    8.77    0.89
  -1 -14  19   11.05    1.16
   1  15 -19   -0.43    0.86
  -1 -15  19   -0.66    1.42
  -1  13  20   -0.58    1.78
   1 -12 -20   38.50    1.47
  -1  12  20   35.48    1.53
   1 -11 -20   13.15    0.77
  -1  11  20   14.30    0.78
   1 -10 -20    1.53    0.71
  -1  10  20    1.02    0.69
   1  -9 -20    1.82    0.81
  -1   9  20    1.72    0.87
   1  -8 -20   10.43    0.83
  -1   8  20    9.90    0.89
   1  -7 -20   50.80    1.72
  -1   7  20   48.34    1.48
   1  -6 -20   18.17    1.03
  -1   6  20   19.09    0.93
   1  -5 -20    8.31    0.73
  -1   5  20    9.16    0.82
   1  -4 -20    8.68    0.75
  -1   4  20   10.16    0.76
   1  -3 -20   38.51    1.38
  -1   3  20   40.61    1.59
   1  -2 -20   60.99    1.97
  -1   2  20   59.89    2.06
   1  -1 -20   32.32    1.26
  -1   1  20   30.60    1.14
   1   0 -20    5.08    0.53
  -1   0  20    5.21    0.61
   1   1 -20   33.78    1.19
  -1  -1  20   31.77    1.14
   1   2 -20   63.36    1.94
  -1  -2  20   60.99    1.97
   1   3 -20   40.97    1.29
  -1  -3  20   39.73    1.42
   1   4 -20    9.88    0.72
  -1  -4  20    7.68    0.88
   1   5 -20    9.52    0.66
  -1  -5  20    8.24    0.75
   1   6 -20   20.00    0.95
  -1  -6  20   18.04    0.91
   1   7 -20   50.54    1.47
  -1  -7  20   47.80    1.50
   1   8 -20   10.25    0.93
  -1  -8  20   11.03    0.97
   1   9 -20    2.16    0.65
  -1  -9  20    1.84    0.73
   1  10 -20    1.90    0.78
  -1 -10  20    0.27    1.03
   1  11 -20   13.41    1.02
  -1 -11  20   13.64    1.18
   1  12 -20   34.44    1.42
  -1 -12  20   36.63    1.31
   1  13 -20    1.09    0.93
  -1 -13  20   -0.93    1.29
   1  14 -20    9.96    1.91
  -1 -14  20    8.03    1.14
   1  -8 -21   18.22    1.06
  -1   8  21   19.02    1.07
   1  -7 -21    2.20    0.70
  -1   7  21    1.21    0.63
   1  -6 -21   19.51    0.95
  -1   6  21   20.83    0.97
   1  -5 -21   34.29    1.37
  -1   5  21   35.47    1.30
   1  -4 -21    0.28    0.62
  -1   4  21   -0.26    0.62
   1  -3 -21    0.32    0.52
  -1   3  21    0.13    0.51
   1  -2 -21    3.82    0.58
  -1   2  21    4.28    0.62
   1  -1 -21   58.36    2.44
  -1   1  21   55.41    2.01
   1   0 -21   -0.49    0.54
  -1   0  21   -0.26    0.55
   1   1 -21   56.81    1.69
  -1  -1  21   55.91    1.93
   1   2 -21    4.33    0.64
  -1  -2  21    3.36    0.86
   1   3 -21    0.61    0.55
  -1  -3  21    0.40    0.70
   1   4 -21    0.32    0.56
  -1  -4  21   -0.18    0.69
   1   5 -21   37.03    1.26
  -1  -5  21   33.76    1.14
   1   6 -21   21.92    0.92
  -1  -6  21   18.89    1.04
   1   7 -21    1.44    0.73
  -1  -7  21    1.24    0.96
   1   8 -21   18.81    0.90
  -1  -8  21   17.46    1.00
   1   9 -21   24.49    1.06
  -1  -9  21   23.29    1.26
   1  10 -21    9.61    0.77
  -1 -10  21   10.93    0.93
  -2   7 -21   25.95    1.72
   2  -6  21    8.61    0.98
  -2   6 -21    8.58    0.89
   2  -5  21   26.17    1.22
  -2   5 -21   26.81    1.15
   2  -4  21    6.72    0.61
  -2   4 -21    6.04    0.68
   2  -3  21    0.07    0.72
  -2   3 -21    0.74    0.59
   2  -2  21    3.63    0.67
  -2   2 -21    2.42    0.63
   2  -1  21    9.07    0.83
  -2   1 -21    8.66    0.68
   2   0  21   -0.14    0.84
  -2   0 -21    0.49    0.60
   2   1  21    7.23    0.69
  -2  -1 -21    8.80    0.71
   2   2  21    3.35    1.42
  -2  -2 -21    1.61    1.18
   2 -13  20   29.92    1.51
  -2  13 -20   30.32    1.48
   2 -12  20   26.94    1.61
  -2  12 -20   24.82    1.17
   2 -11  20    5.28    0.97
  -2  11 -20    4.97    0.96
   2 -10  20   15.80    1.08
  -2  10 -20   14.52    0.95
   2  -9  20    8.66    0.84
  -2   9 -20    8.78    0.73
   2  -8  20    0.20    0.73
  -2   8 -20   -0.08    0.57
   2  -7  20    1.27    0.90
  -2   7 -20    1.10    0.59
   2  -6  20   51.67    1.64
  -2   6 -20   51.80    1.64
   2  -5  20    2.08    0.73
  -2   5 -20    1.29    0.49
   2  -4  20   49.18    1.71
  -2   4 -20   48.86    1.60
   2  -3  20    6.77    0.65
  -2   3 -20    7.02    0.68
   2  -2  20    2.46    0.52
  -2   2 -20    2.98    0.46
   2  -1  20    0.80    0.60
  -2   1 -20    0.55    0.46
   2   0  20    2.62    0.69
  -2   0 -20    2.41    0.64
   2   1  20    1.18    0.51
  -2  -1 -20    1.39    0.54
  -2  -2 -20    1.41    1.18
   2   3  20    6.78    0.70
  -2  -3 -20    6.79    0.59
   2   4  20   44.02    1.47
  -2  -4 -20   46.15    1.47
   2   5  20    1.30    0.57
  -2  -5 -20    2.10    0.61
   2   6  20   46.62    1.54
  -2  -6 -20   46.93    1.44
   2   7  20    1.05    0.64
  -2  -7 -20    1.32    0.65
   2   8  20   -0.23    0.70
  -2  -8 -20    0.17    0.80
   2 -14  19   39.67    2.18
  -2  14 -19   32.53    1.34
   2 -13  19   10.66    1.34
  -2  13 -19   11.34    1.11
   2 -12  19   67.08    2.48
  -2  12 -19   65.70    2.09
   2 -11  19    5.16    0.83
  -2  11 -19    3.92    0.65
   2 -10  19    0.67    0.87
  -2  10 -19    0.54    0.69
   2  -9  19   16.93    1.05
  -2   9 -19   14.47    0.97
   2  -8  19    7.73    0.69
  -2   8 -19    6.80    0.75
   2  -7  19    0.00    0.67
  -2   7 -19    0.18    0.50
   2  -6  19    3.77    0.64
  -2   6 -19    3.82    0.52
   2  -5  19   22.81    1.01
  -2   5 -19   24.17    1.07
   2  -4  19   61.85    1.76
  -2   4 -19   63.14    1.97
   2  -3  19    4.13    0.49
  -2   3 -19    5.03    0.48
   2  -2  19   79.76    2.31
  -2   2 -19   79.84    2.19
   2  -1  19   49.55    1.56
  -2   1 -19   49.65    1.71
   2   0  19   -0.60    0.59
  -2   0 -19   -0.09    0.59
   2   1  19   44.62    1.58
  -2  -1 -19   48.02    1.59
   2   2  19   77.36    3.73
   2   3  19    4.60    0.55
  -2  -3 -19    4.05    0.52
   2   4  19   56.78    1.82
  -2  -4 -19   56.43    1.87
   2   5  19   22.45    1.03
  -2  -5 -19   21.35    1.08
   2   6  19    4.40    0.57
  -2  -6 -19    3.93    0.56
   2   7  19   -0.26    0.50
  -2  -7 -19    0.33    0.54
   2   8  19    8.40    0.71
  -2  -8 -19    7.27    0.76
   2   9  19   15.49    0.79
  -2  -9 -19   14.68    0.86
   2  10  19    0.37    0.63
  -2 -10 -19    0.60    0.65
   2  11  19    4.93    0.83
  -2 -11 -19    4.71    0.86
   2  12  19   70.51    2.85
   2 -14  18   -1.39    1.02
  -2  14 -18    1.32    0.92
   2 -13  18   40.23    1.52
  -2  13 -18   40.83    1.76
   2 -12  18   33.68    1.55
  -2  12 -18   34.38    1.54
   2 -11  18   22.69    1.10
  -2  11 -18   23.25    1.09
   2 -10  18    4.68    0.69
  -2  10 -18    4.29    0.58
   2  -9  18    0.82    0.47
  -2   9 -18    1.33    0.48
   2  -8  18    0.40    0.48
  -2   8 -18    0.01    0.38
   2  -7  18   52.72    1.61
  -2   7 -18   52.06    1.55
   2  -6  18   34.44    1.24
  -2   6 -18   33.77    1.24
   2  -5  18    0.85    0.48
  -2   5 -18    0.42    0.51
   2  -4  18   60.24    1.84
  -2   4 -18   59.81    1.79
   2  -3  18  102.03    2.83
  -2   3 -18  100.56    2.85
   2  -2  18   -0.12    0.44
  -2   2 -18   -0.10    0.32
   2  -1  18   30.04    1.12
  -2   1 -18   29.88    1.08
   2   0  18    2.74    0.44
  -2   0 -18    3.92    0.54
   2   1  18   30.69    1.15
  -2  -1 -18   28.98    1.11
   2   2  18   -0.12    0.55
  -2  -2 -18    0.00    0.56
   2   3  18   95.77    2.85
  -2  -3 -18   95.72    2.80
   2   4  18   56.09    2.00
  -2  -4 -18   57.81    1.88
   2   5  18    0.43    0.49
  -2  -5 -18    1.22    0.54
   2   6  18   32.90    1.13
  -2  -6 -18   30.15    1.13
   2   7  18   49.37    1.75
  -2  -7 -18   46.86    1.69
   2   8  18   -0.24    0.59
  -2  -8 -18   -0.14    0.60
   2   9  18    1.82    0.48
  -2  -9 -18    1.82    0.53
   2  10  18    5.53    0.77
  -2 -10 -18    5.31    0.80
   2  11  18   23.73    1.12
  -2 -11 -18   22.40    1.07
   2  12  18   35.28    1.44
  -2 -12 -18   32.00    1.39
   2  13  18   36.50    1.67
  -2 -13 -18   39.84    1.85
   2  14  18   -0.26    1.26
  -2 -14 -18   -0.96    0.86
   2  15  18   -0.16    0.51
  -2 -15 -18   -0.32    0.73
   2 -15  17    1.74    0.91
  -2  15 -17    0.69    0.95
   2 -14  17    0.69    0.88
  -2  14 -17    1.06    0.77
   2 -13  17    3.40    0.92
  -2  13 -17    3.40    0.80
   2 -12  17    5.07    0.80
  -2  12 -17    4.15    0.73
   2 -11  17   14.76    1.00
  -2  11 -17   16.45    1.01
   2 -10  17   13.60    0.77
  -2  10 -17   13.39    0.77
   2  -9  17   48.31    1.70
  -2   9 -17   49.25    1.81
   2  -8  17   12.43    0.81
  -2   8 -17   11.33    0.67
   2  -7  17    1.49    0.58
  -2   7 -17    1.27    0.52
   2  -6  17    3.67    0.46
  -2   6 -17    3.62    0.41
   2  -5  17  139.98    3.64
  -2   5 -17  140.59    3.75
   2  -4  17   16.21    0.78
  -2   4 -17   15.32    0.76
   2  -3  17   63.37    1.99
  -2   3 -17   60.16    1.85
   2  -2  17    4.28    0.46
  -2   2 -17    3.91    0.40
   2  -1  17   31.31    1.15
  -2   1 -17   31.97    1.21
   2   0  17   -0.16    0.39
  -2   0 -17    0.12    0.37
   2   1  17   29.79    1.18
  -2  -1 -17   31.47    1.19
   2   2  17    4.92    0.78
  -2  -2 -17    4.16    0.55
   2   3  17   57.48    1.71
  -2  -3 -17   56.04    1.76
   2   4  17   15.20    0.73
  -2  -4 -17   15.20    0.69
   2   5  17  133.92    3.54
  -2  -5 -17  136.90    3.89
   2   6  17    3.89    0.51
  -2  -6 -17    3.12    0.49
   2   7  17    1.53    0.41
  -2  -7 -17    1.06    0.41
   2   8  17   12.34    0.65
  -2  -8 -17   10.42    0.64
   2   9  17   48.85    1.64
  -2  -9 -17   46.93    1.69
   2  10  17   13.88    0.83
  -2 -10 -17   13.77    0.84
   2  11  17   17.05    0.86
  -2 -11 -17   17.27    0.89
   2  12  17    5.26    0.74
  -2 -12 -17    5.56    0.83
   2  13  17    3.21    0.74
  -2 -13 -17    3.22    0.84
   2  14  17    1.35    0.68
  -2 -14 -17    1.49    0.88
   2  15  17    0.65    0.85
  -2 -15 -17    1.59    0.86
   2  16  17   -0.13    0.66
  -2 -16 -17    0.95    0.73
   2  17  17    0.34    0.67
  -2 -17 -17    0.81    0.87
   2 -16  16   39.20    1.52
  -2  16 -16   40.13    1.86
   2 -15  16    4.76    0.84
  -2  15 -16    3.95    0.69
   2 -14  16    1.02    0.85
  -2  14 -16    1.57    0.71
   2 -13  16   60.29    1.77
  -2  13 -16   61.50    1.94
   2 -12  16    1.49    0.61
  -2  12 -16    1.36    0.54
   2 -11  16   18.26    1.00
  -2  11 -16   18.14    0.86
   2 -10  16    1.66    0.52
  -2  10 -16    1.63    0.49
   2  -9  16    0.38    0.52
  -2   9 -16    1.25    0.37
   2  -8  16    2.50    0.45
  -2   8 -16    2.80    0.47
   2  -7  16   46.94    1.61
  -2   7 -16   48.47    1.54
   2  -6  16    3.86    0.43
  -2   6 -16    4.36    0.52
   2  -5  16    0.67    0.33
  -2   5 -16    0.65    0.30
   2  -4  16   15.87    0.73
  -2   4 -16   15.50    0.68
   2  -3  16   63.11    1.89
  -2   3 -16   62.28    1.77
   2  -2  16   14.20    0.61
  -2   2 -16   14.35    0.63
   2  -1  16   13.24    0.63
  -2   1 -16   13.23    0.60
   2   0  16   29.08    1.04
  -2   0 -16   29.50    1.00
   2   1  16   14.02    0.73
  -2  -1 -16   12.81    0.65
   2   2  16   14.20    0.70
  -2  -2 -16   13.53    0.77
   2   3  16   59.23    1.85
  -2  -3 -16   62.93    1.99
   2   4  16   15.79    0.73
  -2  -4 -16   15.77    0.74
   2   5  16    0.70    0.43
  -2  -5 -16    0.88    0.44
   2   6  16    3.92    0.39
  -2  -6 -16    4.33    0.43
   2   7  16   45.97    1.59
  -2  -7 -16   46.31    1.76
   2   8  16    3.11    0.40
  -2  -8 -16    2.27    0.36
   2   9  16    0.43    0.46
  -2  -9 -16    1.74    0.53
   2  10  16    1.36    0.48
  -2 -10 -16    1.36    0.56
   2  11  16   18.28    0.85
  -2 -11 -16   16.14    0.89
   2  12  16    2.28    0.57
  -2 -12 -16    2.03    0.61
   2  13  16   62.51    2.03
  -2 -13 -16   64.54    2.12
   2  14  16    1.17    0.54
  -2 -14 -16    1.88    0.57
   2  15  16    4.58    0.82
  -2 -15 -16    4.17    0.88
   2  16  16   40.31    1.53
  -2 -16 -16   41.54    1.65
   2  17  16    3.82    0.99
  -2 -17 -16    4.19    1.19
   2 -16  15   23.76    1.17
  -2  16 -15   26.22    1.26
   2 -15  15    1.61    0.75
  -2  15 -15    2.27    0.62
   2 -14  15   11.59    0.74
  -2  14 -15   10.93    0.83
   2 -13  15    4.25    0.71
  -2  13 -15    3.31    0.50
   2 -12  15    3.43    0.55
  -2  12 -15    2.87    0.50
   2 -11  15   19.94    0.96
  -2  11 -15   19.53    0.82
   2 -10  15   81.11    2.49
  -2  10 -15   78.85    2.45
   2  -9  15    6.01    0.57
  -2   9 -15    6.26    0.46
   2  -8  15   93.17    2.89
  -2   8 -15   92.88    2.70
   2  -7  15    3.72    0.44
  -2   7 -15    4.07    0.37
   2  -6  15    8.34    0.50
  -2   6 -15    9.22    0.57
   2  -5  15  204.03    5.68
  -2   5 -15  194.85    5.66
   2  -4  15    1.67    0.38
  -2   4 -15    2.09    0.32
   2  -3  15   52.30    1.78
  -2   3 -15   54.25    2.02
   2  -2  15    8.15    0.52
  -2   2 -15    8.04    0.47
   2  -1  15    7.98    0.49
  -2   1 -15    7.83    0.51
   2   0  15    0.06    0.23
  -2   0 -15    0.06    0.22
   2   1  15    7.85    0.53
  -2  -1 -15    8.18    0.57
   2   2  15    7.55    0.54
  -2  -2 -15    6.98    0.58
   2   3  15   51.33    1.74
  -2  -3 -15   51.72    1.55
   2   4  15    1.76    0.42
  -2  -4 -15    1.97    0.29
   2   5  15  197.38    5.17
  -2  -5 -15  197.45    5.32
   2   6  15    8.59    0.60
  -2  -6 -15    8.90    0.52
   2   7  15    3.69    0.37
  -2  -7 -15    3.36    0.40
   2   8  15   92.44    2.81
  -2  -8 -15   93.23    2.71
   2   9  15    6.09    0.54
  -2  -9 -15    6.61    0.51
   2  10  15   74.54    2.30
  -2 -10 -15   75.69    2.17
   2  11  15   19.07    0.87
  -2 -11 -15   19.03    0.90
   2  12  15    3.50    0.54
  -2 -12 -15    3.05    0.57
   2  13  15    3.98    0.48
  -2 -13 -15    3.33    0.56
   2  14  15   11.19    0.69
  -2 -14 -15   12.72    0.76
   2  15  15    1.66    0.65
  -2 -15 -15    1.40    0.73
   2  16  15   24.17    1.20
  -2 -16 -15   22.41    1.25
   2  17  15   19.51    1.18
  -2 -17 -15   18.34    1.25
   2  18  15   62.79    2.14
  -2 -18 -15   60.29    1.99
   2 -17  14    7.41    0.84
  -2  17 -14    5.84    0.91
   2 -16  14   68.37    2.14
  -2  16 -14   68.82    2.35
   2 -15  14    4.74    0.67
  -2  15 -14    5.50    0.60
   2 -14  14   16.49    0.93
  -2  14 -14   16.31    0.81
   2 -13  14    9.11    0.71
  -2  13 -14    8.18    0.62
   2 -12  14  112.37    2.98
  -2  12 -14  109.17    3.20
   2 -11  14   56.53    1.87
  -2  11 -14   58.61    2.02
   2 -10  14   55.72    1.73
  -2  10 -14   55.82    1.71
   2  -9  14   32.97    1.20
  -2   9 -14   35.94    1.20
   2  -8  14   17.23    0.70
  -2   8 -14   18.71    0.82
   2  -7  14    8.92    0.51
  -2   7 -14    9.08    0.49
   2  -6  14   50.53    1.64
  -2   6 -14   50.62    1.62
   2  -5  14   51.51    1.70
  -2   5 -14   50.24    1.94
   2  -4  14   12.33    0.69
  -2   4 -14   11.33    0.57
   2  -3  14   19.28    0.92
  -2   3 -14   19.82    0.77
   2  -2  14   10.70    0.59
  -2   2 -14   10.98    0.56
   2  -1  14   13.89    0.71
  -2   1 -14   14.35    0.73
   2   0  14   22.13    0.91
  -2   0 -14   22.65    0.90
   2   1  14   14.34    0.72
  -2  -1 -14   14.78    0.65
   2   2  14   10.21    0.54
   2   3  14   18.17    0.69
  -2  -3 -14   18.52    0.79
   2   4  14   11.79    0.56
  -2  -4 -14   12.33    0.59
   2   5  14   48.72    1.86
  -2  -5 -14   48.50    1.74
   2   6  14   48.56    1.56
  -2  -6 -14   50.72    1.64
   2   7  14    7.74    0.50
  -2  -7 -14    8.39    0.50
   2   8  14   17.64    0.83
  -2  -8 -14   16.74    0.76
   2   9  14   32.67    1.26
  -2  -9 -14   32.99    1.30
   2  10  14   53.72    1.64
  -2 -10 -14   53.79    1.52
   2  11  14   53.60    1.67
  -2 -11 -14   54.98    1.80
   2  12  14  106.80    2.79
  -2 -12 -14  105.96    2.80
   2  13  14    8.96    0.67
  -2 -13 -14    7.74    0.69
   2  14  14   14.43    0.70
  -2 -14 -14   15.42    0.79
   2  15  14    5.26    0.55
  -2 -15 -14    6.05    0.60
   2  16  14   58.35    2.05
  -2 -16 -14   64.08    1.97
   2  17  14    7.93    0.82
  -2 -17 -14    8.23    0.90
   2  18  14   17.08    1.21
  -2 -18 -14   16.32    1.24
   2 -17  13  110.29    2.91
  -2  17 -13  113.60    2.93
   2 -16  13   16.61    0.92
  -2  16 -13   16.58    0.94
   2 -15  13   30.48    1.13
  -2  15 -13   31.19    1.21
   2 -14  13   95.90    2.72
  -2  14 -13  101.36    2.76
   2 -13  13    1.37    0.42
  -2  13 -13    1.36    0.41
   2 -12  13   19.58    0.78
  -2  12 -13   20.58    0.92
   2 -11  13  129.65    3.55
  -2  11 -13  133.64    3.53
   2 -10  13   15.27    0.68
  -2  10 -13   15.04    0.61
   2  -9  13   10.09    0.53
  -2   9 -13   10.70    0.58
   2  -8  13   96.60    2.91
  -2   8 -13   97.61    2.70
   2  -7  13   72.98    2.22
  -2   7 -13   77.22    2.28
   2  -6  13    9.80    0.50
  -2   6 -13   10.73    0.59
   2  -5  13   16.09    0.66
  -2   5 -13   15.68    0.73
   2  -4  13    3.71    0.33
  -2   4 -13    3.86    0.35
   2  -3  13    0.17    0.25
  -2   3 -13    0.12    0.19
   2  -2  13   22.25    0.88
  -2   2 -13   22.48    0.81
   2  -1  13   96.17    3.05
  -2   1 -13   92.66    2.77
   2   0  13    0.10    0.28
  -2   0 -13   -0.01    0.23
  -2  -1 -13   88.54    3.11
   2   2  13   19.78    0.87
   2   3  13    0.17    0.24
  -2  -3 -13   -0.04    0.29
   2   4  13    3.25    0.31
  -2  -4 -13    3.38    0.35
   2   5  13   15.79    0.67
  -2  -5 -13   14.46    0.70
   2   6  13   10.34    0.53
  -2  -6 -13   10.96    0.63
   2   7  13   72.95    2.10
  -2  -7 -13   72.47    2.38
   2   8  13   94.64    2.86
  -2  -8 -13   93.63    2.88
   2   9  13    9.90    0.56
  -2  -9 -13   10.03    0.55
   2  10  13   12.97    0.58
  -2 -10 -13   13.65    0.61
   2  11  13  121.97    3.38
  -2 -11 -13  120.78    3.43
   2  12  13   19.06    0.79
  -2 -12 -13   18.00    0.80
   2  13  13    1.70    0.44
  -2 -13 -13    1.36    0.47
   2  14  13   92.58    2.39
  -2 -14 -13   94.66    2.56
   2  15  13   29.99    1.19
  -2 -15 -13   29.35    1.18
   2  16  13   16.78    0.88
  -2 -16 -13   16.03    0.82
   2  17  13  108.84    3.06
  -2 -17 -13  114.98    3.08
   2  18  13   99.11    2.71
  -2 -18 -13  100.15    2.60
   2  19  13   -0.04    0.70
  -2 -19 -13    0.15    0.77
   2 -18  12    1.84    0.75
  -2  18 -12    0.47    0.69
   2 -17  12   42.38    1.38
  -2  17 -12   40.34    1.39
   2 -16  12   76.58    2.21
  -2  16 -12   81.95    2.32
   2 -15  12   10.98    0.72
  -2  15 -12   11.05    0.78
   2 -14  12   20.61    0.82
  -2  14 -12   22.00    0.82
   2 -13  12   26.04    0.99
  -2  13 -12   26.56    1.02
   2 -12  12    0.64    0.37
  -2  12 -12    0.38    0.32
   2 -11  12    2.57    0.41
  -2  11 -12    3.06    0.35
   2 -10  12    0.08    0.30
  -2  10 -12    0.13    0.28
   2  -9  12  189.71    5.15
  -2   9 -12  194.00    5.44
   2  -8  12   41.04    1.27
  -2   8 -12   43.76    1.44
   2  -7  12  302.80    7.61
  -2   7 -12  304.07    8.07
   2  -6  12   10.12    0.47
  -2   6 -12    9.24    0.48
   2  -5  12    5.51    0.38
  -2   5 -12    5.33    0.38
   2  -4  12   70.45    2.20
  -2   4 -12   67.81    2.17
   2  -3  12  199.60    5.15
  -2   3 -12  205.52    5.82
   2  -2  12   12.07    0.57
  -2   2 -12   11.88    0.58
   2  -1  12   77.36    2.35
  -2   1 -12   79.56    2.38
   2   0  12   20.61    0.84
  -2   0 -12   19.86    0.86
  -2  -1 -12   77.42    2.39
   2   2  12   10.64    0.56
   2   3  12  198.63    5.30
  -2  -3 -12  195.38    5.55
   2   4  12   65.68    2.02
  -2  -4 -12   66.84    1.98
   2   5  12    5.20    0.39
  -2  -5 -12    4.95    0.35
   2   6  12    8.80    0.47
  -2  -6 -12    9.62    0.43
   2   7  12  293.53    7.42
  -2  -7 -12  291.57    7.94
   2   8  12   41.77    1.45
  -2  -8 -12   39.81    1.35
   2   9  12  186.87    5.33
  -2  -9 -12  190.41    5.26
   2  10  12    0.16    0.28
  -2 -10 -12   -0.14    0.30
   2  11  12    2.85    0.38
  -2 -11 -12    3.46    0.40
   2  12  12    0.17    0.31
  -2 -12 -12    0.50    0.41
   2  13  12   26.70    0.97
  -2 -13 -12   26.18    0.99
   2  14  12   20.92    0.85
  -2 -14 -12   19.68    0.94
   2  15  12    9.71    0.54
  -2 -15 -12   11.14    0.62
   2  16  12   74.16    1.97
  -2 -16 -12   71.61    2.09
   2  17  12   40.32    1.66
  -2 -17 -12   39.78    1.60
   2  18  12    1.34    0.71
  -2 -18 -12    1.33    0.74
   2  19  12   47.83    1.67
  -2 -19 -12   50.85    1.86
   2 -18  11   16.43    1.00
  -2  18 -11   15.24    1.00
   2 -17  11  215.09    5.28
  -2  17 -11  217.30    5.28
   2 -16  11   12.00    0.70
  -2  16 -11   11.24    0.62
   2 -15  11  120.99    3.36
  -2  15 -11  116.72    3.71
   2 -14  11    1.07    0.36
  -2  14 -11    1.04    0.29
   2 -13  11    0.26    0.38
  -2  13 -11    0.32    0.31
   2 -12  11   31.64    1.10
  -2  12 -11   32.90    1.11
   2 -11  11    8.77    0.51
  -2  11 -11   10.45    0.51
   2 -10  11    2.58    0.31
  -2  10 -11    2.54    0.33
   2  -9  11  129.69    3.59
  -2   9 -11  127.86    3.56
   2  -8  11  345.31    8.53
  -2   8 -11  343.14    8.81
   2  -7  11  171.71    4.61
  -2   7 -11  173.30    4.85
   2  -6  11  204.45    5.37
  -2   6 -11  199.04    5.32
   2  -5  11    0.64    0.27
  -2   5 -11    0.19    0.19
   2  -4  11    4.54    0.38
  -2   4 -11    4.26    0.30
   2  -3  11    4.73    0.35
  -2   3 -11    4.56    0.31
   2  -2  11  194.08    5.20
  -2   2 -11  188.38    5.20
   2  -1  11  322.48    8.16
  -2   1 -11  324.29    8.01
   2   0  11    0.02    0.26
  -2   0 -11    0.12    0.25
  -2  -1 -11  309.81    7.88
   2   2  11  185.80    4.97
   2   3  11    4.47    0.37
  -2  -3 -11    4.57    0.34
   2   4  11    4.64    0.38
  -2  -4 -11    4.26    0.33
   2   5  11    0.21    0.17
  -2  -5 -11    0.09    0.20
   2   6  11  194.07    5.50
  -2  -6 -11  196.93    5.23
   2   7  11  172.00    4.59
  -2  -7 -11  176.41    4.41
   2   8  11  345.08    8.82
  -2  -8 -11  343.70    8.52
   2   9  11  129.93    3.60
  -2  -9 -11  128.33    3.61
   2  10  11    2.85    0.27
  -2 -10 -11    2.49    0.29
   2  11  11    9.28    0.42
  -2 -11 -11    8.97    0.50
   2  12  11   32.42    1.19
  -2 -12 -11   31.63    1.11
   2  13  11    0.10    0.25
  -2 -13 -11    0.45    0.32
   2  14  11    0.79    0.32
  -2 -14 -11    1.05    0.34
   2  15  11  114.99    3.04
  -2 -15 -11  113.25    3.18
   2  16  11   11.39    0.71
  -2 -16 -11   11.47    0.70
   2  17  11  212.93    5.84
  -2 -17 -11  205.23    5.16
   2  18  11   20.77    1.04
  -2 -18 -11   18.22    1.11
   2  19  11   27.39    1.29
  -2 -19 -11   26.15    1.15
   2  20  11    2.19    1.16
   2 -17  10    0.29    0.45
  -2  17 -10    0.88    0.54
   2 -16  10  177.18    4.24
  -2  16 -10  180.67    4.50
   2 -15  10    3.75    0.37
  -2  15 -10    3.54    0.39
   2 -14  10   50.29    1.53
  -2  14 -10   50.13    1.57
   2 -13  10   19.59    0.89
  -2  13 -10   19.70    0.77
   2 -12  10    0.93    0.30
  -2  12 -10    1.07    0.27
   2 -11  10    3.13    0.31
  -2  11 -10    3.08    0.33
   2 -10  10  121.05    3.25
  -2  10 -10  124.89    3.46
   2  -9  10    9.65    0.48
  -2   9 -10    9.26    0.46
   2  -8  10  251.22    6.59
  -2   8 -10  235.45    6.08
   2  -7  10    8.76    0.44
  -2   7 -10    8.98    0.42
   2  -6  10  210.29    5.70
  -2   6 -10  196.91    5.18
   2  -5  10   24.68    0.98
  -2   5 -10   25.67    1.04
   2  -4  10  186.18    5.38
  -2   4 -10  198.58    5.15
   2  -3  10    0.83    0.22
  -2   3 -10    0.82    0.21
   2  -2  10  147.27    3.91
  -2   2 -10  147.87    3.93
   2  -1  10   23.23    0.81
  -2   1 -10   24.36    0.89
   2   0  10  873.10   20.46
  -2   0 -10  843.53   19.83
  -2  -1 -10   22.44    0.88
   2   2  10  143.00    4.08
   2   3  10    1.15    0.24
  -2  -3 -10    1.15    0.24
   2   4  10  177.12    4.47
  -2  -4 -10  180.84    5.12
   2   5  10   24.21    0.98
  -2  -5 -10   25.06    0.89
   2   6  10  204.77    5.50
  -2  -6 -10  204.81    5.70
   2   7  10    8.41    0.45
  -2  -7 -10    8.85    0.45
   2   8  10  241.64    6.42
  -2  -8 -10  240.56    6.23
   2   9  10    9.64    0.49
  -2  -9 -10    9.65    0.60
   2  10  10  119.20    3.46
  -2 -10 -10  118.65    3.45
   2  11  10    2.70    0.33
  -2 -11 -10    2.71    0.32
   2  12  10    1.02    0.25
  -2 -12 -10    1.05    0.28
   2  13  10   19.18    0.87
  -2 -13 -10   18.26    0.84
   2  14  10   49.70    1.60
  -2 -14 -10   48.21    1.72
   2  15  10    2.62    0.41
  -2 -15 -10    3.53    0.42
   2  16  10  167.33    4.51
  -2 -16 -10  171.62    4.30
   2  17  10    0.50    0.36
  -2 -17 -10   -0.36    0.48
   2  18  10    0.26    0.55
  -2 -18 -10    0.37    0.54
   2  19  10    3.79    0.63
  -2 -19 -10    4.58    0.72
   2  20  10   10.10    0.74
  -2 -20 -10    9.41    0.74
   2 -17   9   19.60    0.53
  -2  17  -9   18.98    0.76
   2 -16   9   20.97    0.70
  -2  16  -9   22.46    0.85
   2 -15   9    6.23    0.40
  -2  15  -9    6.17    0.42
   2 -14   9    3.59    0.34
  -2  14  -9    4.03    0.31
   2 -13   9   25.79    1.02
  -2  13  -9   25.75    0.96
   2 -12   9   23.15    0.83
  -2  12  -9   23.00    0.97
   2 -11   9   20.66    0.72
  -2  11  -9   21.91    0.86
   2 -10   9    7.56    0.43
  -2  10  -9    8.54    0.46
   2  -9   9   16.29    0.70
  -2   9  -9   15.55    0.71
   2  -8   9  270.16    6.95
  -2   8  -9  265.92    6.95
   2  -7   9   28.03    0.97
  -2   7  -9   27.34    0.99
   2  -6   9   85.95    2.60
  -2   6  -9   83.28    2.38
   2  -5   9  129.75    3.94
  -2   5  -9  130.28    3.58
   2  -4   9   37.18    1.42
  -2   4  -9   35.24    1.30
   2  -3   9    0.23    0.17
  -2   3  -9    0.39    0.18
   2  -2   9  273.30    7.57
  -2   2  -9  264.65    7.51
   2  -1   9   36.61    1.18
  -2   1  -9   35.89    1.19
   2   0   9    0.43    0.21
  -2   0  -9    0.01    0.14
  -2  -1  -9   34.17    1.19
   2   2   9  263.84    7.17
   2   3   9    0.14    0.16
  -2  -3  -9    0.30    0.17
   2   4   9   34.99    1.39
  -2  -4  -9   33.81    1.39
   2   5   9  123.89    3.72
  -2  -5  -9  123.00    3.67
   2   6   9   80.32    2.75
  -2  -6  -9   82.46    2.66
   2   7   9   26.38    1.00
  -2  -7  -9   26.60    0.95
   2   8   9  260.68    7.13
  -2  -8  -9  260.69    6.51
   2   9   9   15.56    0.66
  -2  -9  -9   15.20    0.65
   2  10   9    8.39    0.45
  -2 -10  -9    7.25    0.45
   2  11   9   19.29    0.75
  -2 -11  -9   20.30    0.72
   2  12   9   21.71    0.92
  -2 -12  -9   23.21    0.91
   2  13   9   25.02    0.96
  -2 -13  -9   25.32    0.92
   2  14   9    4.17    0.40
  -2 -14  -9    3.53    0.39
   2  15   9    5.72    0.50
  -2 -15  -9    5.38    0.48
   2  16   9   20.51    0.76
  -2 -16  -9   20.36    0.86
   2  17   9   22.73    0.99
  -2 -17  -9   22.93    0.86
   2  18   9   63.43    2.05
  -2 -18  -9   65.16    1.95
   2  19   9   23.16    1.12
  -2 -19  -9   21.44    1.02
   2  20   9    1.40    0.77
  -2 -20  -9    1.18    0.74
   2 -16   8    3.80    0.27
  -2  16  -8    4.14    0.25
   2 -15   8   37.81    1.16
  -2  15  -8   37.50    1.22
   2 -14   8   71.04    2.17
  -2  14  -8   70.81    2.01
   2 -13   8  169.97    4.34
  -2  13  -8  172.54    4.51
   2 -12   8   53.39    1.67
  -2  12  -8   51.37    1.66
   2 -11   8   14.29    0.67
  -2  11  -8   15.11    0.59
   2 -10   8   14.58    0.59
  -2  10  -8   15.22    0.64
   2  -9   8   19.96    0.75
  -2   9  -8   21.50    0.90
   2  -8   8   32.51    1.09
  -2   8  -8   31.62    1.22
   2  -7   8   27.02    0.97
  -2   7  -8   28.28    1.09
   2  -6   8    0.54    0.21
  -2   6  -8    0.73    0.16
   2  -5   8   78.65    2.44
  -2   5  -8   79.96    2.42
   2  -4   8    9.26    0.56
  -2   4  -8    9.73    0.51
   2  -3   8  108.67    3.30
  -2   3  -8  107.71    3.23
   2  -2   8  141.24    3.93
  -2   2  -8  143.63    3.86
   2  -1   8    6.06    0.32
  -2   1  -8    6.19    0.40
   2   0   8  845.25   19.95
  -2   0  -8  862.63   20.27
  -2  -1  -8    5.53    0.29
   2   2   8  135.43    3.94
  -2  -2  -8  136.56    3.83
   2   3   8  105.83    3.12
  -2  -3  -8  104.09    3.01
   2   4   8    8.83    0.47
  -2  -4  -8    9.34    0.48
   2   5   8   78.82    2.37
  -2  -5  -8   77.71    2.59
   2   6   8    0.69    0.23
  -2  -6  -8    0.81    0.23
   2   7   8   28.74    1.06
  -2  -7  -8   27.00    1.10
   2   8   8   31.62    1.14
  -2  -8  -8   30.47    1.04
   2   9   8   20.21    0.86
  -2  -9  -8   21.76    0.87
   2  10   8   14.70    0.59
  -2 -10  -8   14.95    0.61
   2  11   8   14.26    0.62
  -2 -11  -8   14.80    0.74
   2  12   8   53.89    1.72
  -2 -12  -8   52.69    1.74
   2  13   8  167.52    4.44
  -2 -13  -8  168.46    4.46
   2  14   8   70.96    2.12
  -2 -14  -8   68.83    2.24
   2  15   8   36.40    1.28
  -2 -15  -8   37.53    1.94
   2  16   8    4.11    0.42
  -2 -16  -8    3.25    0.39
   2  17   8   74.29    2.12
  -2 -17  -8   73.51    2.02
   2  18   8   22.05    0.88
  -2 -18  -8   23.73    0.93
   2  19   8   48.71    1.58
  -2 -19  -8   47.10    1.46
   2  20   8   40.60    1.62
  -2 -20  -8   40.17    1.31
   2 -15   7   60.83    1.80
  -2  15  -7   60.36    1.76
   2 -14   7   68.81    2.01
  -2  14  -7   68.02    2.04
   2 -13   7    5.28    0.30
  -2  13  -7    5.57    0.32
   2 -12   7   20.89    0.83
  -2  12  -7   19.82    0.85
   2 -11   7  135.25    3.87
  -2  11  -7  138.85    3.62
   2 -10   7   21.23    0.77
  -2  10  -7   20.81    0.78
   2  -9   7    0.80    0.18
  -2   9  -7    0.56    0.17
   2  -8   7   86.19    2.86
  -2   8  -7   83.81    2.59
   2  -7   7   32.23    1.29
  -2   7  -7   33.78    1.20
   2  -6   7  227.77    6.14
  -2   6  -7  220.05    6.13
   2  -5   7    3.08    0.26
  -2   5  -7    2.66    0.20
   2  -4   7   36.64    1.36
  -2   4  -7   35.54    1.19
   2  -3   7    3.82    0.26
  -2   3  -7    3.69    0.27
   2  -2   7    2.45    0.20
  -2   2  -7    2.50    0.19
   2  -1   7   59.33    1.93
  -2   1  -7   59.85    1.92
   2   0   7    0.15    0.18
  -2   0  -7   -0.01    0.13
  -2  -1  -7   58.13    1.96
   2   2   7    2.53    0.22
  -2  -2  -7    2.21    0.23
   2   3   7    3.35    0.26
  -2  -3  -7    3.48    0.29
   2   4   7   34.25    1.29
  -2  -4  -7   34.30    1.17
   2   5   7    2.83    0.25
  -2  -5  -7    2.50    0.24
   2   6   7  215.60    5.78
  -2  -6  -7  214.25    5.99
   2   7   7   31.70    1.27
  -2  -7  -7   30.70    1.20
   2   8   7   83.04    2.53
  -2  -8  -7   84.41    2.56
   2   9   7    0.84    0.22
  -2  -9  -7    0.65    0.22
   2  10   7   19.77    0.83
  -2 -10  -7   20.27    0.83
   2  11   7  135.14    3.80
  -2 -11  -7  136.85    3.79
   2  12   7   19.66    0.87
  -2 -12  -7   19.25    0.79
   2  13   7    4.99    0.36
  -2 -13  -7    5.25    0.39
   2  14   7   68.19    1.88
  -2 -14  -7   70.78    3.34
   2  15   7   60.55    1.86
  -2 -15  -7   61.59    1.96
   2  16   7   19.01    0.80
  -2 -16  -7   20.21    0.84
   2  17   7  146.55    3.99
  -2 -17  -7  145.56    3.79
   2  18   7    6.33    0.51
  -2 -18  -7    6.16    0.50
   2  19   7    0.18    0.47
  -2 -19  -7    0.18    0.46
   2  20   7   19.34    0.95
  -2 -20  -7   19.96    1.24
   2  21   7   76.16    2.28
  -2 -21  -7   71.84    2.08
   2 -14   6    1.09    0.15
  -2  14  -6    1.02    0.13
   2 -13   6   70.61    2.04
  -2  13  -6   70.94    1.93
   2 -12   6  134.76    3.49
  -2  12  -6  136.92    3.59
   2 -11   6   42.90    1.34
  -2  11  -6   42.46    1.29
   2 -10   6    0.92    0.16
  -2  10  -6    0.94    0.16
   2  -9   6  221.10    5.97
  -2   9  -6  216.40    6.18
   2  -8   6  105.52    2.97
  -2   8  -6  106.59    3.03
   2  -7   6  101.06    3.01
  -2   7  -6   99.88    2.78
   2  -6   6   61.64    1.87
  -2   6  -6   63.03    1.96
   2  -5   6    8.40    0.41
  -2   5  -6    8.69    0.37
   2  -4   6    5.33    0.28
  -2   4  -6    5.50    0.30
   2  -3   6   15.68    0.66
  -2   3  -6   15.15    0.64
   2  -2   6   39.64    1.33
  -2   2  -6   38.24    1.20
   2  -1   6    8.27    0.40
  -2   1  -6    7.39    0.38
   2   0   6   78.06    2.24
  -2   0  -6   79.43    2.44
   2   1   6   -0.38    0.21
  -2  -1  -6    7.62    0.44
   2   2   6   35.83    1.39
  -2  -2  -6   37.15    1.33
   2   3   6   14.66    0.55
  -2  -3  -6   14.89    0.70
   2   4   6    5.08    0.35
  -2  -4  -6    5.32    0.30
   2   5   6    9.08    0.46
  -2  -5  -6    8.48    0.41
   2   6   6   60.21    2.05
  -2  -6  -6   60.79    1.92
   2   7   6   97.18    3.04
  -2  -7  -6   98.78    3.14
   2   8   6  103.26    3.20
  -2  -8  -6  100.37    3.09
   2   9   6  213.44    5.71
  -2  -9  -6  218.14    5.93
   2  10   6    0.91    0.15
  -2 -10  -6    1.09    0.19
   2  11   6   42.00    1.47
  -2 -11  -6   40.26    1.35
   2  12   6  130.36    3.82
  -2 -12  -6  131.49    3.63
   2  13   6   69.95    2.25
  -2 -13  -6   71.45    2.95
   2  14   6    0.91    0.25
  -2 -14  -6    0.92    0.29
   2  15   6   23.89    0.85
  -2 -15  -6   22.64    0.89
   2  16   6   17.40    0.80
  -2 -16  -6   17.71    0.77
   2  17   6   50.16    1.63
  -2 -17  -6   53.97    1.81
   2  18   6    0.56    0.35
  -2 -18  -6    0.59    0.38
   2  19   6   74.51    2.28
  -2 -19  -6   75.70    2.29
   2  20   6   71.90    2.11
  -2 -20  -6   65.97    1.80
   2 -13   5   39.91    1.21
  -2  13  -5   38.97    1.17
   2 -12   5  131.95    3.71
  -2  12  -5  130.33    3.50
   2 -11   5   56.83    1.93
  -2  11  -5   55.86    1.71
   2 -10   5    0.05    0.11
  -2  10  -5    0.10    0.10
   2  -9   5   11.41    0.54
  -2   9  -5   11.20    0.51
   2  -8   5   91.83    2.45
  -2   8  -5   92.73    2.63
   2  -7   5    6.99    0.32
  -2   7  -5    7.33    0.35
   2  -6   5   41.86    1.28
  -2   6  -5   41.51    1.42
   2  -5   5    9.16    0.43
  -2   5  -5    8.92    0.45
   2  -4   5  224.52    5.97
  -2   4  -5  226.89    5.85
   2  -3   5  151.57    4.27
  -2   3  -5  153.33    4.30
   2  -2   5  387.84   10.31
  -2   2  -5  392.68   10.41
   2  -1   5   57.70    1.80
  -2   1  -5   56.35    1.86
   2   0   5    0.06    0.11
  -2   0  -5   -0.05    0.12
  -2  -1  -5   57.76    1.77
   2   2   5  396.09   10.21
  -2  -2  -5  392.74   10.19
   2   3   5  143.73    4.09
  -2  -3  -5  145.97    4.30
   2   4   5  209.61    5.74
  -2  -4  -5  214.51    5.74
   2   5   5    8.60    0.47
  -2  -5  -5    8.28    0.50
   2   6   5   41.29    1.41
  -2  -6  -5   41.86    1.56
   2   7   5    6.90    0.40
  -2  -7  -5    6.86    0.34
   2   8   5   88.96    2.67
  -2  -8  -5   92.45    2.78
   2   9   5   10.70    0.55
  -2  -9  -5   10.92    0.48
   2  10   5    0.10    0.17
  -2 -10  -5    0.31    0.20
   2  11   5   55.54    1.91
  -2 -11  -5   55.66    1.75
   2  12   5  124.47    3.54
  -2 -12  -5  125.62    3.44
   2  13   5   40.62    1.32
  -2 -13  -5   39.70    1.38
   2  14   5  199.57    5.22
  -2 -14  -5  194.54    4.99
   2  15   5   47.65    1.71
  -2 -15  -5   49.85    1.61
   2  16   5    9.20    0.48
  -2 -16  -5    8.96    0.47
   2  17   5   88.22    2.55
  -2 -17  -5   87.99    2.49
   2  18   5  116.43    3.21
  -2 -18  -5  113.41    3.18
   2  19   5    1.20    0.39
  -2 -19  -5    1.16    0.46
   2  20   5   55.16    2.73
  -2 -20  -5   49.43    1.43
   2 -12   4  311.00    7.28
  -2  12  -4  314.74    7.47
   2 -11   4  273.37    6.72
  -2  11  -4  271.57    6.70
   2 -10   4  272.71    6.73
  -2  10  -4  277.91    6.79
   2  -9   4   83.22    2.50
  -2   9  -4   82.05    2.38
   2  -8   4    1.50    0.14
  -2   8  -4    1.83    0.16
   2  -7   4   17.78    0.75
  -2   7  -4   16.92    0.65
   2  -6   4  325.70    8.40
  -2   6  -4  317.66    8.24
   2  -5   4    6.10    0.33
  -2   5  -4    6.13    0.31
   2  -4   4  672.57   15.90
  -2   4  -4  679.49   16.47
   2  -3   4  314.84    7.93
  -2   3  -4  308.18    8.17
   2  -2   4   11.37    0.55
  -2   2  -4   11.47    0.50
   2  -1   4  141.14    3.69
  -2   1  -4  141.13    3.88
   2   0   4   11.80    0.52
  -2   0  -4   11.99    0.54
  -2  -1  -4  146.49    5.97
   2   2   4   11.21    0.47
  -2  -2  -4   10.86    0.47
   2   3   4  302.94    7.68
  -2  -3  -4  315.20    8.57
   2   4   4  666.01   15.97
  -2  -4  -4  657.56   16.44
   2   5   4    5.88    0.28
  -2  -5  -4    5.99    0.36
   2   6   4  318.53    8.31
  -2  -6  -4  317.72    8.88
   2   7   4   17.13    0.68
  -2  -7  -4   17.53    0.73
   2   8   4    1.19    0.17
  -2  -8  -4    1.11    0.18
   2   9   4   83.16    2.70
  -2  -9  -4   80.86    2.41
   2  10   4  280.35    7.57
  -2 -10  -4  273.03    7.27
   2  11   4  263.47    6.64
  -2 -11  -4  256.94    6.71
   2  12   4  322.24    8.22
  -2 -12  -4  325.36    8.29
   2  13   4   57.25    1.77
  -2 -13  -4   55.02    1.95
   2  14   4   36.11    1.16
  -2 -14  -4   35.08    1.27
   2  15   4    5.65    0.37
  -2 -15  -4    5.53    0.35
   2  16   4   17.70    0.87
  -2 -16  -4   18.19    0.82
   2  17   4    1.34    0.27
  -2 -17  -4    1.29    0.28
   2  18   4    7.15    0.50
  -2 -18  -4    7.12    0.51
   2  19   4   -0.25    0.38
  -2 -19  -4    0.16    0.36
   2  20   4  141.29    3.79
  -2 -20  -4  133.91    3.14
  -2  11  -3  308.04    6.86
   2 -10   3   29.95    1.04
  -2  10  -3   28.58    0.96
   2  -9   3  215.10    8.61
  -2   9  -3  210.84    5.28
   2  -8   3  120.83    3.49
  -2   8  -3  117.77    3.13
   2  -7   3   50.28    1.51
  -2   7  -3   49.57    1.56
   2  -6   3   58.10    1.70
  -2   6  -3   55.76    1.75
   2  -4   3    8.02    0.37
  -2   4  -3    7.96    0.34
   2  -3   3  543.38   13.51
  -2   3  -3  558.88   13.34
   2  -2   3   79.25    2.36
  -2   2  -3   81.14    2.59
   2  -1   3  522.87   12.71
  -2   1  -3  521.61   12.54
   2   0   3    0.10    0.10
  -2   0  -3    0.07    0.08
   2   2   3   73.75    2.24
  -2  -2  -3   73.49    2.32
   2   3   3  538.55   13.25
  -2  -3  -3  533.95   12.79
   2   4   3    8.03    0.37
  -2  -4  -3    7.88    0.37
   2   6   3   55.90    1.74
  -2  -6  -3   58.61    2.01
   2   7   3   51.41    1.66
  -2  -7  -3   50.76    1.75
   2   8   3  113.57    3.42
  -2  -8  -3  117.80    3.36
   2   9   3  212.54    5.70
  -2  -9  -3  215.25    6.24
   2  10   3   29.71    1.10
  -2 -10  -3   29.83    1.03
   2  11   3  322.56    8.06
  -2 -11  -3  315.15    7.99
   2  12   3   40.17    1.39
  -2 -12  -3   41.06    1.63
   2  13   3   23.13    0.89
  -2 -13  -3   22.48    0.84
   2  14   3   55.30    1.85
  -2 -14  -3   54.28    1.84
   2  15   3   13.48    0.63
  -2 -15  -3   12.56    0.61
   2  16   3    0.68    0.22
  -2 -16  -3    0.69    0.21
   2  17   3   25.70    1.00
  -2 -17  -3   28.02    1.16
   2  18   3    5.35    0.43
  -2 -18  -3    4.79    0.43
   2  19   3   22.18    0.82
  -2 -19  -3   21.48    0.77
   2  -9   2   41.47    1.22
  -2   9  -2   40.00    1.16
   2  -8   2    0.22    0.06
  -2   8  -2    0.11    0.07
   2  -7   2  261.44    6.30
  -2   7  -2  277.58    6.79
   2  -6   2   92.12    2.55
  -2   6  -2   87.57    2.43
   2  -5   2    0.40    0.08
  -2   5  -2    0.37    0.08
   2  -4   2   63.45    2.08
  -2   4  -2   65.37    1.97
   2  -2   2    0.29    0.10
  -2   2  -2    0.24    0.10
  -2   1  -2  698.31   16.27
   2   0   2   56.97    1.79
  -2   0  -2   57.68    1.78
   2   2   2    0.39    0.09
  -2  -2  -2    0.36    0.07
   2   4   2   66.29    2.01
  -2  -4  -2   66.52    1.95
   2   5   2    0.51    0.10
  -2  -5  -2    0.66    0.10
   2   6   2   92.40    2.72
  -2  -6  -2   91.93    2.94
   2   7   2  284.93    7.83
  -2  -7  -2  277.89    7.45
   2   8   2    0.17    0.14
  -2  -8  -2   -0.01    0.12
   2   9   2   42.40    1.48
  -2  -9  -2   41.69    1.62
   2  10   2   36.99    1.31
  -2 -10  -2   37.00    1.25
   2  11   2  192.00    5.39
  -2 -11  -2  191.99    5.16
   2  12   2   39.39    1.29
  -2 -12  -2   39.72    1.31
   2  13   2  436.64   10.37
  -2 -13  -2  439.16   11.03
   2  14   2   15.39    0.59
  -2 -14  -2   15.63    0.67
   2  15   2    0.20    0.21
  -2 -15  -2    0.18    0.20
   2  16   2   17.10    0.66
  -2 -16  -2   17.93    0.83
   2  17   2    1.97    0.30
  -2 -17  -2    2.37    0.32
   2  18   2    0.47    0.28
  -2 -18  -2    0.31    0.25
   2  19   2   34.48    1.12
  -2 -19  -2   34.70    0.95
   2  -9   1  141.42    3.23
  -2   9  -1  140.59    3.22
   2  -8   1  109.49    2.86
  -2   8  -1  106.07    2.74
   2  -7   1   11.86    0.45
  -2   7  -1   12.45    0.47
   2  -6   1  426.99   10.35
  -2   6  -1  421.21    9.80
   2  -4   1  187.87    5.10
  -2   4  -1  190.01    4.89
   2  -3   1  334.18    8.45
  -2   3  -1  334.40    7.92
   2  -2   1  290.57    7.57
  -2   2  -1  295.97    7.37
   2  -1   1   15.94    0.56
  -2   1  -1   15.95    0.56
   2   0   1    0.08    0.08
  -2   0  -1    0.09    0.07
   2   2   1  292.33    7.57
  -2  -2  -1  285.71    6.88
   2   3   1  325.23    8.43
  -2  -3  -1  308.23    7.79
   2   4   1  191.61    5.00
  -2  -4  -1  185.96    5.18
   2   5   1  828.58   27.60
  -2  -5  -1  804.34   27.08
   2   6   1  428.76   10.95
  -2  -6  -1  424.32   10.71
   2   7   1   12.79    0.54
  -2  -7  -1   12.61    0.62
   2   8   1  109.98    3.11
  -2  -8  -1  109.97    3.10
   2   9   1  149.21    4.09
  -2  -9  -1  146.04    3.97
   2  10   1  132.68    3.84
  -2 -10  -1  131.74    3.81
   2  11   1   35.04    1.22
  -2 -11  -1   35.14    1.27
   2  12   1  293.36    7.87
  -2 -12  -1  294.67    7.51
   2  13   1    1.22    0.18
  -2 -13  -1    1.70    0.18
   2  14   1  152.04    4.15
  -2 -14  -1  149.13    4.24
   2  15   1    4.31    0.30
  -2 -15  -1    4.72    0.31
   2  16   1   -0.03    0.19
  -2 -16  -1    0.19    0.20
   2  17   1   58.09    1.90
  -2 -17  -1   57.00    1.94
   2  18   1    6.65    0.45
  -2 -18  -1    7.44    0.42
   2  -8   0   23.25    0.73
  -2   8   0   21.67    0.65
   2  -7   0    6.48    0.23
  -2   7   0    6.18    0.25
   2  -6   0  482.06   15.92
  -2   6   0  472.52   11.30
   2  -5   0    2.41    0.15
  -2   5   0    2.45    0.14
   2  -4   0   95.05    2.72
  -2   4   0   96.55    2.58
   2  -3   0    3.19    0.18
  -2   3   0    3.55    0.21
   2  -2   0   54.67    1.80
  -2   2   0   58.08    1.74
   2  -1   0   43.40    1.28
  -2   1   0   42.82    1.22
   2   0   0   15.87    0.66
  -2   0   0   16.15    0.56
   2   1   0   43.06    1.23
   2   2   0   54.51    1.80
  -2  -2   0   55.54    1.69
   2   3   0    3.20    0.20
  -2  -3   0    3.10    0.22
   2   4   0   95.67    2.62
  -2  -4   0   95.08    2.78
   2   5   0    2.18    0.19
  -2  -5   0    2.50    0.19
   2   6   0  488.12   12.36
  -2  -6   0  485.83   12.47
   2   7   0    6.16    0.39
  -2  -7   0    6.16    0.39
   2   8   0   24.17    0.89
  -2  -8   0   22.90    0.89
   2   9   0  379.58    9.66
  -2  -9   0  377.13    9.65
   2  10   0  157.53    4.24
  -2 -10   0  159.41    4.74
   2  11   0  188.22    5.28
  -2 -11   0  191.01    5.64
   2  12   0  257.99    6.54
  -2 -12   0  266.99    6.83
   2  13   0   18.19    0.65
  -2 -13   0   17.71    0.72
   2  14   0    8.65    0.41
  -2 -14   0    8.76    0.40
   2  15   0    2.20    0.25
  -2 -15   0    2.44    0.27
   2  16   0  127.20    3.50
  -2 -16   0  131.62    3.59
   2  17   0    1.40    0.25
  -2 -17   0    1.24    0.22
   2  18   0    1.31    0.22
  -2 -18   0    1.22    0.19
   2  -9  -1    2.32    0.09
  -2   9   1    2.28    0.10
   2  -8  -1   40.33    1.55
  -2   8   1   36.99    1.12
   2  -7  -1   49.66    1.42
  -2   7   1   47.89    1.44
   2  -6  -1   18.87    0.67
  -2   6   1   18.95    0.69
   2  -5  -1   30.47    0.99
  -2   5   1   30.11    0.99
  -2   4   1  770.13   24.93
   2  -3  -1   47.32    1.30
  -2   3   1   47.98    1.48
   2  -2  -1    0.28    0.09
  -2   2   1    0.28    0.10
   2  -1  -1   23.60    0.82
  -2   1   1   23.70    0.78
   2   0  -1    0.08    0.08
  -2   0   1    0.11    0.09
   2   1  -1   23.82    0.93
   2   2  -1    0.40    0.12
  -2  -2   1    0.40    0.11
   2   3  -1   46.16    1.40
  -2  -3   1   47.70    1.50
   2   4  -1  767.11   25.92
  -2  -4   1  760.24   27.22
   2   5  -1   29.96    1.13
  -2  -5   1   30.40    1.15
   2   6  -1   18.83    0.64
  -2  -6   1   18.96    0.77
   2   7  -1   51.16    1.52
  -2  -7   1   51.26    1.62
   2   8  -1   38.84    1.27
  -2  -8   1   39.14    1.36
   2   9  -1    2.44    0.19
  -2  -9   1    2.15    0.17
   2  10  -1    8.11    0.32
  -2 -10   1    8.10    0.39
   2  11  -1   64.02    1.91
  -2 -11   1   63.26    1.88
   2  12  -1   16.69    0.65
  -2 -12   1   16.04    0.64
   2  13  -1  102.81    2.79
  -2 -13   1  103.36    3.00
   2  14  -1  262.03    6.57
  -2 -14   1  257.05    6.49
   2  15  -1   81.12    2.40
  -2 -15   1   79.98    2.41
   2  16  -1    8.28    0.44
  -2 -16   1    8.45    0.44
   2  17  -1  104.12    2.91
  -2 -17   1  104.30    2.81
   2  18  -1   40.75    1.26
  -2 -18   1   40.31    1.15
   2 -10  -2    4.88    0.18
  -2  10   2    4.70    0.20
   2  -9  -2  294.77    6.97
  -2   9   2  295.54    6.91
   2  -8  -2  151.62    4.04
  -2   8   2  149.93    4.06
   2  -7  -2  120.67    2.98
  -2   7   2  117.70    3.15
   2  -6  -2   74.74    2.09
  -2   6   2   73.01    2.12
   2  -5  -2   18.40    0.67
  -2   5   2   18.04    0.65
   2  -4  -2    1.59    0.10
  -2   4   2    1.65    0.13
   2  -3  -2   35.10    1.24
  -2   3   2   34.46    1.02
   2  -2  -2    3.67    0.23
  -2   2   2    3.80    0.21
   2  -1  -2  134.16    3.48
  -2   1   2  140.18    3.50
   2   0  -2  195.35    5.34
  -2   0   2  201.04    5.08
   2   1  -2  130.83    3.60
  -2  -1   2  160.16    6.17
   2   2  -2    3.61    0.19
  -2  -2   2    3.69    0.24
   2   3  -2   34.51    1.16
  -2  -3   2   34.08    1.13
   2   4  -2    1.51    0.17
  -2  -4   2    1.69    0.16
   2   5  -2   18.93    0.78
  -2  -5   2   18.41    0.70
   2   6  -2   73.28    2.34
  -2  -6   2   71.23    2.35
   2   7  -2  121.76    3.34
  -2  -7   2  126.91    3.81
   2   8  -2  149.75    4.02
  -2  -8   2  152.94    4.22
   2   9  -2  311.26    7.99
  -2  -9   2  308.91    7.67
   2  10  -2    4.74    0.26
  -2 -10   2    5.03    0.28
   2  11  -2   29.75    1.10
  -2 -11   2   29.76    1.10
   2  12  -2  125.48    3.55
  -2 -12   2  124.38    3.37
   2  13  -2   54.79    1.83
  -2 -13   2   59.82    1.80
   2  14  -2    1.77    0.22
  -2 -14   2    1.45    0.20
   2  15  -2  139.13    3.64
  -2 -15   2  134.34    3.88
   2  16  -2    9.23    0.44
  -2 -16   2   10.02    0.47
   2  17  -2   87.06    2.26
  -2 -17   2   89.42    2.41
   2  18  -2    1.01    0.18
  -2 -18   2    0.94    0.17
   2 -12  -3   54.86    1.79
   2 -11  -3   67.56    1.75
  -2  11   3   67.62    1.83
   2 -10  -3    4.06    0.20
  -2  10   3    4.02    0.23
   2  -9  -3   29.45    0.93
  -2   9   3   30.17    0.97
   2  -8  -3  315.60    7.93
  -2   8   3  317.78    7.78
   2  -7  -3   17.57    0.65
  -2   7   3   17.89    0.71
   2  -6  -3  171.12    4.48
  -2   6   3  160.29    3.95
   2  -5  -3  216.62    5.65
  -2   5   3  223.43    5.68
   2  -4  -3   42.06    1.30
  -2   4   3   41.14    1.26
   2  -3  -3   14.79    0.54
  -2   3   3   14.57    0.55
   2  -2  -3    2.71    0.19
  -2   2   3    3.06    0.17
   2  -1  -3  189.41    4.62
  -2   1   3  184.17    4.59
   2   0  -3    0.13    0.09
  -2   0   3    0.15    0.08
   2   1  -3  172.48    4.49
  -2  -1   3  187.73    7.27
   2   2  -3    2.99    0.20
  -2  -2   3    2.82    0.18
   2   3  -3   14.34    0.66
  -2  -3   3   14.46    0.54
   2   4  -3   40.16    1.42
  -2  -4   3   41.59    1.30
   2   5  -3  217.46    5.88
  -2  -5   3  221.50    5.60
   2   6  -3  157.67    4.30
  -2  -6   3  155.97    3.93
   2   7  -3   17.58    0.72
  -2  -7   3   17.85    0.74
   2   8  -3  304.14    7.61
  -2  -8   3  310.65    7.96
   2   9  -3   29.12    1.08
  -2  -9   3   30.65    1.03
   2  10  -3    4.19    0.27
  -2 -10   3    4.12    0.30
   2  11  -3   70.85    2.25
  -2 -11   3   70.05    2.16
   2  12  -3   59.27    1.89
  -2 -12   3   57.66    1.83
   2  13  -3   29.58    1.15
  -2 -13   3   29.42    1.11
   2  14  -3   25.52    0.97
  -2 -14   3   24.91    0.90
   2  15  -3  193.11    5.16
  -2 -15   3  187.07    4.64
   2  16  -3   19.04    0.73
  -2 -16   3   19.61    0.78
   2  17  -3   60.46    1.80
  -2 -17   3   60.30    1.76
   2  18  -3    2.78    0.25
  -2 -18   3    2.79    0.23
   2 -13  -4  255.52    5.88
  -2  13   4  257.59    6.06
   2 -12  -4   81.52    2.12
  -2  12   4   81.22    2.10
   2 -11  -4   15.22    0.51
  -2  11   4   14.79    0.60
   2 -10  -4  246.54    6.13
  -2  10   4  241.77    6.14
   2  -9  -4   90.75    2.61
  -2   9   4   91.90    2.65
   2  -8  -4   37.42    1.13
  -2   8   4   38.68    1.33
   2  -7  -4    5.40    0.31
  -2   7   4    5.06    0.27
   2  -6  -4   71.78    2.03
  -2   6   4   73.32    2.14
   2  -5  -4  171.56    4.55
  -2   5   4  177.58    4.82
   2  -4  -4   96.32    2.84
  -2   4   4  100.47    2.85
   2  -3  -4  317.68    8.15
  -2   3   4  323.74    7.91
   2  -2  -4  206.54    5.48
  -2   2   4  207.68    5.69
   2  -1  -4    8.59    0.37
  -2   1   4    8.78    0.38
   2   1  -4    8.50    0.42
   2   2  -4  203.88    5.60
  -2  -2   4  209.68    5.61
   2   3  -4  315.70    8.03
  -2  -3   4  312.84    7.97
   2   4  -4   99.22    2.85
  -2  -4   4  100.44    2.94
   2   5  -4  175.56    4.64
  -2  -5   4  174.72    4.71
   2   6  -4   72.98    2.18
  -2  -6   4   73.62    2.23
   2   7  -4    4.87    0.30
  -2  -7   4    5.66    0.32
   2   8  -4   37.27    1.18
  -2  -8   4   39.61    1.24
   2   9  -4   92.99    2.87
  -2  -9   4   91.12    2.69
   2  10  -4  242.76    6.65
  -2 -10   4  246.15    6.37
   2  11  -4   15.03    0.63
  -2 -11   4   15.48    0.71
   2  12  -4   80.20    2.24
  -2 -12   4   80.65    2.41
   2  13  -4  262.85    6.83
  -2 -13   4  255.98    6.27
   2  14  -4   76.26    3.37
  -2 -14   4   77.61    2.25
   2  15  -4   11.20    0.59
  -2 -15   4   10.70    0.52
   2  16  -4   69.73    1.97
  -2 -16   4   73.30    2.19
   2  17  -4   22.66    1.00
  -2 -17   4   24.61    0.91
   2  18  -4   25.60    1.29
  -2 -18   4   26.37    0.92
   2 -14  -5    7.38    0.34
  -2  14   5    7.28    0.32
   2 -13  -5   12.98    0.50
  -2  13   5   12.78    0.53
   2 -12  -5  107.00    3.01
  -2  12   5  102.71    2.88
   2 -11  -5    9.99    0.38
  -2  11   5    9.76    0.39
   2 -10  -5    6.89    0.32
  -2  10   5    7.12    0.32
   2  -9  -5    1.18    0.13
  -2   9   5    1.05    0.16
   2  -8  -5  856.83   20.12
  -2   8   5  844.32   19.99
   2  -7  -5   -0.04    0.12
  -2   7   5    0.08    0.10
   2  -6  -5  372.95    9.47
  -2   6   5  384.57   10.16
   2  -5  -5   70.83    2.18
  -2   5   5   68.99    1.93
   2  -4  -5  146.33    4.24
  -2   4   5  144.87    3.99
   2  -3  -5   26.39    0.84
  -2   3   5   27.47    0.87
   2  -2  -5 1255.58   40.44
  -2   2   5 1267.50   29.74
   2  -1  -5    6.22    0.34
  -2   1   5    6.70    0.35
   2   0  -5    0.13    0.10
  -2   0   5    0.07    0.10
   2   1  -5    5.83    0.32
  -2  -2   5 1183.54   27.63
   2   3  -5   24.95    0.93
  -2  -3   5   24.02    0.83
   2   4  -5  148.92    3.89
  -2  -4   5  148.50    4.32
   2   5  -5   69.59    1.94
  -2  -5   5   73.48    2.19
   2   6  -5  370.43    8.99
  -2  -6   5  373.08    9.51
   2   7  -5    0.16    0.14
  -2  -7   5    0.05    0.15
   2   8  -5  844.30   19.83
  -2  -8   5  828.64   20.15
   2   9  -5    1.34    0.16
  -2  -9   5    1.08    0.18
   2  10  -5    7.10    0.39
  -2 -10   5    7.19    0.40
   2  11  -5   10.56    0.49
  -2 -11   5   10.50    0.54
   2  12  -5  104.95    3.06
  -2 -12   5  106.98    3.49
   2  13  -5   13.21    0.57
  -2 -13   5   12.77    0.56
   2  14  -5    7.55    0.40
  -2 -14   5    8.10    0.39
   2  15  -5    5.32    0.33
  -2 -15   5    5.08    0.33
   2  16  -5   73.66    2.21
  -2 -16   5   71.68    2.06
   2  17  -5    9.65    0.55
  -2 -17   5   11.15    0.52
   2  18  -5   61.07    1.67
  -2 -18   5   61.09    1.58
   2 -16  -6   63.76    1.52
  -2  16   6   66.12    1.61
   2 -15  -6   18.34    0.68
  -2  15   6   18.12    0.67
   2 -14  -6   74.20    2.26
  -2  14   6   73.87    2.45
   2 -13  -6    7.38    0.35
  -2  13   6    7.89    0.38
   2 -12  -6   40.09    1.36
  -2  12   6   39.81    1.34
   2 -11  -6   93.46    2.59
  -2  11   6   94.80    2.62
   2 -10  -6  331.06    7.92
  -2  10   6  333.54    8.47
   2  -9  -6  261.95    6.74
  -2   9   6  257.39    6.57
   2  -8  -6   88.81    2.52
  -2   8   6   87.27    2.41
   2  -7  -6  227.24    6.14
  -2   7   6  231.97    6.30
   2  -6  -6  112.32    3.36
  -2   6   6  101.88    3.08
   2  -5  -6    1.04    0.14
  -2   5   6    1.22    0.16
   2  -4  -6  191.42    4.98
  -2   4   6  193.85    4.87
   2  -3  -6   50.49    1.52
  -2   3   6   49.94    1.62
   2  -2  -6   47.22    1.62
  -2   2   6   48.25    1.36
   2  -1  -6 1274.87   30.57
  -2   1   6 1302.75   29.60
   2   0  -6 1276.55   42.73
   2   1  -6 1289.63   42.64
   2   2  -6   45.82    1.37
  -2  -2   6   46.31    1.50
   2   3  -6   48.66    1.61
  -2  -3   6   50.99    1.61
   2   4  -6  189.95    5.02
  -2  -4   6  191.96    5.26
   2   5  -6    1.35    0.13
  -2  -5   6    1.41    0.21
   2   6  -6  105.73    3.01
  -2  -6   6  108.50    2.86
   2   7  -6  231.77    6.30
  -2  -7   6  232.86    6.28
   2   8  -6   83.82    2.43
  -2  -8   6   86.48    2.70
   2   9  -6  261.64    7.03
  -2  -9   6  259.66    6.72
   2  10  -6  331.21    8.03
  -2 -10   6  332.33    8.36
   2  11  -6   92.98    2.51
  -2 -11   6   93.08    2.60
   2  12  -6   38.96    1.25
  -2 -12   6   40.11    1.45
   2  13  -6    7.28    0.40
  -2 -13   6    6.90    0.41
   2  14  -6   69.37    1.99
  -2 -14   6   71.91    2.19
   2  15  -6   17.80    0.69
  -2 -15   6   18.16    0.80
   2  16  -6   65.43    1.96
  -2 -16   6   66.25    1.99
   2  17  -6   51.10    1.46
  -2 -17   6   51.67    1.48
   2  18  -6   17.85    0.72
  -2 -18   6   16.93    0.67
   2  19  -6   63.44    1.60
  -2 -19   6   65.78    1.63
   2 -17  -7  246.86    5.52
  -2  17   7  259.31    5.83
   2 -16  -7    9.89    0.50
  -2  16   7    9.69    0.48
   2 -15  -7  316.09    7.81
  -2  15   7  326.32    7.93
   2 -14  -7   62.89    1.74
  -2  14   7   64.52    1.71
   2 -13  -7    2.61    0.27
  -2  13   7    2.81    0.26
   2 -12  -7    0.36    0.21
  -2  12   7    0.38    0.21
   2 -11  -7  194.32    5.02
  -2  11   7  198.24    5.53
   2 -10  -7    0.03    0.16
  -2  10   7    0.02    0.17
   2  -9  -7   50.98    1.79
  -2   9   7   52.80    1.64
   2  -8  -7    8.00    0.42
  -2   8   7    8.48    0.38
   2  -7  -7  122.79    3.47
  -2   7   7  125.69    3.71
   2  -6  -7  264.07    6.84
  -2   6   7  265.73    6.81
   2  -5  -7   84.75    2.38
  -2   5   7   86.72    2.36
   2  -4  -7    0.94    0.15
  -2   4   7    0.96    0.18
   2  -3  -7  118.15    3.17
  -2   3   7  121.18    3.37
   2  -2  -7   16.02    0.65
  -2   2   7   15.63    0.61
   2  -1  -7  773.85   19.01
  -2   1   7  774.50   18.88
   2   0  -7   -0.38    0.19
  -2   0   7   -0.03    0.18
   2   1  -7  767.80   18.28
   2   2  -7   15.55    0.70
  -2  -2   7   15.51    0.67
   2   3  -7  108.37    3.14
  -2  -3   7  111.57    3.05
   2   4  -7    1.07    0.19
  -2  -4   7    1.09    0.19
   2   5  -7   84.83    2.48
  -2  -5   7   84.94    2.50
   2   6  -7  252.91    6.52
  -2  -6   7  258.30    6.87
   2   7  -7  118.47    3.31
  -2  -7   7  125.34    3.46
   2   8  -7    8.05    0.41
  -2  -8   7    8.13    0.44
   2   9  -7   52.35    1.83
  -2  -9   7   53.59    1.61
   2  10  -7    0.01    0.19
  -2 -10   7    0.30    0.23
   2  11  -7  196.60    5.14
  -2 -11   7  203.93    5.26
   2  12  -7    0.38    0.22
  -2 -12   7    0.60    0.24
   2  13  -7    3.00    0.27
  -2 -13   7    2.75    0.32
   2  14  -7   58.98    1.94
  -2 -14   7   58.02    1.89
   2  15  -7  317.08    7.77
  -2 -15   7  317.61    7.82
   2  16  -7    9.00    0.52
  -2 -16   7    8.84    0.49
   2  17  -7  256.87    6.15
  -2 -17   7  256.21    6.35
   2  18  -7   33.96    1.29
  -2 -18   7   31.91    1.24
   2  19  -7    1.25    0.39
  -2 -19   7    1.21    0.36
   2 -18  -8   10.16    0.40
  -2  18   8   10.86    0.43
   2 -17  -8    2.86    0.32
  -2  17   8    2.93    0.37
   2 -16  -8  172.38    4.32
  -2  16   8  175.23    4.43
   2 -15  -8    9.27    0.47
  -2  15   8    9.13    0.51
   2 -14  -8    0.20    0.22
  -2  14   8    0.07    0.23
   2 -13  -8    2.72    0.28
  -2  13   8    2.65    0.27
   2 -12  -8   37.55    1.27
  -2  12   8   35.54    1.29
   2 -11  -8    4.22    0.28
  -2  11   8    4.37    0.29
   2 -10  -8   86.28    2.49
  -2  10   8   86.72    2.46
   2  -9  -8  381.51    9.54
  -2   9   8  384.40    9.55
   2  -8  -8   41.73    1.38
  -2   8   8   41.77    1.36
   2  -7  -8  159.48    4.59
  -2   7   8  155.06    4.17
   2  -6  -8   94.92    2.85
  -2   6   8   95.32    2.60
   2  -5  -8   14.25    0.58
  -2   5   8   15.04    0.62
   2  -4  -8    0.48    0.14
  -2   4   8    0.44    0.18
   2  -3  -8   20.23    0.75
  -2   3   8   20.95    0.74
   2  -2  -8    1.17    0.19
  -2   2   8    1.23    0.23
   2  -1  -8  189.47    5.28
  -2   1   8  190.90    5.04
   2   0  -8  101.18    3.56
  -2   0   8  100.33    2.78
   2   1  -8  185.24    5.06
  -2  -1   8  188.61    5.10
   2   2  -8    1.27    0.21
  -2  -2   8    1.35    0.26
   2   3  -8   19.50    0.89
  -2  -3   8   19.29    0.69
   2   4  -8    0.53    0.21
  -2  -4   8    0.60    0.20
   2   5  -8   14.60    0.71
  -2  -5   8   15.05    0.69
   2   6  -8   94.33    2.62
  -2  -6   8   93.86    2.65
   2   7  -8  156.63    4.46
  -2  -7   8  153.15    4.39
   2   8  -8   41.19    1.44
  -2  -8   8   42.82    1.33
   2   9  -8  379.90    9.43
  -2  -9   8  394.45    9.81
   2  10  -8   84.73    2.42
  -2 -10   8   85.43    2.51
   2  11  -8    4.05    0.28
  -2 -11   8    4.63    0.34
   2  12  -8   36.21    1.16
  -2 -12   8   34.94    1.25
   2  13  -8    2.66    0.29
  -2 -13   8    2.67    0.32
   2  14  -8    0.04    0.27
  -2 -14   8   -0.06    0.27
   2  15  -8    9.49    0.47
  -2 -15   8    9.05    0.55
   2  16  -8  166.29    4.39
  -2 -16   8  158.87    4.32
   2  17  -8    2.64    0.44
  -2 -17   8    2.59    0.48
   2  18  -8   11.76    0.61
  -2 -18   8   10.94    0.64
   2  19  -8  103.24    2.68
  -2 -19   8  101.49    2.56
   2  20  -8   64.65    1.55
  -2 -20   8   62.77    1.55
   2 -18  -9   70.88    1.98
  -2  18   9   71.72    2.10
   2 -17  -9   51.72    1.59
  -2  17   9   49.89    1.71
   2 -16  -9    1.02    0.30
  -2  16   9    0.52    0.31
   2 -15  -9   18.74    0.74
  -2  15   9   19.11    0.72
   2 -14  -9  240.54    6.06
  -2  14   9  241.83    6.10
   2 -13  -9    1.11    0.27
  -2  13   9    1.18    0.28
   2 -12  -9   30.26    1.13
  -2  12   9   31.37    1.02
   2 -11  -9   77.55    2.34
  -2  11   9   77.29    2.31
   2 -10  -9  143.49    3.74
  -2  10   9  148.71    4.09
   2  -9  -9   33.65    1.18
  -2   9   9   35.83    1.28
   2  -8  -9   51.18    1.65
  -2   8   9   47.77    1.51
   2  -7  -9    0.49    0.23
  -2   7   9    0.17    0.22
   2  -6  -9    0.87    0.23
  -2   6   9    0.96    0.22
   2  -5  -9   68.50    2.14
  -2   5   9   71.14    2.12
   2  -4  -9  124.48    3.64
  -2   4   9  126.85    3.84
   2  -3  -9   85.58    2.61
  -2   3   9   83.76    2.42
   2  -2  -9    1.71    0.21
  -2   2   9    1.96    0.20
   2  -1  -9    2.71    0.22
  -2   1   9    2.67    0.23
   2   0  -9   -0.41    0.20
  -2   0   9    0.40    0.21
   2   1  -9    2.57    0.25
  -2  -1   9    2.53    0.27
   2   2  -9    1.66    0.22
  -2  -2   9    2.06    0.26
   2   3  -9   83.96    2.35
  -2  -3   9   85.27    2.33
   2   4  -9  130.90    3.76
  -2  -4   9  128.36    3.46
   2   5  -9   71.03    2.21
  -2  -5   9   69.90    2.10
   2   6  -9    0.84    0.22
  -2  -6   9    0.83    0.19
   2   7  -9    0.20    0.15
  -2  -7   9    0.21    0.19
   2   8  -9   45.73    1.52
  -2  -8   9   47.25    1.45
   2   9  -9   35.62    1.19
  -2  -9   9   36.21    1.31
   2  10  -9  143.15    4.11
  -2 -10   9  143.51    4.18
   2  11  -9   78.78    2.29
  -2 -11   9   78.02    2.18
   2  12  -9   30.40    1.08
  -2 -12   9   33.00    1.17
   2  13  -9    0.60    0.26
  -2 -13   9    0.92    0.30
   2  14  -9  228.84    5.46
  -2 -14   9  221.38    5.70
   2  15  -9   16.94    0.71
  -2 -15   9   16.44    0.76
   2  16  -9    0.88    0.38
  -2 -16   9    0.61    0.33
   2  17  -9   46.05    1.62
  -2 -17   9   47.19    1.51
   2  18  -9   71.78    2.02
  -2 -18   9   71.44    2.13
   2  19  -9   16.79    1.21
  -2 -19   9   14.36    0.77
   2  20  -9   78.22    1.99
  -2 -20   9   75.52    1.90
   2 -19 -10    1.79    0.74
  -2  19  10    2.22    0.54
   2 -18 -10   67.74    2.06
  -2  18  10   69.28    2.13
   2 -17 -10    3.72    0.49
  -2  17  10    4.27    0.46
   2 -16 -10   52.03    1.43
  -2  16  10   52.84    1.55
   2 -15 -10   10.88    0.55
  -2  15  10   10.96    0.54
   2 -14 -10    5.56    0.45
  -2  14  10    4.70    0.42
   2 -13 -10  152.98    4.12
  -2  13  10  155.39    3.99
   2 -12 -10   59.50    1.90
  -2  12  10   61.01    1.73
   2 -11 -10   57.23    1.70
  -2  11  10   55.92    1.81
   2 -10 -10   78.87    2.40
  -2  10  10   77.56    2.40
   2  -9 -10   26.51    0.92
  -2   9  10   26.19    0.90
   2  -8 -10   55.39    1.60
  -2   8  10   53.36    1.67
   2  -7 -10    5.17    0.31
  -2   7  10    4.95    0.35
   2  -6 -10   14.44    0.63
  -2   6  10   13.77    0.61
   2  -5 -10   19.03    0.75
  -2   5  10   18.09    0.72
   2  -4 -10    1.41    0.22
  -2   4  10    1.20    0.26
   2  -3 -10  289.26    7.44
  -2   3  10  290.18    7.21
   2  -2 -10   18.28    0.82
  -2   2  10   18.48    0.72
   2  -1 -10    0.36    0.25
  -2   1  10    0.06    0.18
  -2   0  10   80.39    2.49
   2   1 -10    0.06    0.15
  -2  -1  10    0.33    0.17
   2   2 -10   16.91    0.71
  -2  -2  10   17.63    0.74
   2   3 -10  275.00    7.32
  -2  -3  10  285.92    7.62
   2   4 -10    1.43    0.27
  -2  -4  10    1.33    0.25
   2   5 -10   18.06    0.87
  -2  -5  10   20.04    0.81
   2   6 -10   13.49    0.59
  -2  -6  10   13.98    0.58
   2   7 -10    5.05    0.33
  -2  -7  10    4.58    0.27
   2   8 -10   54.06    1.73
  -2  -8  10   54.27    1.68
   2   9 -10   24.96    1.05
  -2  -9  10   24.93    0.96
   2  10 -10   77.53    2.41
  -2 -10  10   79.28    2.37
   2  11 -10   57.19    1.91
  -2 -11  10   56.29    1.75
   2  12 -10   59.37    1.82
  -2 -12  10   57.33    1.82
   2  13 -10  150.49    3.96
  -2 -13  10  141.15    4.01
   2  14 -10    5.55    0.44
  -2 -14  10    4.86    0.51
   2  15 -10   10.17    0.62
  -2 -15  10   11.15    0.60
   2  16 -10   50.75    1.59
  -2 -16  10   47.33    1.41
   2  17 -10    2.93    0.50
  -2 -17  10    3.63    0.59
   2  18 -10   62.33    2.97
  -2 -18  10   60.29    2.01
   2  19 -10    2.18    0.68
  -2 -19  10    2.06    0.63
   2  20 -10   32.02    1.15
  -2 -20  10   32.80    1.82
   2 -19 -11    2.08    0.76
  -2  19  11    1.73    0.73
   2 -18 -11   52.43    1.61
  -2  18  11   56.31    1.58
   2 -17 -11   53.20    1.58
  -2  17  11   54.15    1.67
   2 -16 -11    0.25    0.44
  -2  16  11    0.57    0.48
   2 -15 -11    2.64    0.41
  -2  15  11    3.12    0.45
   2 -14 -11   68.93    2.10
  -2  14  11   67.18    2.22
   2 -13 -11    0.13    0.37
  -2  13  11    0.36    0.34
   2 -12 -11   21.31    0.75
  -2  12  11   22.31    0.81
   2 -11 -11   40.87    1.34
  -2  11  11   42.20    1.47
   2 -10 -11   74.46    2.35
  -2  10  11   73.81    2.10
   2  -9 -11   19.22    0.74
  -2   9  11   19.20    0.78
   2  -8 -11  153.90    4.20
  -2   8  11  156.34    4.19
   2  -7 -11    9.55    0.45
  -2   7  11    9.19    0.49
   2  -6 -11    1.47    0.24
  -2   6  11    1.00    0.22
   2  -5 -11  422.58   10.93
  -2   5  11  418.07   10.56
   2  -4 -11    0.28    0.23
  -2   4  11    0.09    0.25
   2  -3 -11  102.29    2.92
  -2   3  11  103.50    2.90
   2  -2 -11    3.95    0.34
  -2   2  11    3.97    0.30
   2  -1 -11   17.13    0.77
  -2   1  11   16.95    0.76
   2   0 -11   -0.11    0.27
  -2   0  11    0.38    0.24
   2   1 -11   15.62    0.72
  -2  -1  11   16.08    0.78
   2   2 -11    4.31    0.35
  -2  -2  11    4.41    0.40
   2   3 -11  100.11    2.93
  -2  -3  11  100.57    3.13
   2   4 -11    0.33    0.19
  -2  -4  11   -0.06    0.21
   2   5 -11  432.62   10.41
  -2  -5  11  434.32   11.02
   2   6 -11    1.14    0.20
  -2  -6  11    1.30    0.22
   2   7 -11    8.84    0.51
  -2  -7  11    8.86    0.50
   2   8 -11  153.94    4.14
  -2  -8  11  150.84    4.01
   2   9 -11   18.74    0.75
  -2  -9  11   19.08    0.84
   2  10 -11   76.27    2.09
  -2 -10  11   78.63    2.37
   2  11 -11   39.86    1.29
  -2 -11  11   39.31    1.32
   2  12 -11   21.82    0.84
  -2 -12  11   21.35    0.81
   2  13 -11    0.10    0.34
  -2 -13  11   -0.31    0.40
   2  14 -11   65.32    2.02
  -2 -14  11   68.47    2.00
   2  15 -11    3.06    0.42
  -2 -15  11    2.48    0.50
   2  16 -11    1.29    0.43
  -2 -16  11    1.12    0.50
   2  17 -11   51.75    1.69
  -2 -17  11   50.20    1.76
   2  18 -11   53.97    1.70
  -2 -18  11   50.79    1.53
   2  19 -11    3.09    0.59
  -2 -19  11    2.19    0.85
   2 -19 -12    1.33    0.80
  -2  19  12    0.96    0.79
   2 -18 -12    1.26    0.73
  -2  18  12    0.87    0.72
   2 -17 -12   13.57    0.94
  -2  17  12   12.81    0.83
   2 -16 -12   67.09    2.09
  -2  16  12   70.44    2.05
   2 -15 -12    4.44    0.52
  -2  15  12    5.13    0.52
   2 -14 -12    1.59    0.47
  -2  14  12    2.04    0.44
   2 -13 -12   84.34    2.41
  -2  13  12   83.57    2.44
   2 -12 -12    4.16    0.42
  -2  12  12    4.69    0.46
   2 -11 -12   83.53    2.51
  -2  11  12   84.09    2.43
   2 -10 -12    3.54    0.33
  -2  10  12    3.40    0.34
   2  -9 -12   10.94    0.55
  -2   9  12   11.60    0.61
   2  -8 -12    2.30    0.33
  -2   8  12    2.44    0.38
   2  -7 -12  178.98    4.85
  -2   7  12  181.32    4.83
   2  -6 -12    1.89    0.34
  -2   6  12    1.71    0.28
   2  -5 -12   -0.02    0.29
  -2   5  12    0.04    0.33
   2  -4 -12   19.72    0.79
  -2   4  12   20.43    0.80
   2  -3 -12  211.27    5.44
  -2   3  12  211.43    5.50
   2  -2 -12   22.70    0.84
  -2   2  12   22.49    0.81
   2  -1 -12   60.75    1.89
  -2   1  12   60.16    1.81
   2   0 -12   26.23    1.70
  -2   0  12   26.32    1.11
   2   1 -12   60.60    1.78
  -2  -1  12   61.34    1.90
   2   2 -12   21.24    0.85
  -2  -2  12   22.76    0.87
   2   3 -12  214.93    5.43
  -2  -3  12  215.94    5.66
   2   4 -12   18.80    0.73
  -2  -4  12   18.90    0.90
   2   5 -12    0.21    0.21
  -2  -5  12    0.33    0.26
   2   6 -12    1.56    0.26
  -2  -6  12    1.33    0.24
   2   7 -12  179.47    5.03
  -2  -7  12  182.81    4.81
   2   8 -12    2.82    0.36
  -2  -8  12    1.92    0.31
   2   9 -12   11.43    0.58
  -2  -9  12   11.21    0.63
   2  10 -12    3.39    0.42
  -2 -10  12    3.43    0.44
   2  11 -12   82.68    2.35
  -2 -11  12   81.31    2.29
   2  12 -12    4.44    0.40
  -2 -12  12    4.63    0.46
   2  13 -12   72.54    2.32
  -2 -13  12   73.01    2.16
   2  14 -12    1.51    0.31
  -2 -14  12    1.78    0.42
   2  15 -12    5.08    0.52
  -2 -15  12    5.00    0.58
   2  16 -12   66.38    2.08
  -2 -16  12   67.74    2.28
   2  17 -12   12.19    0.82
  -2 -17  12   13.42    0.91
   2  18 -12    0.68    0.79
  -2 -18  12    0.14    0.69
   2  19 -12    1.02    0.56
  -2 -19  12    0.79    0.95
   2 -18 -13    0.92    0.59
  -2  18  13    1.33    0.65
   2 -17 -13    0.88    0.68
  -2  17  13    0.85    0.73
   2 -16 -13   -0.05    0.66
  -2  16  13    0.27    0.54
   2 -15 -13   39.03    1.42
  -2  15  13   37.08    1.38
   2 -14 -13   33.07    1.26
  -2  14  13   31.40    1.20
   2 -13 -13    0.37    0.39
  -2  13  13    0.65    0.39
   2 -12 -13   41.06    1.37
  -2  12  13   38.85    1.28
   2 -11 -13    8.21    0.55
  -2  11  13    8.39    0.55
   2 -10 -13   16.69    0.82
  -2  10  13   17.12    0.74
   2  -9 -13  153.84    4.19
  -2   9  13  154.91    4.06
   2  -8 -13    2.53    0.34
  -2   8  13    2.53    0.33
   2  -7 -13    0.44    0.32
  -2   7  13    0.02    0.33
   2  -6 -13   29.90    0.96
  -2   6  13   30.49    1.09
   2  -5 -13  465.77   11.34
  -2   5  13  464.34   11.24
   2  -4 -13  110.28    3.08
  -2   4  13  111.60    2.88
   2  -3 -13   36.67    1.23
  -2   3  13   38.27    1.22
   2  -2 -13   46.29    1.69
  -2   2  13   45.15    1.44
   2  -1 -13  104.90    3.29
  -2   1  13  106.12    2.88
  -2   0  13   -0.17    0.48
   2   1 -13  102.92    2.88
  -2  -1  13  104.56    2.97
   2   2 -13   45.04    1.55
  -2  -2  13   44.98    1.58
   2   3 -13   38.92    1.40
  -2  -3  13   38.22    1.34
   2   4 -13  111.55    3.13
  -2  -4  13  110.47    3.09
   2   5 -13  466.41   11.76
  -2  -5  13  476.76   11.66
   2   6 -13   30.51    1.16
  -2  -6  13   30.57    1.09
   2   7 -13    0.17    0.28
  -2  -7  13    0.18    0.26
   2   8 -13    2.51    0.35
  -2  -8  13    2.71    0.32
   2   9 -13  148.39    3.86
  -2  -9  13  151.27    3.97
   2  10 -13   15.78    0.69
  -2 -10  13   16.15    0.75
   2  11 -13    8.69    0.52
  -2 -11  13    9.49    0.56
   2  12 -13   36.74    1.30
  -2 -12  13   38.55    1.31
   2  13 -13    0.67    0.40
  -2 -13  13    0.70    0.51
   2  14 -13   31.22    1.21
  -2 -14  13   33.85    1.26
   2  15 -13   35.42    1.35
  -2 -15  13   36.47    1.33
   2  16 -13   -0.11    0.61
  -2 -16  13    0.48    0.65
   2  17 -13    0.71    0.66
  -2 -17  13    0.97    0.68
   2  18 -13   -0.04    0.83
  -2 -18  13    1.80    1.03
   2 -18 -14   11.94    1.03
  -2  18  14   11.77    1.17
   2 -17 -14    2.89    0.81
  -2  17  14    3.58    0.82
   2 -16 -14   28.59    1.24
  -2  16  14   28.79    1.27
   2 -15 -14    9.83    0.72
  -2  15  14    9.30    0.70
   2 -14 -14    1.12    0.57
  -2  14  14    1.18    0.57
   2 -13 -14    4.10    0.59
  -2  13  14    3.10    0.55
   2 -12 -14   76.95    2.20
  -2  12  14   77.27    2.27
   2 -11 -14   48.04    1.65
  -2  11  14   48.02    1.61
   2 -10 -14   86.39    2.47
  -2  10  14   88.72    2.51
   2  -9 -14   -0.28    0.42
  -2   9  14    0.46    0.36
   2  -8 -14    2.82    0.34
  -2   8  14    2.74    0.34
   2  -7 -14   49.26    1.66
  -2   7  14   50.27    1.68
   2  -6 -14  229.38    6.13
  -2   6  14  231.10    6.22
   2  -5 -14    0.54    0.26
  -2   5  14    0.74    0.35
   2  -4 -14  177.33    5.03
  -2   4  14  180.21    5.16
   2  -3 -14   99.08    2.89
  -2   3  14   98.07    2.99
   2  -2 -14    2.74    0.32
  -2   2  14    2.62    0.37
   2  -1 -14   61.01    2.01
  -2   1  14   60.05    1.91
   2   1 -14   59.94    1.94
  -2  -1  14   62.36    1.95
   2   2 -14    2.79    0.32
  -2  -2  14    2.66    0.27
   2   3 -14   98.35    2.79
  -2  -3  14  101.09    2.84
   2   4 -14  175.53    4.84
  -2  -4  14  178.95    4.80
   2   5 -14    0.81    0.29
  -2  -5  14    0.76    0.40
   2   6 -14  227.97    5.91
  -2  -6  14  236.65    6.45
   2   7 -14   49.61    1.58
  -2  -7  14   49.45    1.66
   2   8 -14    2.46    0.31
  -2  -8  14    2.99    0.44
   2   9 -14    0.11    0.35
  -2  -9  14    0.10    0.35
   2  10 -14   84.50    2.46
  -2 -10  14   82.25    2.38
   2  11 -14   45.22    1.55
  -2 -11  14   44.94    1.58
   2  12 -14   72.25    2.10
  -2 -12  14   73.18    2.22
   2  13 -14    3.00    0.43
  -2 -13  14    3.38    0.44
   2  14 -14    0.66    0.51
  -2 -14  14    1.10    0.58
   2  15 -14    8.06    0.65
  -2 -15  14    8.78    0.74
   2  16 -14   29.23    1.12
  -2 -16  14   29.79    1.22
   2  17 -14    2.65    0.76
  -2 -17  14    2.48    0.84
   2  18 -14   11.56    1.02
  -2 -18  14   12.30    0.99
   2 -18 -15   18.00    1.97
  -2  18  15   15.35    1.14
   2 -17 -15    9.97    0.84
  -2  17  15    9.31    0.89
   2 -16 -15    0.80    0.75
  -2  16  15   -0.48    0.73
   2 -15 -15   16.87    1.18
  -2  15  15   17.53    0.98
   2 -14 -15   84.68    2.76
  -2  14  15   84.96    2.70
   2 -13 -15   40.87    1.52
  -2  13  15   39.43    1.48
   2 -12 -15  120.97    3.17
  -2  12  15  117.47    3.23
   2 -11 -15   43.53    1.45
  -2  11  15   43.34    1.43
   2 -10 -15    0.51    0.36
  -2  10  15    0.53    0.38
   2  -9 -15    0.43    0.38
  -2   9  15    0.23    0.40
   2  -8 -15    9.17    0.57
  -2   8  15    8.54    0.53
   2  -7 -15   11.04    0.59
  -2   7  15   12.07    0.66
   2  -6 -15    7.48    0.49
  -2   6  15    7.18    0.46
   2  -5 -15   19.04    0.86
  -2   5  15   20.74    0.97
   2  -4 -15  130.41    3.69
  -2   4  15  130.75    3.66
   2  -3 -15    6.90    0.49
  -2   3  15    6.80    0.56
   2  -2 -15  113.17    3.79
  -2   2  15  119.11    3.51
   2  -1 -15   13.14    0.69
  -2   1  15   13.84    0.68
   2   1 -15   12.80    0.61
  -2  -1  15   12.98    0.67
   2   2 -15  110.07    3.04
  -2  -2  15  115.15    3.09
   2   3 -15    7.26    0.48
  -2  -3  15    7.11    0.49
   2   4 -15  129.23    3.63
  -2  -4  15  126.33    3.55
   2   5 -15   18.93    0.85
  -2  -5  15   19.12    0.87
   2   6 -15    7.75    0.51
  -2  -6  15    7.37    0.51
   2   7 -15   12.78    0.61
  -2  -7  15   12.43    0.69
   2   8 -15    9.01    0.56
  -2  -8  15    8.26    0.55
   2   9 -15    0.55    0.32
  -2  -9  15    0.24    0.41
   2  10 -15    0.43    0.35
  -2 -10  15    0.59    0.51
   2  11 -15   42.99    1.41
  -2 -11  15   43.14    1.36
   2  12 -15  116.17    3.31
  -2 -12  15  113.18    3.33
   2  13 -15   39.25    1.26
  -2 -13  15   36.97    1.33
   2  14 -15   83.73    2.32
  -2 -14  15   80.36    2.37
   2  15 -15   16.47    0.87
  -2 -15  15   16.73    0.85
   2  16 -15   -0.29    0.68
  -2 -16  15    0.41    0.88
   2  17 -15    9.01    1.03
  -2 -17  15    8.54    0.85
   2  18 -15   15.42    1.38
   2 -17 -16   16.59    1.07
  -2  17  16   12.90    1.20
   2 -16 -16    6.01    0.99
  -2  16  16    8.67    0.92
   2 -15 -16   49.46    1.80
  -2  15  16   48.20    1.77
   2 -14 -16    3.62    0.75
  -2  14  16    4.22    0.74
   2 -13 -16  111.60    2.86
  -2  13  16  109.87    2.87
   2 -12 -16    4.36    0.56
  -2  12  16    4.49    0.56
   2 -11 -16    0.20    0.55
  -2  11  16    0.76    0.57
   2 -10 -16   10.67    0.68
  -2  10  16    9.84    0.63
   2  -9 -16   63.46    2.22
  -2   9  16   66.88    2.36
   2  -8 -16   19.99    0.83
  -2   8  16   21.69    0.84
   2  -7 -16    1.23    0.48
  -2   7  16    0.73    0.45
   2  -6 -16   16.07    0.82
  -2   6  16   16.44    0.90
   2  -5 -16   24.34    1.10
  -2   5  16   24.59    1.06
   2  -4 -16    1.16    0.27
  -2   4  16    1.09    0.29
   2  -3 -16   47.42    1.72
  -2   3  16   46.40    1.75
   2  -2 -16   21.75    0.99
  -2   2  16   22.86    0.99
   2  -1 -16    6.38    0.50
  -2   1  16    6.99    0.51
   2   0 -16    7.78    0.82
   2   1 -16    6.91    0.51
  -2  -1  16    6.43    0.52
   2   2 -16   21.50    0.91
  -2  -2  16   20.85    0.95
   2   3 -16   47.60    1.74
  -2  -3  16   46.59    1.66
   2   4 -16    0.95    0.30
  -2  -4  16    0.95    0.34
   2   5 -16   24.50    1.05
  -2  -5  16   24.67    1.01
   2   6 -16   16.94    0.76
  -2  -6  16   16.93    0.87
   2   7 -16    0.30    0.41
  -2  -7  16    0.35    0.53
   2   8 -16   20.27    0.83
  -2  -8  16   20.34    0.99
   2   9 -16   64.07    2.02
  -2  -9  16   61.58    2.10
   2  10 -16   10.44    0.63
  -2 -10  16    9.15    0.71
   2  11 -16    0.09    0.50
  -2 -11  16   -0.38    0.62
   2  12 -16    3.76    0.59
  -2 -12  16    3.06    0.67
   2  13 -16  107.41    2.63
  -2 -13  16  102.34    2.75
   2  14 -16    4.45    0.68
  -2 -14  16    4.43    0.70
   2  15 -16   47.01    1.68
  -2 -15  16   45.74    1.56
   2  16 -16    8.27    0.81
  -2 -16  16    6.06    1.03
   2  17 -16   12.58    1.07
  -2 -17  16   14.78    1.33
   2 -17 -17   30.13    2.14
   2 -16 -17    9.72    1.02
  -2  16  17    8.21    1.09
   2 -15 -17   17.34    1.22
  -2  15  17   16.80    1.15
   2 -14 -17    0.64    0.69
  -2  14  17    1.37    0.65
   2 -13 -17   16.36    1.00
  -2  13  17   16.01    1.03
   2 -12 -17    0.36    0.48
  -2  12  17    0.14    0.47
   2 -11 -17   67.67    2.17
  -2  11  17   69.65    2.23
   2 -10 -17    1.62    0.45
  -2  10  17    1.67    0.48
   2  -9 -17    0.82    0.42
  -2   9  17    0.42    0.38
   2  -8 -17   65.67    2.18
  -2   8  17   67.22    2.14
   2  -7 -17   89.99    2.64
  -2   7  17   94.28    2.75
   2  -6 -17   47.21    1.55
  -2   6  17   45.71    1.52
   2  -5 -17   10.33    0.63
  -2   5  17   11.32    0.66
   2  -4 -17    0.36    0.45
  -2   4  17    0.31    0.49
   2  -3 -17    4.92    0.51
  -2   3  17    5.40    0.52
   2  -2 -17   22.78    0.93
  -2   2  17   22.73    0.95
   2  -1 -17    3.66    0.46
  -2   1  17    3.35    0.55
   2   0 -17    0.09    0.72
  -2   0  17    0.53    0.68
   2   1 -17    2.71    0.36
  -2  -1  17    3.05    0.48
   2   2 -17   22.81    1.04
  -2  -2  17   21.95    1.05
   2   3 -17    5.31    0.51
  -2  -3  17    5.68    0.52
   2   4 -17    0.58    0.38
  -2  -4  17    0.46    0.48
   2   5 -17   10.03    0.69
  -2  -5  17   10.45    0.78
   2   6 -17   47.19    1.68
  -2  -6  17   45.76    1.76
   2   7 -17   89.53    2.85
  -2  -7  17   89.10    2.84
   2   8 -17   63.66    2.00
  -2  -8  17   65.07    1.85
   2   9 -17    1.12    0.54
  -2  -9  17    1.18    0.48
   2  10 -17    1.61    0.40
  -2 -10  17    1.42    0.51
   2  11 -17   66.62    1.97
  -2 -11  17   68.45    2.03
   2  12 -17    0.28    0.63
  -2 -12  17    0.21    0.53
   2  13 -17   16.84    0.95
  -2 -13  17   16.25    1.03
   2  14 -17    0.33    0.78
  -2 -14  17   -0.17    0.84
   2  15 -17   15.99    1.14
  -2 -15  17   14.81    1.23
   2  16 -17    7.93    1.09
  -2 -16  17    7.48    1.27
   2 -16 -18   15.67    1.03
  -2  16  18   16.00    1.30
   2 -15 -18   34.55    1.60
  -2  15  18   31.70    1.52
   2 -14 -18   11.77    1.14
  -2  14  18   10.83    1.02
   2 -13 -18   29.48    1.14
  -2  13  18   28.36    1.05
   2 -12 -18    0.03    0.63
  -2  12  18    0.06    0.63
   2 -11 -18    0.96    0.73
  -2  11  18    0.55    0.66
   2 -10 -18   43.86    1.66
  -2  10  18   42.68    1.55
   2  -9 -18    0.08    0.66
  -2   9  18    0.58    0.59
   2  -8 -18    4.78    0.54
  -2   8  18    4.94    0.65
   2  -7 -18   22.29    0.95
  -2   7  18   23.03    0.98
   2  -6 -18   20.14    0.98
  -2   6  18   20.43    1.00
   2  -5 -18   36.40    1.35
  -2   5  18   37.26    1.44
   2  -4 -18   21.09    0.91
  -2   4  18   21.54    0.90
   2  -3 -18    4.34    0.57
  -2   3  18    5.22    0.60
   2  -2 -18   12.55    0.64
  -2   2  18   12.90    0.75
   2  -1 -18    0.23    0.52
  -2   1  18   -0.36    0.58
   2   0 -18  117.21    4.08
  -2   0  18  114.64    4.97
   2   1 -18   -0.15    0.46
  -2  -1  18   -0.49    0.57
   2   2 -18   12.74    0.77
  -2  -2  18   11.80    0.77
   2   3 -18    5.07    0.56
  -2  -3  18    3.52    0.60
   2   4 -18   20.23    0.90
  -2  -4  18   18.77    1.00
   2   5 -18   38.62    1.38
  -2  -5  18   34.92    1.34
   2   6 -18   20.05    1.00
  -2  -6  18   19.08    1.07
   2   7 -18   21.48    0.92
  -2  -7  18   21.37    0.97
   2   8 -18    4.25    0.53
  -2  -8  18    5.15    0.67
   2   9 -18    0.82    0.52
  -2  -9  18    0.78    0.53
   2  10 -18   41.35    1.68
  -2 -10  18   39.36    1.41
   2  11 -18    0.25    0.70
  -2 -11  18   -0.24    0.68
   2  12 -18    0.40    0.63
  -2 -12  18   -0.51    0.76
   2  13 -18   28.70    1.17
  -2 -13  18   31.90    1.40
   2  14 -18   11.58    1.07
  -2 -14  18   10.36    0.98
   2  15 -18   33.72    1.35
  -2 -15  18   33.91    1.45
   2  16 -18   13.72    1.20
  -2 -16  18   15.54    1.38
   2 -15 -19    0.15    0.49
  -2  15  19    0.60    1.07
   2 -14 -19    1.32    0.92
  -2  14  19    1.79    0.92
   2 -13 -19    5.69    1.13
  -2  13  19    5.16    1.04
   2 -12 -19    9.85    0.98
  -2  12  19    7.91    0.96
   2 -11 -19   11.04    0.83
  -2  11  19    9.92    0.77
   2 -10 -19    6.33    0.84
  -2  10  19    7.27    0.78
   2  -9 -19   13.63    0.88
  -2   9  19   13.04    0.86
   2  -8 -19   43.55    1.38
  -2   8  19   44.47    1.45
   2  -7 -19    1.38    0.65
  -2   7  19    1.44    0.69
   2  -6 -19   10.29    0.83
  -2   6  19   10.87    0.77
   2  -5 -19    1.58    0.53
  -2   5  19    0.72    0.53
   2  -4 -19   13.34    0.78
  -2   4  19   13.05    0.88
   2  -3 -19   -0.10    0.60
  -2   3  19   -0.25    0.57
   2  -2 -19   85.35    2.35
  -2   2  19   83.77    2.52
   2  -1 -19   32.04    1.26
  -2   1  19   31.11    1.13
   2   0 -19   -0.05    0.48
  -2   0  19    0.76    0.52
   2   1 -19   30.70    1.22
  -2  -1  19   30.40    1.31
   2   2 -19   84.79    2.43
  -2  -2  19   82.34    2.22
   2   3 -19    0.15    0.41
  -2  -3  19   -0.18    0.54
   2   4 -19   14.64    0.84
  -2  -4  19   13.37    0.90
   2   5 -19    1.05    0.56
  -2  -5  19    1.52    0.73
   2   6 -19   10.04    0.67
  -2  -6  19    9.55    0.76
   2   7 -19    1.74    0.49
  -2  -7  19    1.16    0.65
   2   8 -19   46.57    1.58
  -2  -8  19   42.04    1.49
   2   9 -19   13.36    0.74
  -2  -9  19   14.37    0.86
   2  10 -19    7.05    0.67
  -2 -10  19    7.17    0.72
   2  11 -19    9.51    0.81
  -2 -11  19   10.18    0.90
   2  12 -19    9.68    0.82
  -2 -12  19    8.78    1.11
   2  13 -19    4.54    0.97
  -2 -13  19    3.79    1.15
   2  14 -19    1.48    0.77
  -2 -14  19    0.64    0.90
   2  15 -19   -0.31    0.86
  -2 -15  19    0.52    1.17
   2 -13 -20    3.81    1.58
  -2  13  20    0.75    1.04
   2 -12 -20    7.87    0.97
  -2  12  20    6.57    0.83
   2 -11 -20   -0.47    0.77
  -2  11  20    0.15    0.70
   2 -10 -20    9.66    0.68
  -2  10  20   10.03    0.84
   2  -9 -20    6.30    0.91
  -2   9  20    7.58    0.92
   2  -8 -20    9.81    0.77
  -2   8  20    9.27    0.86
   2  -7 -20   33.90    1.29
  -2   7  20   34.70    1.29
   2  -6 -20   14.68    0.83
  -2   6  20   16.25    1.00
   2  -5 -20    1.87    0.61
  -2   5  20    0.34    0.59
   2  -4 -20   54.93    1.58
  -2   4  20   56.73    1.68
   2  -3 -20    2.49    0.52
  -2   3  20    2.37    0.62
   2  -2 -20   23.19    1.09
  -2   2  20   23.52    1.18
   2  -1 -20    5.41    0.63
  -2   1  20    5.44    0.64
   2   0 -20   21.01    0.91
  -2   0  20   18.26    0.93
   2   1 -20    6.32    0.62
  -2  -1  20    6.22    0.71
   2   2 -20   25.78    0.96
  -2  -2  20   23.63    1.02
   2   3 -20    2.76    0.55
  -2  -3  20    2.36    0.51
   2   4 -20   57.92    1.81
  -2  -4  20   55.34    1.62
   2   5 -20    0.95    0.51
  -2  -5  20    2.15    0.78
   2   6 -20   15.31    0.81
  -2  -6  20   15.28    0.82
   2   7 -20   34.05    1.27
  -2  -7  20   31.97    1.21
   2   8 -20    8.99    0.81
  -2  -8  20    8.94    1.03
   2   9 -20    7.20    0.85
  -2  -9  20    7.13    0.97
   2  10 -20    8.76    0.75
  -2 -10  20    9.70    0.93
   2  11 -20   -0.41    0.69
  -2 -11  20    0.89    0.84
   2  12 -20    6.82    0.75
  -2 -12  20    6.15    0.71
   2  13 -20    0.66    0.79
  -2 -13  20    4.40    0.99
   2  14 -20   23.99    0.77
  -2 -14  20   24.36    2.46
   2  -8 -21    3.09    0.68
  -2   8  21    3.46    0.76
   2  -7 -21    0.31    0.89
  -2   7  21    0.73    0.77
   2  -6 -21   27.85    1.25
  -2   6  21   30.34    1.40
   2  -5 -21   13.66    0.76
  -2   5  21   13.78    0.80
   2  -4 -21    8.18    0.64
  -2   4  21    7.99    0.67
   2  -3 -21    0.51    0.54
  -2   3  21    0.33    0.66
   2  -2 -21   41.74    1.51
  -2   2  21   41.80    1.67
  -2   1  21   56.13    1.91
   2   0 -21   -0.15    0.79
  -2   0  21    0.04    0.70
   2   1 -21   55.79    1.83
  -2  -1  21   57.75    1.85
   2   2 -21   44.00    1.43
  -2  -2  21   41.89    1.49
   2   3 -21    0.94    0.67
  -2  -3  21    0.80    0.68
   2   4 -21    7.95    0.87
  -2  -4  21    5.50    0.97
   2   5 -21   13.95    0.81
  -2  -5  21   13.16    0.81
   2   6 -21   29.93    1.04
  -2  -6  21   30.25    1.12
   2   7 -21    0.91    0.68
  -2  -7  21    0.48    1.01
   2   8 -21    2.55    0.90
  -2  -8  21    3.54    1.07
   2   9 -21    3.87    0.67
  -2  -9  21    4.86    0.85
  -3  11 -20    6.35    1.63
   3 -10  20   47.02    1.68
  -3  10 -20   50.73    1.51
   3  -9  20   15.67    0.90
  -3   9 -20   12.11    0.77
   3  -8  20    3.07    0.78
  -3   8 -20    1.26    0.55
   3  -7  20    3.74    0.90
  -3   7 -20    3.71    0.74
   3  -6  20   27.13    1.25
  -3   6 -20   28.61    1.25
   3  -5  20    1.96    0.81
  -3   5 -20    2.44    0.66
   3  -4  20   43.10    1.73
  -3   4 -20   43.42    1.57
   3  -3  20    2.98    0.51
  -3   3 -20    1.91    0.47
   3  -2  20    3.11    0.58
  -3   2 -20    3.48    0.49
   3  -1  20    0.44    0.63
  -3   1 -20    0.64    0.50
   3   0  20   65.42    2.07
  -3   0 -20   65.32    2.12
   3   1  20    0.13    0.55
  -3  -1 -20    0.14    0.71
   3   2  20    1.33    0.86
  -3  -2 -20    2.81    0.72
   3   3  20    2.01    0.59
  -3  -3 -20    0.21    0.59
   3   4  20   37.09    1.40
  -3  -4 -20   36.07    1.29
   3   5  20    1.67    1.14
   3 -13  19    1.84    1.12
  -3  13 -19    1.00    0.91
   3 -12  19   45.08    1.67
  -3  12 -19   44.63    1.37
   3 -11  19   -0.80    1.08
  -3  11 -19   -0.62    0.92
   3 -10  19    2.12    1.02
  -3  10 -19    1.94    0.80
   3  -9  19    6.81    0.96
  -3   9 -19    6.79    0.72
   3  -8  19    9.94    0.98
  -3   8 -19    9.50    0.71
   3  -7  19    4.41    0.85
  -3   7 -19    3.99    0.74
   3  -6  19   20.65    0.98
  -3   6 -19   22.48    1.00
   3  -5  19    5.69    0.75
  -3   5 -19    5.31    0.66
   3  -4  19   62.72    1.80
  -3   4 -19   63.13    1.88
   3  -3  19   24.68    1.01
  -3   3 -19   24.04    1.00
   3  -2  19   82.05    2.47
  -3   2 -19   80.47    2.33
   3  -1  19    0.42    0.55
  -3   1 -19    0.11    0.46
   3   0  19    0.14    0.52
  -3   0 -19    0.04    0.47
   3   1  19    0.30    0.65
  -3  -1 -19    0.18    0.55
  -3  -2 -19   71.79    2.01
   3   3  19   21.53    0.97
   3   4  19   55.15    1.84
  -3  -4 -19   55.80    1.68
   3   5  19    5.92    0.61
  -3  -5 -19    4.47    0.61
   3   6  19   20.13    0.86
  -3  -6 -19   21.08    1.01
   3   7  19    3.53    0.65
  -3  -7 -19    4.11    0.53
   3   8  19    8.85    0.73
  -3  -8 -19    9.56    0.83
   3   9  19    4.93    0.61
  -3  -9 -19    5.43    0.70
   3 -14  18    3.41    1.01
  -3  14 -18    2.76    0.95
   3 -13  18   50.28    1.43
  -3  13 -18   49.50    1.64
   3 -12  18    1.14    0.59
  -3  12 -18    0.22    0.75
   3 -11  18   11.75    1.01
  -3  11 -18   10.53    0.87
   3 -10  18   12.40    0.84
  -3  10 -18   12.00    0.77
   3  -9  18    3.77    0.63
  -3   9 -18    4.31    0.69
   3  -8  18   24.82    1.07
  -3   8 -18   24.22    0.95
   3  -7  18    0.04    0.69
  -3   7 -18    0.87    0.44
   3  -6  18   39.53    1.41
  -3   6 -18   41.86    1.43
   3  -5  18   13.63    0.83
  -3   5 -18   14.77    0.62
   3  -4  18   53.53    1.56
  -3   4 -18   53.41    1.74
   3  -3  18   86.57    2.30
  -3   3 -18   91.03    2.48
   3  -2  18    9.45    0.65
  -3   2 -18   10.89    0.72
   3  -1  18    5.01    0.48
  -3   1 -18    4.83    0.51
   3   0  18   51.78    1.69
  -3   0 -18   51.47    1.68
   3   1  18    5.31    0.58
  -3  -1 -18    4.32    0.58
   3   2  18    9.78    0.66
  -3  -2 -18    9.80    0.58
   3   3  18   82.43    2.42
   3   4  18   50.47    1.57
  -3  -4 -18   49.11    1.62
   3   5  18   15.16    0.79
  -3  -5 -18   12.46    0.79
   3   6  18   40.13    1.45
  -3  -6 -18   38.63    1.31
   3   7  18    0.23    0.41
  -3  -7 -18    0.47    0.54
   3   8  18   19.96    0.89
  -3  -8 -18   20.51    0.98
   3   9  18    3.30    0.72
  -3  -9 -18    3.86    0.78
   3  10  18   12.51    0.79
  -3 -10 -18   11.10    0.74
   3  11  18   11.07    0.65
  -3 -11 -18    9.93    0.73
   3  12  18    0.91    0.62
  -3 -12 -18    1.26    0.69
   3 -14  17   10.34    1.08
  -3  14 -17    8.71    1.00
   3 -13  17   16.38    1.20
  -3  13 -17   15.12    1.05
   3 -12  17   11.06    0.89
  -3  12 -17    8.98    0.91
   3 -11  17   21.23    1.09
  -3  11 -17   21.56    1.14
   3 -10  17    0.42    0.55
  -3  10 -17    0.22    0.43
   3  -9  17   19.49    0.94
  -3   9 -17   21.24    1.03
   3  -8  17    4.28    0.64
  -3   8 -17    4.69    0.63
   3  -7  17   27.69    1.08
  -3   7 -17   29.19    1.16
   3  -6  17   20.76    0.88
  -3   6 -17   21.22    0.90
   3  -5  17  134.36    3.63
  -3   5 -17  137.66    3.92
   3  -4  17    1.07    0.41
  -3   4 -17    1.01    0.45
   3  -3  17    7.07    0.59
  -3   3 -17    7.94    0.61
   3  -2  17   28.52    1.13
  -3   2 -17   28.10    1.13
   3  -1  17    7.35    0.59
  -3   1 -17    8.07    0.62
   3   0  17    0.17    0.35
  -3   0 -17    0.30    0.47
   3   1  17    6.47    0.53
  -3  -1 -17    7.83    0.54
   3   2  17   26.70    1.15
  -3  -2 -17   26.99    1.04
   3   3  17    7.36    0.60
  -3  -3 -17    7.62    0.65
   3   4  17    0.76    0.40
  -3  -4 -17    1.11    0.43
   3   5  17  123.95    3.36
  -3  -5 -17  130.03    3.45
   3   6  17   20.54    1.01
  -3  -6 -17   19.12    1.00
   3   7  17   25.96    1.07
  -3  -7 -17   25.21    1.08
   3   8  17    4.12    0.40
  -3  -8 -17    3.56    0.56
   3   9  17   19.16    1.02
  -3  -9 -17   19.15    0.94
   3  10  17    0.44    0.37
  -3 -10 -17    0.31    0.45
   3  11  17   22.60    0.86
  -3 -11 -17   23.69    1.07
   3  12  17    8.90    0.81
  -3 -12 -17    9.72    0.85
   3  13  17   13.83    0.70
  -3 -13 -17   16.41    1.00
   3  14  17    9.65    0.68
  -3 -14 -17    9.94    0.82
   3  15  17   18.65    1.17
  -3 -15 -17   18.64    1.30
   3 -15  16   13.39    1.80
  -3  15 -16   12.46    1.13
   3 -14  16    2.92    0.78
  -3  14 -16    2.29    0.75
   3 -13  16  124.55    3.58
  -3  13 -16  125.33    3.43
   3 -12  16   37.21    1.49
  -3  12 -16   38.47    1.36
   3 -11  16    3.37    0.54
  -3  11 -16    2.94    0.44
   3 -10  16    1.97    0.64
  -3  10 -16    1.02    0.59
   3  -9  16    1.76    0.44
  -3   9 -16    1.38    0.45
   3  -8  16   17.17    0.84
  -3   8 -16   16.54    0.82
   3  -7  16    8.85    0.61
  -3   7 -16    9.05    0.62
   3  -6  16   27.92    0.97
  -3   6 -16   28.33    1.04
   3  -5  16    3.90    0.44
  -3   5 -16    3.88    0.41
   3  -4  16    6.86    0.51
  -3   4 -16    7.97    0.51
   3  -3  16  105.15    3.04
  -3   3 -16  103.12    3.15
   3  -2  16    5.21    0.42
  -3   2 -16    5.92    0.38
   3  -1  16    1.92    0.34
  -3   1 -16    2.55    0.33
   3   0  16   16.70    0.76
  -3   0 -16   16.94    0.79
   3   1  16    2.70    0.33
  -3  -1 -16    2.38    0.36
   3   2  16    5.69    0.54
  -3  -2 -16    5.66    0.51
   3   3  16   99.17    2.91
  -3  -3 -16   97.92    2.66
   3   4  16    7.73    0.54
  -3  -4 -16    6.78    0.48
   3   5  16    3.96    0.48
  -3  -5 -16    3.99    0.43
   3   6  16   25.87    1.01
  -3  -6 -16   25.09    1.03
   3   7  16    7.77    0.51
  -3  -7 -16    7.28    0.57
   3   8  16   16.73    0.82
  -3  -8 -16   16.51    0.73
   3   9  16    1.04    0.42
  -3  -9 -16    1.11    0.41
   3  10  16    1.38    0.50
  -3 -10 -16    1.46    0.59
   3  11  16    2.99    0.49
  -3 -11 -16    2.84    0.55
   3  12  16   35.09    1.42
  -3 -12 -16   33.86    1.46
   3  13  16  118.31    2.91
  -3 -13 -16  118.46    3.11
   3  14  16    1.82    0.50
  -3 -14 -16    2.28    0.68
   3  15  16   12.21    1.04
  -3 -15 -16   12.95    1.11
   3  16  16   79.13    2.08
  -3 -16 -16   84.28    2.20
   3  17  16    2.79    0.83
  -3 -17 -16    2.72    0.92
   3 -16  15    3.52    1.02
  -3  16 -15    4.55    0.81
   3 -15  15    1.23    0.71
  -3  15 -15    0.28    0.71
   3 -14  15  108.20    2.90
  -3  14 -15  112.68    2.82
   3 -13  15    1.40    0.71
  -3  13 -15    1.07    0.59
   3 -12  15   29.87    1.00
  -3  12 -15   29.29    1.11
   3 -11  15   67.47    2.01
  -3  11 -15   68.96    2.16
   3 -10  15    7.66    0.64
  -3  10 -15    8.02    0.60
   3  -9  15    0.07    0.47
  -3   9 -15   -0.06    0.33
   3  -8  15    8.01    0.61
  -3   8 -15    8.27    0.54
   3  -7  15    2.81    0.46
  -3   7 -15    2.21    0.42
   3  -6  15    6.41    0.51
  -3   6 -15    6.20    0.50
   3  -5  15   45.54    1.41
  -3   5 -15   44.91    1.47
   3  -4  15   64.41    1.96
  -3   4 -15   63.82    2.10
   3  -3  15   21.89    0.90
  -3   3 -15   22.13    0.85
   3  -2  15   24.12    0.97
  -3   2 -15   25.39    1.12
   3  -1  15   10.35    0.53
  -3   1 -15   10.18    0.53
   3   0  15    0.03    0.31
  -3   0 -15    0.17    0.30
   3   1  15   10.13    0.57
  -3  -1 -15    9.95    0.55
   3   2  15   25.99    1.40
  -3  -2 -15   24.21    1.08
   3   3  15   21.41    0.96
  -3  -3 -15   21.48    0.88
   3   4  15   60.33    1.93
  -3  -4 -15   60.67    1.78
   3   5  15   44.67    1.42
  -3  -5 -15   42.38    1.36
   3   6  15    5.73    0.51
  -3  -6 -15    5.89    0.49
   3   7  15    2.45    0.41
  -3  -7 -15    1.89    0.46
   3   8  15    7.75    0.55
  -3  -8 -15    7.26    0.45
   3   9  15    0.10    0.43
  -3  -9 -15    0.11    0.45
   3  10  15    8.01    0.61
  -3 -10 -15    6.72    0.65
   3  11  15   70.12    2.08
  -3 -11 -15   69.61    2.11
   3  12  15   29.24    1.13
  -3 -12 -15   29.54    1.15
   3  13  15    1.02    0.60
  -3 -13 -15    1.30    0.63
   3  14  15  103.60    2.71
  -3 -14 -15  103.18    2.77
   3  15  15    0.57    0.66
  -3 -15 -15    1.15    0.87
   3  16  15    3.84    0.69
  -3 -16 -15    4.27    0.86
   3  17  15   19.09    1.03
  -3 -17 -15   20.24    1.05
   3  18  15   30.88    1.07
  -3 -18 -15   33.28    1.26
   3 -16  14   29.38    1.43
  -3  16 -14   26.18    1.03
   3 -15  14    0.29    0.66
  -3  15 -14    0.68    0.64
   3 -14  14   13.93    0.89
  -3  14 -14   13.95    0.89
   3 -13  14    0.30    0.57
  -3  13 -14    0.24    0.49
   3 -12  14  207.99    5.44
  -3  12 -14  208.66    5.34
   3 -11  14    0.39    0.49
  -3  11 -14    0.16    0.32
   3 -10  14   25.77    1.00
  -3  10 -14   25.08    1.05
   3  -9  14   15.03    0.81
  -3   9 -14   14.88    0.76
   3  -8  14   25.11    0.91
  -3   8 -14   24.69    0.99
   3  -7  14   45.24    1.46
  -3   7 -14   46.22    1.56
   3  -6  14   88.96    2.76
  -3   6 -14   93.21    2.83
   3  -5  14    1.55    0.41
  -3   5 -14    1.62    0.32
   3  -4  14   54.11    1.91
  -3   4 -14   55.72    1.83
   3  -3  14    1.89    0.37
  -3   3 -14    2.33    0.38
   3  -2  14    1.31    0.30
  -3   2 -14    1.28    0.34
   3  -1  14   10.60    0.55
  -3   1 -14    9.77    0.50
   3   0  14   16.98    0.78
  -3   0 -14   16.48    0.70
   3   1  14   10.78    0.62
  -3  -1 -14   10.03    0.56
   3   2  14    1.23    0.53
  -3  -2 -14    1.23    0.56
   3   3  14    2.15    0.33
  -3  -3 -14    1.98    0.26
   3   4  14   53.46    1.70
  -3  -4 -14   52.96    1.76
   3   5  14    1.62    0.34
  -3  -5 -14    1.32    0.37
   3   6  14   83.87    2.43
  -3  -6 -14   85.81    2.72
   3   7  14   43.98    1.49
  -3  -7 -14   44.66    1.73
   3   8  14   27.19    0.98
  -3  -8 -14   24.30    0.99
   3   9  14   15.71    0.77
  -3  -9 -14   15.64    0.63
   3  10  14   24.90    1.03
  -3 -10 -14   23.48    1.02
   3  11  14   -0.02    0.31
  -3 -11 -14    0.43    0.42
   3  12  14  199.76    4.93
  -3 -12 -14  197.79    4.71
   3  13  14    0.15    0.50
  -3 -13 -14    0.20    0.44
   3  14  14   13.90    0.83
  -3 -14 -14   14.15    0.88
   3  15  14    0.66    0.59
  -3 -15 -14    0.20    0.67
   3  16  14   25.29    0.97
  -3 -16 -14   26.20    1.08
   3  17  14    5.31    0.61
  -3 -17 -14    5.28    0.72
   3  18  14    1.19    0.93
  -3 -18 -14   -0.12    1.06
   3 -17  13   16.68    1.14
  -3  17 -13   16.86    1.09
   3 -16  13    5.30    0.76
  -3  16 -13    5.87    0.71
   3 -15  13    8.75    0.80
  -3  15 -13    7.74    0.65
   3 -14  13   82.31    2.40
  -3  14 -13   82.81    2.38
   3 -13  13   42.37    1.57
  -3  13 -13   41.46    1.45
   3 -12  13   43.77    1.57
  -3  12 -13   42.08    1.50
   3 -11  13   58.95    2.02
  -3  11 -13   59.89    1.82
   3 -10  13    2.07    0.43
  -3  10 -13    2.38    0.42
   3  -9  13   39.03    1.34
  -3   9 -13   38.05    1.40
   3  -8  13    0.18    0.34
  -3   8 -13    0.42    0.34
   3  -7  13   -0.19    0.33
  -3   7 -13    0.24    0.32
   3  -6  13    0.55    0.25
  -3   6 -13    0.49    0.22
   3  -5  13   89.59    2.69
  -3   5 -13   90.49    2.70
   3  -4  13   46.54    1.58
  -3   4 -13   46.42    1.62
   3  -3  13   33.70    1.33
  -3   3 -13   34.41    1.16
   3  -2  13    7.47    0.45
  -3   2 -13    7.70    0.43
   3  -1  13  118.80    3.47
  -3   1 -13  123.63    3.34
   3   0  13   -0.03    0.29
  -3   0 -13    0.04    0.32
   3   1  13  114.78    3.64
  -3  -1 -13  115.94    3.45
  -3  -2 -13    6.27    0.62
   3   3  13   33.72    1.17
  -3  -3 -13   33.33    1.14
   3   4  13   45.79    1.42
  -3  -4 -13   46.80    1.59
   3   5  13   86.72    2.93
  -3  -5 -13   84.75    2.43
   3   6  13    0.36    0.23
  -3  -6 -13    0.42    0.26
   3   7  13   -0.10    0.30
  -3  -7 -13    0.12    0.37
   3   8  13    0.04    0.23
  -3  -8 -13    0.35    0.24
   3   9  13   37.93    1.31
  -3  -9 -13   36.55    1.32
   3  10  13    2.24    0.40
  -3 -10 -13    1.75    0.44
   3  11  13   56.84    1.70
  -3 -11 -13   54.00    1.77
   3  12  13   42.69    1.33
  -3 -12 -13   42.53    1.40
   3  13  13   37.17    1.29
  -3 -13 -13   38.11    1.46
   3  14  13   76.66    2.37
  -3 -14 -13   78.06    2.22
   3  15  13    7.01    0.59
  -3 -15 -13    8.39    0.65
   3  16  13    5.01    0.63
  -3 -16 -13    4.95    0.65
   3  17  13   16.12    0.77
  -3 -17 -13   17.80    1.29
   3  18  13    3.05    0.65
  -3 -18 -13    2.61    0.73
   3  19  13    1.47    0.69
  -3 -19 -13   -0.52    1.13
   3 -17  12   25.17    1.29
  -3  17 -12   25.93    1.81
   3 -16  12   12.93    0.84
  -3  16 -12   12.66    0.83
   3 -15  12    0.37    0.58
  -3  15 -12    0.85    0.50
   3 -14  12   65.65    2.09
  -3  14 -12   64.65    2.04
   3 -13  12   75.72    2.10
  -3  13 -12   76.90    2.27
   3 -12  12   30.28    1.14
  -3  12 -12   27.92    1.02
   3 -11  12   20.96    0.85
  -3  11 -12   22.45    0.88
   3 -10  12    0.26    0.27
  -3  10 -12    0.05    0.33
   3  -9  12   50.95    1.67
  -3   9 -12   50.01    1.65
   3  -8  12   34.99    1.27
  -3   8 -12   36.27    1.29
   3  -7  12  237.41    6.06
  -3   7 -12  240.32    6.42
   3  -6  12   15.03    0.60
  -3   6 -12   15.56    0.63
   3  -5  12    1.69    0.34
  -3   5 -12    1.80    0.31
   3  -4  12   11.94    0.60
  -3   4 -12   11.02    0.51
   3  -3  12  148.78    4.17
  -3   3 -12  146.03    4.10
   3  -2  12   66.13    2.17
  -3   2 -12   68.20    2.03
   3  -1  12   64.97    2.03
  -3   1 -12   64.56    2.25
   3   0  12  139.18    3.98
  -3   0 -12  139.95    3.74
   3   1  12   63.43    2.08
  -3  -1 -12   62.12    1.92
   3   3  12  136.92    3.90
  -3  -3 -12  140.27    4.05
   3   4  12   10.53    0.49
  -3  -4 -12   10.95    0.56
   3   5  12    1.49    0.27
  -3  -5 -12    1.43    0.23
   3   6  12   14.16    0.68
  -3  -6 -12   15.53    0.77
   3   7  12  232.83    5.76
  -3  -7 -12  236.61    5.87
   3   8  12   33.50    1.23
  -3  -8 -12   33.00    1.37
   3   9  12   47.72    1.71
  -3  -9 -12   47.70    1.55
   3  10  12    0.68    0.33
  -3 -10 -12    0.17    0.36
   3  11  12   21.04    0.97
  -3 -11 -12   20.95    1.00
   3  12  12   28.77    0.96
  -3 -12 -12   27.98    0.99
   3  13  12   71.99    2.05
  -3 -13 -12   70.07    2.41
   3  14  12   58.25    1.79
  -3 -14 -12   58.74    1.77
   3  15  12    0.19    0.48
  -3 -15 -12    0.81    0.59
   3  16  12   11.96    0.72
  -3 -16 -12   11.09    0.81
   3  17  12   24.45    0.83
  -3 -17 -12   24.45    0.93
   3  18  12   13.78    1.00
  -3 -18 -12   14.69    1.12
   3 -18  11   32.30    0.97
  -3  18 -11   34.04    0.98
   3 -17  11   18.26    1.15
  -3  17 -11   19.47    1.00
   3 -16  11    1.09    0.48
  -3  16 -11    0.58    0.44
   3 -15  11    0.56    0.47
  -3  15 -11    0.16    0.45
   3 -14  11   10.20    0.63
  -3  14 -11   10.24    0.60
   3 -13  11   10.66    0.55
  -3  13 -11    9.84    0.59
   3 -12  11    2.48    0.30
  -3  12 -11    2.80    0.36
   3 -11  11    8.69    0.46
  -3  11 -11    9.31    0.63
   3 -10  11   31.64    1.21
  -3  10 -11   31.76    1.17
   3  -9  11  108.38    3.07
  -3   9 -11  109.70    3.19
   3  -8  11  383.75    9.28
  -3   8 -11  379.11    9.67
   3  -7  11   28.71    1.02
  -3   7 -11   28.91    1.05
   3  -6  11   42.94    1.43
  -3   6 -11   42.47    1.51
   3  -5  11  132.37    3.67
  -3   5 -11  130.84    3.73
   3  -4  11   26.24    1.05
  -3   4 -11   25.76    1.00
   3  -3  11  108.98    3.30
  -3   3 -11  107.66    2.95
   3  -2  11   84.69    2.49
  -3   2 -11   82.49    2.27
   3  -1  11  156.98    4.40
  -3   1 -11  152.14    4.12
   3   0  11    0.00    0.19
  -3   0 -11   -0.06    0.28
   3   1  11  154.57    4.52
  -3  -1 -11  153.02    4.04
   3   2  11   80.85    3.50
   3   3  11   98.80    3.18
  -3  -3 -11  100.23    3.01
   3   4  11   25.07    0.97
  -3  -4 -11   24.83    1.04
   3   5  11  126.45    3.32
  -3  -5 -11  127.88    3.61
   3   6  11   43.17    1.49
  -3  -6 -11   43.56    1.42
   3   7  11   28.02    1.06
  -3  -7 -11   29.42    1.01
   3   8  11  356.40    9.83
  -3  -8 -11  363.39    9.03
   3   9  11  101.79    3.14
  -3  -9 -11  104.98    3.23
   3  10  11   29.80    1.03
  -3 -10 -11   30.36    1.13
   3  11  11    8.07    0.44
  -3 -11 -11    8.41    0.44
   3  12  11    2.36    0.37
  -3 -12 -11    3.06    0.45
   3  13  11    8.72    0.44
  -3 -13 -11    9.19    0.49
   3  14  11    8.80    0.59
  -3 -14 -11    8.51    0.66
   3  15  11    0.23    0.43
  -3 -15 -11    0.58    0.49
   3  16  11    0.81    0.47
  -3 -16 -11    0.82    0.74
   3  17  11   16.10    0.75
  -3 -17 -11   17.54    0.89
   3  18  11   36.26    1.41
  -3 -18 -11   39.41    1.48
   3  19  11    7.48    0.77
  -3 -19 -11    8.12    0.92
   3 -17  10    0.90    0.44
  -3  17 -10    1.56    0.38
   3 -16  10   73.07    2.28
  -3  16 -10   78.86    2.47
   3 -15  10    3.83    0.46
  -3  15 -10    4.54    0.44
   3 -14  10   18.77    0.76
  -3  14 -10   18.72    0.81
   3 -13  10    9.74    0.58
  -3  13 -10    8.87    0.52
   3 -12  10    1.88    0.33
  -3  12 -10    1.51    0.31
   3 -11  10   72.79    2.06
  -3  11 -10   74.85    2.13
   3 -10  10  142.53    3.78
  -3  10 -10  142.02    3.72
   3  -9  10    0.30    0.25
  -3   9 -10    0.31    0.27
   3  -8  10   23.65    0.89
  -3   8 -10   22.99    0.84
   3  -7  10    4.10    0.31
  -3   7 -10    3.84    0.28
   3  -6  10   63.69    1.90
  -3   6 -10   64.01    2.07
   3  -5  10   23.74    1.07
  -3   5 -10   21.99    0.86
   3  -4  10   77.99    2.72
  -3   4 -10   75.93    2.65
   3  -3  10   47.76    1.72
  -3   3 -10   48.33    1.66
   3  -2  10   38.56    1.27
  -3   2 -10   39.29    1.35
   3  -1  10   70.11    2.32
  -3   1 -10   69.85    2.04
   3   0  10  455.37   11.22
  -3   0 -10  455.76   10.82
   3   1  10   66.06    1.86
  -3  -1 -10   67.55    2.07
   3   2  10   38.09    1.87
   3   3  10   43.53    1.38
  -3  -3 -10   44.10    1.57
   3   4  10   71.80    2.32
  -3  -4 -10   74.53    2.42
   3   5  10   20.68    0.89
  -3  -5 -10   21.61    0.88
   3   6  10   61.02    2.03
  -3  -6 -10   62.50    1.94
   3   7  10    3.86    0.31
  -3  -7 -10    3.63    0.34
   3   8  10   22.92    0.95
  -3  -8 -10   21.60    0.85
   3   9  10    0.25    0.28
  -3  -9 -10   -0.05    0.30
   3  10  10  131.28    3.73
  -3 -10 -10  129.39    3.75
   3  11  10   69.97    2.06
  -3 -11 -10   68.66    2.07
   3  12  10    1.44    0.35
  -3 -12 -10    2.09    0.35
   3  13  10    8.39    0.47
  -3 -13 -10    9.13    0.54
   3  14  10   18.59    0.80
  -3 -14 -10   17.31    0.78
   3  15  10    3.36    0.46
  -3 -15 -10    3.44    0.51
   3  16  10   71.11    2.27
  -3 -16 -10   70.04    2.16
   3  17  10    1.82    0.51
  -3 -17 -10    1.81    0.61
   3  18  10   20.96    1.01
  -3 -18 -10   21.54    1.06
   3  19  10    4.50    0.70
  -3 -19 -10    4.35    0.79
   3  20  10    0.51    0.78
   3 -16   9    8.32    0.59
  -3  16  -9    9.12    0.58
   3 -15   9   18.21    0.77
  -3  15  -9   19.35    1.12
   3 -14   9   11.81    0.56
  -3  14  -9   11.76    0.62
   3 -13   9   20.46    0.90
  -3  13  -9   20.35    0.84
   3 -12   9   22.46    0.81
  -3  12  -9   22.51    0.82
   3 -11   9   60.15    1.96
  -3  11  -9   60.01    1.73
   3 -10   9   33.18    1.22
  -3  10  -9   34.15    1.21
   3  -9   9   -0.02    0.24
  -3   9  -9   -0.08    0.21
   3  -8   9  453.45   11.49
  -3   8  -9  453.61   11.10
   3  -7   9  120.48    3.23
  -3   7  -9  118.63    3.42
   3  -6   9    1.32    0.23
  -3   6  -9    1.57    0.23
   3  -5   9  118.08    3.47
  -3   5  -9  117.79    3.55
   3  -4   9    9.11    0.49
  -3   4  -9    9.56    0.46
   3  -3   9   23.99    0.96
  -3   3  -9   25.13    0.97
   3  -2   9  192.02    5.56
  -3   2  -9  188.10    5.21
   3  -1   9    5.08    0.34
  -3   1  -9    4.75    0.29
   3   0   9   -0.11    0.18
  -3   0  -9   -0.02    0.17
   3   1   9    5.01    0.32
  -3  -1  -9    4.51    0.28
   3   2   9  184.20    4.99
  -3  -2  -9  104.26    6.53
   3   3   9   23.35    1.02
  -3  -3  -9   24.36    0.87
   3   4   9    9.14    0.44
  -3  -4  -9    8.93    0.55
   3   5   9  116.73    3.67
  -3  -5  -9  114.23    3.27
   3   6   9    1.23    0.26
  -3  -6  -9    1.15    0.22
   3   7   9  112.66    3.27
  -3  -7  -9  113.17    3.35
   3   8   9  437.96   10.89
  -3  -8  -9  436.42   10.76
   3   9   9   -0.15    0.21
  -3  -9  -9   -0.06    0.22
   3  10   9   32.64    1.31
  -3 -10  -9   31.96    1.14
   3  11   9   57.81    1.85
  -3 -11  -9   55.90    1.76
   3  12   9   20.97    0.80
  -3 -12  -9   22.90    0.92
   3  13   9   17.57    0.72
  -3 -13  -9   17.74    0.76
   3  14   9   10.49    0.46
  -3 -14  -9   10.02    0.56
   3  15   9   17.12    0.85
  -3 -15  -9   17.24    0.79
   3  16   9    8.90    0.61
  -3 -16  -9    9.34    0.60
   3  17   9  117.57    3.31
  -3 -17  -9  119.14    3.15
   3  18   9  116.16    3.53
  -3 -18  -9  118.96    3.35
   3  19   9    1.96    0.63
  -3 -19  -9    2.06    0.61
   3  20   9    2.51    1.19
  -3 -20  -9    4.29    0.68
   3 -16   8   77.71    1.93
  -3  16  -8   75.72    1.95
   3 -15   8   36.22    1.16
  -3  15  -8   36.36    1.17
   3 -14   8   35.18    1.16
  -3  14  -8   34.73    1.55
   3 -13   8   24.68    1.00
  -3  13  -8   24.27    0.87
   3 -12   8    3.92    0.35
  -3  12  -8    3.84    0.33
   3 -11   8  119.02    3.16
  -3  11  -8  124.24    3.39
   3 -10   8   17.25    0.72
  -3  10  -8   17.32    0.69
   3  -9   8  251.50    6.45
  -3   9  -8  252.17    6.39
   3  -8   8    0.52    0.20
  -3   8  -8    0.70    0.20
   3  -7   8   83.18    2.60
  -3   7  -8   83.75    2.98
   3  -6   8   12.76    0.55
  -3   6  -8   12.42    0.54
   3  -5   8    0.50    0.22
  -3   5  -8    0.55    0.21
   3  -4   8    1.81    0.20
  -3   4  -8    1.50    0.16
   3  -3   8   35.21    1.38
  -3   3  -8   34.26    1.27
   3  -2   8   98.21    3.06
  -3   2  -8   95.89    2.99
   3  -1   8    7.09    0.39
  -3   1  -8    7.13    0.42
   3   0   8  288.10    7.91
  -3   0  -8  278.43    7.83
   3   1   8    6.47    0.37
  -3  -1  -8    6.26    0.32
   3   2   8   91.10    2.58
  -3  -2  -8   -0.37    0.33
   3   3   8   33.11    1.19
  -3  -3  -8   32.66    1.24
   3   4   8    1.76    0.23
  -3  -4  -8    1.49    0.22
   3   5   8    0.59    0.20
  -3  -5  -8    0.43    0.19
   3   6   8   12.41    0.56
  -3  -6  -8   12.57    0.54
   3   7   8   79.63    2.27
  -3  -7  -8   79.22    2.62
   3   8   8    0.43    0.21
  -3  -8  -8    0.39    0.19
   3   9   8  242.30    6.37
  -3  -9  -8  241.88    6.69
   3  10   8   16.57    0.81
  -3 -10  -8   15.75    0.66
   3  11   8  116.19    3.34
  -3 -11  -8  116.02    3.21
   3  12   8    3.83    0.31
  -3 -12  -8    3.70    0.36
   3  13   8   22.82    0.83
  -3 -13  -8   22.59    0.90
   3  14   8   33.45    1.10
  -3 -14  -8   33.54    1.15
   3  15   8   34.11    1.21
  -3 -15  -8   33.08    1.09
   3  16   8   74.58    2.15
  -3 -16  -8   78.79    2.24
   3  17   8   17.48    0.78
  -3 -17  -8   17.55    0.82
   3  18   8   21.36    0.97
  -3 -18  -8   21.74    1.05
   3  19   8  109.33    2.82
  -3 -19  -8  104.56    2.60
   3  20   8    2.19    0.73
  -3 -20  -8    2.00    0.70
   3 -15   7  215.33    5.55
  -3  15  -7  218.78    5.39
   3 -14   7    0.60    0.22
  -3  14  -7    0.34    0.22
   3 -13   7   17.55    0.87
  -3  13  -7   16.54    1.04
   3 -12   7   16.38    0.73
  -3  12  -7   15.84    0.65
   3 -11   7  161.89    4.45
  -3  11  -7  163.42    4.30
   3 -10   7   10.30    0.48
  -3  10  -7    9.96    0.48
   3  -9   7   18.26    0.83
  -3   9  -7   18.98    0.81
   3  -8   7    2.14    0.22
  -3   8  -7    2.43    0.26
   3  -7   7  246.31    6.53
  -3   7  -7  259.12    6.63
   3  -6   7   10.65    0.55
  -3   6  -7   10.93    0.49
   3  -5   7   12.14    0.55
  -3   5  -7   12.50    0.61
   3  -4   7    0.02    0.12
  -3   4  -7    0.21    0.15
   3  -3   7   87.52    2.56
  -3   3  -7   88.14    2.64
   3  -2   7    2.69    0.19
  -3   2  -7    2.69    0.22
   3  -1   7  277.64    7.41
  -3   1  -7  280.32    7.70
   3   0   7    0.25    0.17
  -3   0  -7    0.22    0.19
   3   1   7  264.57    7.60
  -3  -1  -7  273.42    7.33
   3   2   7    2.63    0.23
   3   3   7   84.28    2.64
  -3  -3  -7   82.25    2.72
   3   4   7    0.38    0.21
  -3  -4  -7    0.28    0.20
   3   5   7   11.81    0.63
  -3  -5  -7   11.51    0.61
   3   6   7   11.28    0.53
  -3  -6  -7   10.44    0.52
   3   7   7  235.54    6.36
  -3  -7  -7  237.70    6.32
   3   8   7    2.52    0.22
  -3  -8  -7    1.96    0.20
   3   9   7   16.95    0.68
  -3  -9  -7   16.98    0.77
   3  10   7   10.33    0.51
  -3 -10  -7    9.59    0.49
   3  11   7  153.92    4.32
  -3 -11  -7  155.18    4.26
   3  12   7   15.04    0.68
  -3 -12  -7   14.97    0.58
   3  13   7   15.61    0.71
  -3 -13  -7   15.18    0.68
   3  14   7    0.45    0.29
  -3 -14  -7    0.83    0.32
   3  15   7  216.43    5.69
  -3 -15  -7  210.38    5.40
   3  16   7    4.24    0.42
  -3 -16  -7    3.41    0.40
   3  17   7  411.97    9.84
  -3 -17  -7  433.98   11.04
   3  18   7    3.14    0.50
  -3 -18  -7    3.78    0.51
   3  19   7    4.69    0.58
  -3 -19  -7    6.43    0.59
   3  20   7   11.81    0.76
  -3 -20  -7   11.35    0.78
   3 -14   6   26.85    1.05
  -3  14  -6   25.20    0.94
   3 -13   6    2.76    0.26
  -3  13  -6    3.03    0.26
   3 -12   6   37.33    1.24
  -3  12  -6   38.26    1.54
   3 -11   6   35.62    1.23
  -3  11  -6   35.29    1.19
   3 -10   6   21.07    0.80
  -3  10  -6   20.93    0.87
   3  -9   6  145.51    4.19
  -3   9  -6  139.19    3.90
   3  -8   6   71.59    2.46
  -3   8  -6   72.20    2.25
   3  -7   6  208.19    5.79
  -3   7  -6  209.54    5.70
   3  -6   6  148.13    4.20
  -3   6  -6  145.23    3.89
   3  -5   6    1.84    0.20
  -3   5  -6    1.91    0.23
   3  -4   6   83.00    2.60
  -3   4  -6   80.29    2.38
   3  -3   6   22.10    0.98
  -3   3  -6   21.69    0.90
   3  -2   6  134.31    4.39
  -3   2  -6  134.51    3.72
   3  -1   6   14.05    0.69
  -3   1  -6   14.25    0.63
   3   0   6  129.35    3.82
  -3   0  -6  125.92    3.57
   3   1   6   13.68    0.61
  -3  -1  -6   13.38    0.62
   3   2   6  131.21    4.04
   3   3   6   19.78    0.83
  -3  -3  -6   19.72    0.80
   3   4   6   78.16    2.96
  -3  -4  -6   77.24    2.75
   3   5   6    1.61    0.20
  -3  -5  -6    1.56    0.21
   3   6   6  138.31    4.33
  -3  -6  -6  141.89    4.16
   3   7   6  202.47    5.43
  -3  -7  -6  203.20    5.52
   3   8   6   71.55    2.56
  -3  -8  -6   71.36    2.38
   3   9   6  139.90    4.08
  -3  -9  -6  137.69    3.89
   3  10   6   21.19    0.97
  -3 -10  -6   21.22    0.88
   3  11   6   32.31    1.13
  -3 -11  -6   31.35    1.11
   3  12   6   35.90    1.36
  -3 -12  -6   35.69    1.20
   3  13   6    2.67    0.33
  -3 -13  -6    2.80    0.32
   3  14   6   25.90    0.92
  -3 -14  -6   24.60    0.86
   3  15   6   36.58    1.41
  -3 -15  -6   36.43    1.27
   3  16   6   85.02    2.58
  -3 -16  -6   82.93    2.44
   3  17   6  104.16    2.99
  -3 -17  -6  109.46    3.35
   3  18   6    1.76    0.49
  -3 -18  -6    3.19    0.45
   3  19   6   69.50    2.35
  -3 -19  -6   70.12    2.21
   3  20   6    2.45    0.62
  -3 -20  -6    1.79    0.63
   3  21   6    0.32    1.16
  -3 -21  -6    1.35    0.57
   3 -13   5    0.63    0.15
  -3  13  -5    0.48    0.12
   3 -12   5   59.76    1.98
  -3  12  -5   57.60    1.87
   3 -11   5   17.22    0.71
  -3  11  -5   16.90    0.68
   3 -10   5    7.75    0.39
  -3  10  -5    6.99    0.40
   3  -9   5   17.86    0.75
  -3   9  -5   17.68    0.79
   3  -8   5  312.92    7.96
  -3   8  -5  324.40    8.15
   3  -7   5    4.13    0.25
  -3   7  -5    3.91    0.24
   3  -6   5   98.79    3.05
  -3   6  -5   95.00    2.82
   3  -5   5  177.71    5.23
  -3   5  -5  183.78    4.71
   3  -4   5  299.90    7.54
  -3   4  -5  299.23    8.20
   3  -3   5  173.06    4.87
  -3   3  -5  166.37    4.84
   3  -2   5  522.91   13.14
  -3   2  -5  533.43   12.80
   3  -1   5    6.50    0.35
  -3   1  -5    6.24    0.33
   3   0   5    0.05    0.12
  -3   0  -5   -0.05    0.16
   3   1   5    6.17    0.34
  -3  -1  -5    6.47    0.36
   3   2   5  502.79   13.06
   3   3   5  160.09    4.50
  -3  -3  -5  159.06    4.86
   3   4   5  299.58    7.53
  -3  -4  -5  300.80    7.65
   3   5   5  174.22    5.06
  -3  -5  -5  173.95    5.09
   3   6   5   95.47    2.87
  -3  -6  -5   94.54    3.12
   3   7   5    3.77    0.27
  -3  -7  -5    4.09    0.28
   3   8   5  315.73    8.31
  -3  -8  -5  318.87    8.28
   3   9   5   18.16    0.80
  -3  -9  -5   17.96    0.65
   3  10   5    6.46    0.38
  -3 -10  -5    7.10    0.42
   3  11   5   15.40    0.75
  -3 -11  -5   15.88    0.69
   3  12   5   56.15    1.78
  -3 -12  -5   54.60    1.92
   3  13   5    0.30    0.24
  -3 -13  -5    0.48    0.24
   3  14   5   27.27    1.13
  -3 -14  -5   28.01    1.04
   3  15   5   71.45    2.25
  -3 -15  -5   73.80    2.37
   3  16   5   18.89    0.86
  -3 -16  -5   18.87    0.75
   3  17   5   83.15    2.56
  -3 -17  -5   85.50    2.56
   3  18   5  167.35    4.14
  -3 -18  -5  169.36    4.20
   3  19   5    3.10    0.52
  -3 -19  -5    2.92    0.48
   3  20   5    0.55    0.60
  -3 -20  -5    1.11    0.56
   3  21   5    1.77    1.09
  -3 -21  -5    1.21    0.69
   3 -13   4  122.80    3.02
  -3  13  -4  123.54    2.96
   3 -12   4    4.33    0.29
  -3  12  -4    4.34    0.24
   3 -11   4  126.58    3.52
  -3  11  -4  118.77    3.52
   3 -10   4  121.05    3.53
  -3  10  -4  113.37    3.14
   3  -9   4   72.67    1.89
  -3   9  -4   70.74    2.12
   3  -8   4  102.41    3.13
  -3   8  -4   98.31    2.83
   3  -7   4  118.15    3.29
  -3   7  -4  115.58    3.44
   3  -6   4  181.01    5.07
  -3   6  -4  179.19    4.57
   3  -5   4  116.82    3.44
  -3   5  -4  117.16    3.31
   3  -4   4  217.10    6.06
  -3   4  -4  214.60    5.77
   3  -3   4  538.75   13.51
  -3   3  -4  532.21   13.38
   3  -2   4  269.61    7.79
  -3   2  -4  272.55    7.45
   3  -1   4    6.46    0.36
  -3   1  -4    6.87    0.35
   3   0   4  912.09   21.49
  -3   0  -4  910.43   21.59
   3   1   4    5.02    0.40
  -3  -1  -4    6.66    0.35
   3   2   4  269.69    7.66
   3   3   4  517.90   12.56
  -3  -3  -4  512.99   12.95
   3   4   4  209.79    5.85
  -3  -4  -4  207.80    5.69
   3   5   4  112.29    3.25
  -3  -5  -4  116.75    3.73
   3   6   4  176.17    5.10
  -3  -6  -4  176.77    5.02
   3   7   4  112.63    3.36
  -3  -7  -4  122.68    3.81
   3   8   4   98.30    3.00
  -3  -8  -4   95.78    3.03
   3   9   4   69.65    2.14
  -3  -9  -4   70.24    2.39
   3  10   4  115.86    3.22
  -3 -10  -4  115.96    3.28
   3  11   4  118.08    3.27
  -3 -11  -4  117.65    3.63
   3  12   4    4.50    0.28
  -3 -12  -4    4.49    0.31
   3  13   4  126.66    3.54
  -3 -13  -4  121.72    3.58
   3  14   4  138.27    3.87
  -3 -14  -4  133.80    3.66
   3  15   4   10.73    0.60
  -3 -15  -4   10.90    0.59
   3  16   4   46.95    1.60
  -3 -16  -4   47.16    1.62
   3  17   4   59.27    1.80
  -3 -17  -4   56.38    1.78
   3  18   4   -0.03    0.42
  -3 -18  -4    0.34    0.47
   3  19   4    1.82    0.47
  -3 -19  -4    1.33    0.46
   3  20   4    3.68    0.59
  -3 -20  -4    2.86    0.57
   3  21   4    6.20    0.75
  -3 -21  -4    6.31    0.75
   3 -12   3    5.71    0.26
  -3  12  -3    5.52    0.23
   3 -11   3   98.17    2.78
  -3  11  -3   96.01    2.66
   3 -10   3  130.23    3.60
  -3  10  -3  128.45    3.68
   3  -9   3  165.03    4.39
  -3   9  -3  159.75    4.23
   3  -8   3  103.40    2.95
  -3   8  -3  101.73    3.06
   3  -7   3   11.42    0.50
  -3   7  -3   11.35    0.53
   3  -6   3  411.68    9.97
  -3   6  -3  415.35   10.70
   3  -5   3  523.57   13.47
  -3   5  -3  527.14   13.19
   3  -4   3    9.16    0.41
  -3   4  -3    8.88    0.46
   3  -3   3  209.81    5.64
  -3   3  -3  213.77    5.88
   3  -2   3   50.32    1.71
  -3   2  -3   48.85    1.52
   3  -1   3  372.91    9.72
  -3   1  -3  384.69    9.59
   3   0   3    0.09    0.11
  -3   0  -3    0.03    0.11
  -3  -1  -3  369.10    9.71
   3   2   3   47.35    1.61
  -3  -2  -3   42.30    1.68
   3   3   3  208.65    6.03
  -3  -3  -3  204.90    5.83
   3   4   3    8.73    0.47
  -3  -4  -3    8.92    0.50
   3   5   3  472.18   11.61
  -3  -5  -3  507.99   13.00
   3   6   3  411.04   10.44
  -3  -6  -3  395.55   10.41
   3   7   3   10.87    0.52
  -3  -7  -3   11.38    0.54
   3   8   3  104.08    3.26
  -3  -8  -3  101.74    3.15
   3   9   3  161.61    4.77
  -3  -9  -3  159.12    4.82
   3  10   3  125.43    3.79
  -3 -10  -3  126.22    3.60
   3  11   3   97.75    3.11
  -3 -11  -3   95.95    2.96
   3  12   3    5.52    0.37
  -3 -12  -3    5.63    0.34
   3  13   3   23.10    0.91
  -3 -13  -3   23.46    0.97
   3  14   3   35.45    1.29
  -3 -14  -3   33.84    1.36
   3  15   3   29.34    1.12
  -3 -15  -3   29.65    1.10
   3  16   3   14.55    0.66
  -3 -16  -3   14.38    0.73
   3  17   3    0.64    0.39
  -3 -17  -3    0.58    0.30
   3  18   3    3.34    0.43
  -3 -18  -3    3.41    0.44
   3  19   3   19.79    0.88
  -3 -19  -3   19.21    0.94
   3  20   3    5.75    0.63
  -3 -20  -3    5.21    0.78
   3  21   3   55.24    2.03
  -3 -21  -3   57.24    1.65
   3 -11   2   17.09    0.62
  -3  11  -2   19.21    0.71
   3 -10   2    2.41    0.18
  -3  10  -2    2.27    0.16
   3  -9   2   30.77    0.94
  -3   9  -2   30.60    1.02
   3  -8   2   96.62    2.70
  -3   8  -2   96.06    2.93
   3  -7   2   91.33    2.72
  -3   7  -2   87.87    2.53
   3  -6   2   39.48    1.31
  -3   6  -2   39.18    1.45
   3  -5   2   10.07    0.49
  -3   5  -2    9.65    0.43
   3  -4   2   14.27    0.66
  -3   4  -2   13.51    0.62
  -3   3  -2  740.93   17.69
   3  -2   2    2.58    0.22
  -3   2  -2    2.49    0.20
   3  -1   2    1.52    0.15
  -3   1  -2    1.72    0.17
   3   0   2  163.10    4.87
  -3   0  -2  166.13    4.51
  -3  -1  -2    1.59    0.15
   3   2   2    2.24    0.22
  -3  -2  -2    2.29    0.20
   3   3   2  746.59   18.36
  -3  -3  -2  725.36   17.88
   3   4   2   13.01    0.59
  -3  -4  -2   12.45    0.56
   3   5   2    9.79    0.47
  -3  -5  -2    9.62    0.38
   3   6   2   41.84    1.57
  -3  -6  -2   40.01    1.47
   3   7   2   91.50    2.79
  -3  -7  -2   88.03    2.87
   3   8   2   92.63    2.88
  -3  -8  -2   93.34    2.83
   3   9   2   30.62    1.15
  -3  -9  -2   31.43    1.19
   3  10   2    2.67    0.26
  -3 -10  -2    2.14    0.26
   3  11   2   17.83    0.81
  -3 -11  -2   18.96    0.83
   3  12   2   98.18    2.94
  -3 -12  -2   97.88    2.79
   3  13   2  361.14    9.45
  -3 -13  -2  361.31    9.02
   3  14   2    0.11    0.24
  -3 -14  -2    0.14    0.21
   3  15   2   12.59    0.60
  -3 -15  -2   11.52    0.60
   3  16   2    6.83    0.43
  -3 -16  -2    7.07    0.46
   3  17   2    0.47    0.33
  -3 -17  -2    0.50    0.33
   3  18   2    1.24    0.39
  -3 -18  -2    1.45    0.42
   3  19   2   58.27    1.78
  -3 -19  -2   55.17    1.74
   3  20   2  108.07    2.79
  -3 -20  -2  104.48    2.61
   3  21   2    9.41    0.60
  -3 -21  -2    8.12    0.54
   3 -11   1   66.13    1.75
  -3  11  -1   64.24    1.72
   3 -10   1   54.35    1.64
  -3  10  -1   52.34    1.43
   3  -9   1   57.77    1.76
  -3   9  -1   57.12    1.64
   3  -8   1    1.61    0.13
  -3   8  -1    1.89    0.15
   3  -7   1   57.71    1.70
  -3   7  -1   58.45    1.79
   3  -6   1  105.39    2.95
  -3   6  -1  105.21    3.07
   3  -5   1  180.92    5.14
  -3   5  -1  183.46    4.92
   3  -4   1  222.50    5.83
  -3   4  -1  223.98    5.65
   3  -3   1   65.56    2.04
  -3   3  -1   66.79    2.26
   3  -2   1  123.01    3.73
  -3   2  -1  116.96    3.47
   3  -1   1   44.32    1.55
  -3   1  -1   45.02    1.59
   3   0   1    0.18    0.10
  -3   0  -1    0.02    0.08
  -3  -1  -1   40.77    1.41
   3   2   1  112.54    3.29
  -3  -2  -1  107.21    3.36
   3   3   1   63.15    2.11
  -3  -3  -1   62.64    1.96
   3   4   1  215.28    5.61
  -3  -4  -1  212.74    6.02
   3   5   1  177.06    5.11
  -3  -5  -1  181.31    5.21
   3   6   1  104.81    3.28
  -3  -6  -1  104.04    2.94
   3   7   1   58.65    1.98
  -3  -7  -1   58.49    1.78
   3   8   1    1.54    0.21
  -3  -8  -1    1.94    0.22
   3   9   1   54.85    2.00
  -3  -9  -1   56.67    1.81
   3  10   1   55.51    1.95
  -3 -10  -1   55.84    2.12
   3  11   1   68.09    2.16
  -3 -11  -1   66.77    1.98
   3  12   1  228.94    6.14
  -3 -12  -1  230.21    6.80
   3  13   1   31.63    1.16
  -3 -13  -1   30.93    1.08
   3  14   1  240.67    6.30
  -3 -14  -1  250.70    6.48
   3  15   1    0.82    0.25
  -3 -15  -1    0.85    0.22
   3  16   1   24.06    0.89
  -3 -16  -1   23.10    0.88
   3  17   1   11.66    0.62
  -3 -17  -1   10.87    0.58
   3  18   1   36.18    1.29
  -3 -18  -1   39.13    1.31
   3  19   1    0.56    0.44
  -3 -19  -1    0.55    0.38
   3  20   1  122.92    3.35
  -3 -20  -1  113.25    3.18
  -3 -21  -1   13.22    0.52
   3 -11   0    1.59    0.10
  -3  11   0    1.49    0.09
   3 -10   0  113.90    3.23
  -3  10   0  113.08    2.92
   3  -9   0   39.02    1.34
  -3   9   0   37.11    1.26
   3  -8   0   96.38    2.56
  -3   8   0   95.22    2.70
   3  -7   0   51.80    1.64
  -3   7   0   51.82    1.57
   3  -6   0  283.06    7.36
  -3   6   0  285.44    7.81
   3  -5   0    1.33    0.15
  -3   5   0    1.20    0.14
   3  -4   0  237.87    5.96
  -3   4   0  241.40    6.10
   3  -3   0    7.67    0.36
  -3   3   0    8.59    0.41
   3  -2   0   17.32    0.65
  -3   2   0   18.27    0.65
   3  -1   0   28.79    0.97
  -3   1   0   28.80    0.87
   3   0   0  414.12   10.00
  -3   0   0  429.93   10.51
  -3  -1   0   27.42    1.04
   3   2   0   17.37    0.72
  -3  -2   0   17.48    0.65
   3   3   0    8.02    0.37
  -3  -3   0    8.13    0.43
   3   4   0  228.73    6.07
  -3  -4   0  231.37    6.23
   3   5   0    1.13    0.14
  -3  -5   0    1.12    0.16
   3   6   0  280.47    7.38
  -3  -6   0  284.89    7.22
   3   7   0   49.51    1.51
  -3  -7   0   52.01    1.89
   3   8   0   92.79    2.84
  -3  -8   0   94.48    2.73
   3   9   0   39.58    1.32
  -3  -9   0   38.15    1.25
   3  10   0  118.53    3.50
  -3 -10   0  119.19    3.60
   3  11   0    1.78    0.26
  -3 -11   0    1.72    0.21
   3  12   0  533.60   13.02
  -3 -12   0  538.25   13.09
   3  13   0   21.41    0.85
  -3 -13   0   20.17    0.87
   3  14   0   13.44    0.64
  -3 -14   0   13.62    0.62
   3  15   0    0.16    0.24
  -3 -15   0    0.36    0.24
   3  16   0   48.49    1.62
  -3 -16   0   49.58    1.75
   3  17   0    0.39    0.33
  -3 -17   0    0.38    0.24
   3  18   0   19.88    1.09
  -3 -18   0   20.31    0.92
   3  19   0    2.37    0.45
  -3 -19   0    1.81    0.39
   3  20   0  220.73    5.27
  -3 -20   0  213.77    5.13
   3 -11  -1  121.22    3.11
  -3  11   1  118.91    2.96
   3 -10  -1   16.91    0.58
  -3  10   1   16.17    0.57
   3  -9  -1    3.18    0.18
  -3   9   1    2.94    0.19
   3  -8  -1   99.70    4.01
  -3   8   1   94.51    2.89
   3  -7  -1   13.09    0.48
  -3   7   1   12.97    0.53
   3  -6  -1  161.42    3.99
  -3   6   1  159.57    3.94
   3  -5  -1  393.06    9.77
  -3   5   1  394.10   10.12
   3  -4  -1   43.96    1.40
  -3   4   1   45.95    1.56
   3  -3  -1   21.23    0.75
  -3   3   1   22.81    0.84
   3  -2  -1   51.15    1.68
  -3   2   1   51.33    1.77
   3  -1  -1    1.56    0.16
  -3   1   1    1.44    0.14
   3   0  -1    0.13    0.11
  -3   0   1    0.26    0.13
   3   1  -1   -1.32    0.33
  -3  -1   1    1.34    0.16
   3   2  -1   50.10    1.73
  -3  -2   1   50.43    1.64
   3   3  -1   21.58    0.90
  -3  -3   1   21.78    0.87
   3   4  -1   44.17    1.55
  -3  -4   1   43.78    1.47
   3   5  -1  375.78    9.45
  -3  -5   1  377.18    9.41
   3   6  -1  156.55    4.72
  -3  -6   1  160.51    4.79
   3   7  -1   13.14    0.48
  -3  -7   1   12.41    0.65
   3   8  -1   95.30    2.71
  -3  -8   1   97.92    3.13
   3   9  -1    3.43    0.29
  -3  -9   1    3.09    0.24
   3  10  -1   16.92    0.74
  -3 -10   1   17.04    0.69
   3  11  -1  123.37    3.66
  -3 -11   1  123.02    3.47
   3  12  -1   92.27    2.69
  -3 -12   1   94.24    2.68
   3  13  -1    3.62    0.32
  -3 -13   1    3.33    0.29
   3  14  -1  370.42    9.42
  -3 -14   1  360.35    9.34
   3  15  -1    1.79    0.27
  -3 -15   1    1.36    0.26
   3  16  -1   34.64    1.27
  -3 -16   1   34.81    1.37
   3  17  -1    1.13    0.30
  -3 -17   1    0.94    0.30
   3  18  -1  112.03    2.97
  -3 -18   1  113.14    3.03
   3  19  -1    1.38    0.36
  -3 -19   1    0.86    0.45
   3  20  -1   31.77    1.47
  -3 -20   1   31.09    0.93
   3 -12  -2   71.94    1.67
  -3  12   2   71.84    2.38
   3 -11  -2   39.59    1.19
  -3  11   2   38.20    1.22
   3 -10  -2    8.87    0.34
  -3  10   2    8.13    0.39
   3  -9  -2  124.65    3.45
  -3   9   2  121.56    3.29
   3  -8  -2   77.62    2.19
  -3   8   2   78.97    2.13
   3  -7  -2  195.63    5.09
  -3   7   2  187.19    4.92
   3  -6  -2   11.40    0.53
  -3   6   2   11.26    0.59
   3  -5  -2   36.75    1.26
  -3   5   2   35.59    1.03
   3  -4  -2   15.66    0.60
  -3   4   2   15.36    0.57
   3  -3  -2  358.88    9.05
  -3   3   2  364.06    9.12
   3  -2  -2   47.57    1.68
  -3   2   2   47.43    1.53
   3  -1  -2  438.09   10.83
  -3   1   2  446.15   10.69
   3   0  -2   53.63    1.66
  -3   0   2   55.01    1.70
  -3  -1   2  455.79   11.82
   3   2  -2   45.24    1.51
  -3  -2   2   46.12    1.44
   3   3  -2  334.43    8.32
  -3  -3   2  345.59    8.17
   3   4  -2   14.34    0.60
  -3  -4   2   14.63    0.65
   3   5  -2   36.31    1.27
  -3  -5   2   35.44    1.36
   3   6  -2   11.50    0.51
  -3  -6   2   11.14    0.55
   3   7  -2  176.27    4.64
  -3  -7   2  185.89    5.18
   3   8  -2   76.58    2.33
  -3  -8   2   78.53    2.40
   3   9  -2  121.29    3.56
  -3  -9   2  122.77    3.65
   3  10  -2    8.06    0.41
  -3 -10   2    8.24    0.39
   3  11  -2   41.05    1.42
  -3 -11   2   38.94    1.37
   3  12  -2   76.02    2.24
  -3 -12   2   75.26    2.31
   3  13  -2  201.62    5.37
  -3 -13   2  195.44    5.43
   3  14  -2    6.23    0.45
  -3 -14   2    5.50    0.36
   3  15  -2   86.71    2.63
  -3 -15   2   87.02    2.61
   3  16  -2    2.81    0.32
  -3 -16   2    2.66    0.36
   3  17  -2    6.70    0.46
  -3 -17   2    7.71    0.47
   3  18  -2   -0.34    0.35
  -3 -18   2    0.30    0.35
   3  19  -2   30.23    1.15
  -3 -19   2   31.86    1.04
   3  20  -2   84.61    2.27
  -3 -20   2   84.86    2.32
   3 -12  -3    8.05    0.42
  -3  12   3    7.21    0.30
   3 -11  -3  257.11    6.33
  -3  11   3  257.07    6.70
   3 -10  -3    0.87    0.16
  -3  10   3    1.20    0.15
   3  -9  -3  109.90    2.99
  -3   9   3  109.22    3.04
   3  -8  -3  144.07    3.75
  -3   8   3  147.85    4.06
   3  -7  -3   43.67    1.30
  -3   7   3   44.79    1.36
   3  -6  -3  430.65   10.22
  -3   6   3  438.18   10.73
   3  -5  -3 1167.47   26.48
  -3   5   3 1151.74   26.04
   3  -4  -3    7.54    0.37
  -3   4   3    7.03    0.36
   3  -3  -3  285.03    7.29
  -3   3   3  291.55    7.52
   3  -2  -3  204.63    5.31
  -3   2   3  204.55    5.28
   3  -1  -3   79.29    2.29
  -3   1   3   83.10    2.43
   3   0  -3    0.09    0.11
  -3   0   3    0.07    0.10
  -3  -1   3   78.91    3.26
   3   2  -3  190.64    5.21
  -3  -2   3  190.78    5.23
   3   3  -3  271.68    7.16
  -3  -3   3  284.48    7.70
   3   4  -3    7.03    0.37
  -3  -4   3    7.74    0.42
   3   5  -3 1106.16   25.57
  -3  -5   3 1147.61   26.45
   3   6  -3  448.34   10.97
  -3  -6   3  436.82   11.33
   3   7  -3   44.14    1.40
  -3  -7   3   43.68    1.33
   3   8  -3  147.27    3.92
  -3  -8   3  149.13    4.26
   3   9  -3  111.07    3.23
  -3  -9   3  110.04    3.32
   3  10  -3    1.33    0.21
  -3 -10   3    1.03    0.19
   3  11  -3  251.95    6.20
  -3 -11   3  260.29    6.61
   3  12  -3    7.70    0.38
  -3 -12   3    6.94    0.46
   3  13  -3    0.37    0.21
  -3 -13   3    0.41    0.22
   3  14  -3    8.85    0.45
  -3 -14   3    8.36    0.43
   3  15  -3   17.95    0.71
  -3 -15   3   17.43    0.70
   3  16  -3    5.43    0.40
  -3 -16   3    5.33    0.42
   3  17  -3   15.90    0.63
  -3 -17   3   16.70    0.64
   3  18  -3    7.41    0.48
  -3 -18   3    7.62    0.51
   3  19  -3   35.55    1.22
  -3 -19   3   33.93    1.18
   3  20  -3    0.77    0.39
  -3 -20   3    1.34    0.34
   3 -13  -4  105.63    2.69
  -3  13   4  104.74    2.70
   3 -12  -4   12.72    0.45
  -3  12   4   13.07    0.50
   3 -11  -4  217.23    5.40
  -3  11   4  214.89    5.56
   3 -10  -4  302.18    7.63
  -3  10   4  289.85    7.19
   3  -9  -4   85.10    2.37
  -3   9   4   83.81    2.41
   3  -8  -4   38.01    1.15
  -3   8   4   38.95    1.33
   3  -7  -4   19.72    0.81
  -3   7   4   18.78    0.74
   3  -6  -4  207.61    5.27
  -3   6   4  212.25    5.51
   3  -5  -4   49.26    1.51
  -3   5   4   49.36    1.49
   3  -4  -4  328.25    8.48
  -3   4   4  334.01    8.20
   3  -3  -4  367.49    8.98
  -3   3   4  374.73    9.27
   3  -2  -4   23.81    0.95
  -3   2   4   23.21    0.85
   3  -1  -4  107.81    3.01
  -3   1   4  106.46    3.13
   3   0  -4  559.99   13.52
  -3   0   4  579.81   14.11
   3   2  -4   21.98    0.81
  -3  -2   4   22.36    0.81
   3   3  -4  345.81    9.00
  -3  -3   4  355.16    8.95
   3   4  -4  322.13    8.10
  -3  -4   4  324.20    8.46
   3   5  -4   48.41    1.73
  -3  -5   4   49.10    1.54
   3   6  -4  204.12    5.45
  -3  -6   4  201.00    5.68
   3   7  -4   19.23    0.75
  -3  -7   4   18.90    0.68
   3   8  -4   37.83    1.31
  -3  -8   4   38.05    1.43
   3   9  -4   84.58    2.44
  -3  -9   4   82.63    2.39
   3  10  -4  290.78    7.72
  -3 -10   4  293.96    7.62
   3  11  -4  211.19    5.50
  -3 -11   4  209.12    5.47
   3  12  -4   13.14    0.63
  -3 -12   4   12.85    0.58
   3  13  -4  104.92    2.90
  -3 -13   4  104.75    2.96
   3  14  -4   91.02    3.44
  -3 -14   4   93.16    2.61
   3  15  -4   10.71    0.53
  -3 -15   4    9.87    0.48
   3  16  -4   26.64    0.98
  -3 -16   4   27.05    1.11
   3  17  -4   15.64    0.75
  -3 -17   4   14.21    0.69
   3  18  -4    0.45    0.41
  -3 -18   4    0.91    0.35
   3  19  -4    0.97    0.43
  -3 -19   4    0.73    0.39
   3  20  -4   10.27    0.59
  -3 -20   4    9.98    0.55
   3 -14  -5   53.65    1.55
  -3  14   5   54.67    1.58
   3 -13  -5    8.45    0.36
  -3  13   5    9.06    0.40
   3 -12  -5   61.04    1.75
  -3  12   5   60.86    1.87
   3 -11  -5   30.63    1.08
  -3  11   5   31.78    1.14
   3 -10  -5   32.01    1.15
  -3  10   5   32.31    1.11
   3  -9  -5    0.37    0.15
  -3   9   5    0.47    0.17
   3  -8  -5  197.18    5.13
  -3   8   5  201.80    5.29
   3  -7  -5   27.52    0.87
  -3   7   5   28.42    1.02
   3  -6  -5  404.39    9.81
  -3   6   5  415.25    9.85
   3  -5  -5   89.11    2.53
  -3   5   5   88.51    2.53
   3  -4  -5  443.09   11.08
  -3   4   5  447.12   11.17
   3  -3  -5   20.49    0.75
  -3   3   5   20.94    0.78
   3  -2  -5  680.84   16.11
  -3   2   5  702.21   16.77
   3  -1  -5   38.37    1.34
  -3   1   5   40.66    1.32
   3   0  -5    0.12    0.11
  -3   0   5    0.26    0.12
   3   2  -5  635.34   15.66
  -3  -2   5  646.96   15.91
   3   3  -5   20.59    0.84
  -3  -3   5   20.16    0.69
   3   4  -5  437.17   11.02
  -3  -4   5  439.37   10.85
   3   5  -5   83.09    2.64
  -3  -5   5   83.80    2.46
   3   6  -5  388.87    9.69
  -3  -6   5  404.89   10.24
   3   7  -5   27.00    1.00
  -3  -7   5   28.43    0.99
   3   8  -5  200.76    5.72
  -3  -8   5  202.09    5.56
   3   9  -5    0.58    0.18
  -3  -9   5    0.40    0.22
   3  10  -5   29.49    1.13
  -3 -10   5   29.70    1.08
   3  11  -5   31.04    1.04
  -3 -11   5   30.75    1.13
   3  12  -5   57.76    1.80
  -3 -12   5   56.83    1.85
   3  13  -5    8.88    0.46
  -3 -13   5    9.31    0.50
   3  14  -5   54.56    1.64
  -3 -14   5   52.02    1.79
   3  15  -5   26.02    0.93
  -3 -15   5   24.51    1.02
   3  16  -5   32.08    1.13
  -3 -16   5   32.23    1.17
   3  17  -5   61.26    1.78
  -3 -17   5   60.68    1.82
   3  18  -5   15.30    0.77
  -3 -18   5   15.16    0.74
   3  19  -5   12.42    0.67
  -3 -19   5   12.63    0.65
   3  20  -5    1.03    0.46
  -3 -20   5    1.30    0.44
   3 -15  -6   40.19    1.17
  -3  15   6   39.40    1.20
   3 -14  -6    5.69    0.36
  -3  14   6    5.98    0.35
   3 -13  -6    4.99    0.34
  -3  13   6    4.85    0.29
   3 -12  -6   10.03    0.42
  -3  12   6    9.86    0.44
   3 -11  -6   20.48    0.80
  -3  11   6   20.84    0.73
   3 -10  -6   41.13    1.26
  -3  10   6   43.13    1.38
   3  -9  -6  415.57    9.87
  -3   9   6  407.47   10.21
   3  -8  -6    1.98    0.20
  -3   8   6    1.76    0.18
   3  -7  -6  154.44    4.33
  -3   7   6  152.28    4.48
   3  -6  -6  216.84    5.69
  -3   6   6  223.37    5.91
   3  -5  -6    0.09    0.13
  -3   5   6    0.13    0.14
   3  -4  -6   77.12    2.37
  -3   4   6   77.76    2.42
   3  -3  -6    0.27    0.12
  -3   3   6    0.51    0.16
   3  -2  -6   57.25    1.75
  -3   2   6   57.35    1.81
   3  -1  -6    8.28    0.45
  -3   1   6    8.72    0.38
   3   0  -6   97.52    2.73
  -3   0   6   98.79    2.80
   3   2  -6   53.61    1.76
  -3  -2   6   54.81    1.87
   3   3  -6    0.41    0.12
  -3  -3   6    0.47    0.15
   3   4  -6   73.89    2.23
  -3  -4   6   76.34    2.47
   3   5  -6   -0.12    0.15
  -3  -5   6    0.14    0.15
   3   6  -6  225.77    5.80
  -3  -6   6  223.64    5.94
   3   7  -6  153.93    4.13
  -3  -7   6  155.03    4.34
   3   8  -6    2.07    0.23
  -3  -8   6    1.91    0.22
   3   9  -6  391.14    9.57
  -3  -9   6  407.58   10.33
   3  10  -6   41.10    1.50
  -3 -10   6   38.37    1.23
   3  11  -6   18.97    0.82
  -3 -11   6   19.34    0.80
   3  12  -6    9.53    0.49
  -3 -12   6   10.26    0.55
   3  13  -6    4.99    0.33
  -3 -13   6    5.34    0.33
   3  14  -6    6.01    0.34
  -3 -14   6    6.05    0.43
   3  15  -6   36.45    1.24
  -3 -15   6   38.26    1.43
   3  16  -6   50.99    1.63
  -3 -16   6   51.77    1.57
   3  17  -6   99.00    2.71
  -3 -17   6   91.12    2.65
   3  18  -6    5.13    0.54
  -3 -18   6    5.15    0.47
   3  19  -6   70.64    1.83
  -3 -19   6   69.10    1.87
   3  20  -6   13.08    0.74
  -3 -20   6   11.63    0.77
  -3 -21   6   14.22    0.78
   3 -16  -7    0.55    0.24
  -3  16   7    0.60    0.25
   3 -15  -7  278.97    6.86
  -3  15   7  290.86    7.10
   3 -14  -7    3.36    0.33
  -3  14   7    3.26    0.32
   3 -13  -7   51.12    1.45
  -3  13   7   53.34    1.60
   3 -12  -7   16.15    0.68
  -3  12   7   16.70    0.61
   3 -11  -7   20.53    0.71
  -3  11   7   20.74    0.69
   3 -10  -7   40.79    1.39
  -3  10   7   42.52    1.38
   3  -9  -7   31.22    1.02
  -3   9   7   32.37    1.09
   3  -8  -7   78.53    2.38
  -3   8   7   80.97    2.58
   3  -7  -7   68.70    2.04
  -3   7   7   68.68    2.22
   3  -6  -7    4.80    0.32
  -3   6   7    5.04    0.30
   3  -5  -7    3.45    0.28
  -3   5   7    3.74    0.31
   3  -4  -7   64.63    2.02
  -3   4   7   68.08    2.03
   3  -3  -7  124.43    3.51
  -3   3   7  123.25    3.34
   3  -2  -7   63.23    1.87
  -3   2   7   65.94    2.04
   3  -1  -7  234.29    6.13
  -3   1   7  235.78    6.11
   3   0  -7    0.12    0.15
  -3   0   7   -0.03    0.18
   3   1  -7  223.20    8.65
   3   2  -7   62.67    1.97
  -3  -2   7   62.93    1.93
   3   3  -7  114.22    3.15
  -3  -3   7  120.04    3.41
   3   4  -7   64.79    2.11
  -3  -4   7   65.82    1.89
   3   5  -7    4.22    0.28
  -3  -5   7    3.92    0.27
   3   6  -7    5.70    0.36
  -3  -6   7    4.93    0.31
   3   7  -7   65.88    2.19
  -3  -7   7   67.23    1.96
   3   8  -7   81.19    2.46
  -3  -8   7   83.22    2.57
   3   9  -7   30.93    1.12
  -3  -9   7   31.54    1.23
   3  10  -7   40.78    1.36
  -3 -10   7   40.39    1.28
   3  11  -7   20.68    0.81
  -3 -11   7   20.77    0.94
   3  12  -7   15.38    0.66
  -3 -12   7   16.19    0.73
   3  13  -7   49.31    1.53
  -3 -13   7   50.72    1.50
   3  14  -7    3.84    0.35
  -3 -14   7    3.14    0.33
   3  15  -7  289.24    6.94
  -3 -15   7  274.81    6.90
   3  16  -7   -0.03    0.35
  -3 -16   7    0.40    0.42
   3  17  -7  266.77    6.75
  -3 -17   7  261.80    6.64
   3  18  -7   28.33    1.70
  -3 -18   7   31.04    1.22
   3  19  -7    1.40    0.57
  -3 -19   7    1.15    0.52
   3  20  -7   29.67    0.98
  -3 -20   7   30.32    1.10
   3 -17  -8   16.86    0.67
  -3  17   8   16.99    0.67
   3 -16  -8  160.62    3.93
  -3  16   8  163.49    4.04
   3 -15  -8   44.54    1.22
  -3  15   8   45.03    1.34
   3 -14  -8    5.99    0.37
  -3  14   8    6.05    0.40
   3 -13  -8   79.04    2.18
  -3  13   8   79.19    2.30
   3 -12  -8   40.34    1.26
  -3  12   8   40.71    1.48
   3 -11  -8   41.81    1.22
  -3  11   8   44.16    1.40
   3 -10  -8   66.46    2.11
  -3  10   8   66.80    2.06
   3  -9  -8  312.29    7.87
  -3   9   8  314.08    7.98
   3  -8  -8    1.15    0.23
  -3   8   8    1.04    0.23
   3  -7  -8    0.32    0.22
  -3   7   8    0.25    0.19
   3  -6  -8   34.10    1.26
  -3   6   8   34.55    1.25
   3  -5  -8   40.32    1.36
  -3   5   8   38.75    1.38
   3  -4  -8   16.56    0.72
  -3   4   8   15.50    0.73
   3  -3  -8    5.74    0.32
  -3   3   8    5.30    0.35
   3  -2  -8    2.43    0.24
  -3   2   8    2.30    0.23
   3  -1  -8    1.14    0.19
  -3   1   8    0.80    0.22
   3   0  -8  837.53   19.56
  -3   0   8  853.95   20.53
   3   1  -8    1.26    0.19
  -3  -1   8   -0.91    0.37
   3   2  -8    2.72    0.23
  -3  -2   8    2.40    0.25
   3   3  -8    5.77    0.35
  -3  -3   8    5.87    0.37
   3   4  -8   14.94    0.65
  -3  -4   8   16.24    0.74
   3   5  -8   39.62    1.31
  -3  -5   8   41.13    1.27
   3   6  -8   33.37    1.14
  -3  -6   8   34.37    1.19
   3   7  -8    0.16    0.22
  -3  -7   8    0.10    0.21
   3   8  -8    1.16    0.21
  -3  -8   8    1.22    0.24
   3   9  -8  298.05    7.44
  -3  -9   8  315.79    7.49
   3  10  -8   64.72    2.04
  -3 -10   8   64.15    2.04
   3  11  -8   43.71    1.49
  -3 -11   8   41.90    1.47
   3  12  -8   39.19    1.24
  -3 -12   8   39.24    1.35
   3  13  -8   76.88    2.41
  -3 -13   8   76.70    2.34
   3  14  -8    6.16    0.41
  -3 -14   8    6.39    0.51
   3  15  -8   42.79    1.52
  -3 -15   8   41.72    1.55
   3  16  -8  154.56    4.11
  -3 -16   8  143.68    3.96
   3  17  -8   17.03    0.83
  -3 -17   8   16.79    0.79
   3  18  -8    6.79    0.57
  -3 -18   8    6.75    0.62
   3  19  -8  207.87    5.35
  -3 -19   8  215.85    5.91
   3  20  -8   -0.01    0.95
  -3 -20   8    0.87    1.03
   3 -18  -9   76.25    2.09
  -3  18   9   81.88    2.12
   3 -17  -9   36.22    1.17
  -3  17   9   36.96    1.28
   3 -16  -9   10.02    0.53
  -3  16   9    9.31    0.55
   3 -15  -9   23.24    0.95
  -3  15   9   22.90    0.89
   3 -14  -9   31.49    1.16
  -3  14   9   30.66    1.17
   3 -13  -9   20.98    0.75
  -3  13   9   21.35    0.81
   3 -12  -9   17.04    0.64
  -3  12   9   17.72    0.76
   3 -11  -9   64.48    1.90
  -3  11   9   66.04    2.00
   3 -10  -9  155.39    4.10
  -3  10   9  157.02    4.21
   3  -9  -9   46.14    1.39
  -3   9   9   47.35    1.39
   3  -8  -9  213.47    5.21
  -3   8   9  210.81    5.71
   3  -7  -9    9.02    0.54
  -3   7   9    8.19    0.47
   3  -6  -9   17.69    0.74
  -3   6   9   17.42    0.69
   3  -5  -9    0.12    0.18
  -3   5   9    0.13    0.16
   3  -4  -9   53.62    1.73
  -3   4   9   53.66    1.84
   3  -3  -9   26.06    0.94
  -3   3   9   25.78    0.90
   3  -2  -9   57.33    1.86
  -3   2   9   59.20    1.86
   3  -1  -9   17.34    0.78
  -3   1   9   17.27    0.91
   3   0  -9    0.30    0.16
  -3   0   9   -0.03    0.18
   3   1  -9   16.55    0.75
  -3  -1   9   -0.48    0.27
   3   2  -9   56.61    1.76
  -3  -2   9   58.57    1.72
   3   3  -9   24.47    0.90
  -3  -3   9   24.90    0.97
   3   4  -9   52.06    1.75
  -3  -4   9   53.85    1.69
   3   5  -9    0.16    0.25
  -3  -5   9    0.01    0.22
   3   6  -9   16.85    0.72
  -3  -6   9   17.52    0.65
   3   7  -9    8.19    0.46
  -3  -7   9    8.49    0.47
   3   8  -9  202.34    5.47
  -3  -8   9  208.96    5.74
   3   9  -9   48.95    1.69
  -3  -9   9   48.33    1.67
   3  10  -9  150.00    4.23
  -3 -10   9  153.17    4.22
   3  11  -9   61.76    1.96
  -3 -11   9   61.60    1.94
   3  12  -9   16.11    0.64
  -3 -12   9   16.50    0.73
   3  13  -9   20.18    0.82
  -3 -13   9   19.76    0.79
   3  14  -9   29.19    1.11
  -3 -14   9   28.82    1.11
   3  15  -9   20.37    0.80
  -3 -15   9   21.47    0.82
   3  16  -9    8.59    0.56
  -3 -16   9    9.12    0.59
   3  17  -9   36.78    1.34
  -3 -17   9   33.86    1.34
   3  18  -9   79.12    2.54
  -3 -18   9   82.50    2.36
   3  19  -9   28.54    1.56
  -3 -19   9   28.15    1.17
   3  20  -9   26.92    1.18
  -3 -20   9   26.56    1.07
   3 -19 -10    0.01    0.49
  -3  19  10    0.17    0.47
   3 -18 -10  123.75    3.26
  -3  18  10  125.81    3.28
   3 -17 -10    0.44    0.48
  -3  17  10    0.21    0.47
   3 -16 -10   92.30    2.45
  -3  16  10   95.77    2.68
   3 -15 -10    8.72    0.50
  -3  15  10    7.94    0.49
   3 -14 -10   56.24    1.84
  -3  14  10   56.53    1.69
   3 -13 -10    3.79    0.37
  -3  13  10    4.56    0.40
   3 -12 -10    2.38    0.31
  -3  12  10    3.11    0.32
   3 -11 -10   97.93    2.56
  -3  11  10  100.17    2.78
   3 -10 -10  192.50    5.35
  -3  10  10  198.31    5.42
   3  -9 -10    7.33    0.43
  -3   9  10    7.29    0.46
   3  -8 -10    0.21    0.26
  -3   8  10    0.04    0.26
   3  -7 -10   24.83    0.92
  -3   7  10   25.12    1.06
   3  -6 -10   20.83    0.76
  -3   6  10   21.00    0.85
   3  -5 -10    5.87    0.35
  -3   5  10    6.51    0.39
   3  -4 -10   15.25    0.59
  -3   4  10   15.06    0.61
   3  -3 -10   63.28    1.95
  -3   3  10   63.55    1.86
   3  -2 -10   35.42    1.25
  -3   2  10   35.50    1.12
   3  -1 -10  159.14    4.19
  -3   1  10  161.72    4.48
   3   0 -10 1138.33   26.69
  -3   0  10 1161.94   28.09
   3   1 -10  160.29    4.28
   3   2 -10   36.52    1.29
  -3  -2  10   37.53    1.35
   3   3 -10   59.92    1.81
  -3  -3  10   60.84    1.91
   3   4 -10   14.86    0.68
  -3  -4  10   14.09    0.69
   3   5 -10    6.22    0.33
  -3  -5  10    5.83    0.31
   3   6 -10   19.40    0.76
  -3  -6  10   19.90    0.77
   3   7 -10   25.61    0.91
  -3  -7  10   26.84    0.97
   3   8 -10    0.51    0.23
  -3  -8  10    0.27    0.25
   3   9 -10    6.75    0.43
  -3  -9  10    6.68    0.41
   3  10 -10  192.36    5.19
  -3 -10  10  191.38    5.36
   3  11 -10   92.89    2.69
  -3 -11  10   94.71    2.84
   3  12 -10    2.83    0.37
  -3 -12  10    3.06    0.39
   3  13 -10    4.26    0.37
  -3 -13  10    4.29    0.46
   3  14 -10   52.96    1.48
  -3 -14  10   55.01    1.81
   3  15 -10    8.10    0.56
  -3 -15  10    8.24    0.58
   3  16 -10   81.90    2.27
  -3 -16  10   82.94    2.32
   3  17 -10    0.22    0.46
  -3 -17  10    0.35    0.57
   3  18 -10  117.58    3.12
  -3 -18  10  121.42    3.52
   3  19 -10    0.09    0.58
  -3 -19  10    0.00    0.71
   3  20 -10    7.42    0.81
   3 -19 -11    2.64    0.77
  -3  19  11    3.74    0.70
   3 -18 -11   21.44    1.06
  -3  18  11   19.77    1.04
   3 -17 -11    2.42    0.59
  -3  17  11    3.25    0.53
   3 -16 -11   17.29    0.87
  -3  16  11   15.85    0.88
   3 -15 -11   59.09    1.91
  -3  15  11   56.71    1.64
   3 -14 -11   -0.30    0.38
  -3  14  11    0.32    0.42
   3 -13 -11   20.43    0.84
  -3  13  11   20.57    0.87
   3 -12 -11    9.62    0.56
  -3  12  11    9.25    0.57
   3 -11 -11   64.79    1.78
  -3  11  11   66.66    2.09
   3 -10 -11   48.18    1.65
  -3  10  11   51.52    1.59
   3  -9 -11   27.68    1.00
  -3   9  11   28.37    1.18
   3  -8 -11  212.58    5.38
  -3   8  11  221.18    5.72
   3  -7 -11    1.37    0.30
  -3   7  11    1.12    0.31
   3  -6 -11  139.44    3.99
  -3   6  11  143.08    4.05
   3  -5 -11  185.37    5.13
  -3   5  11  185.87    4.80
   3  -4 -11    0.99    0.20
  -3   4  11    0.67    0.22
   3  -3 -11    0.82    0.20
  -3   3  11    0.63    0.24
   3  -2 -11   32.50    1.23
  -3   2  11   33.17    1.21
   3  -1 -11  223.07    5.83
  -3   1  11  233.97    5.90
   3   0 -11    0.07    0.20
  -3   0  11    0.19    0.20
   3   1 -11  221.51    5.66
   3   2 -11   31.58    1.08
  -3  -2  11   32.65    1.08
   3   3 -11    0.90    0.24
  -3  -3  11    0.82    0.26
   3   4 -11    0.56    0.20
  -3  -4  11    0.55    0.23
   3   5 -11  184.18    5.35
  -3  -5  11  185.32    4.86
   3   6 -11  138.75    3.81
  -3  -6  11  141.49    3.99
   3   7 -11    1.22    0.22
  -3  -7  11    1.34    0.32
   3   8 -11  205.33    5.59
  -3  -8  11  204.95    5.33
   3   9 -11   27.07    0.96
  -3  -9  11   28.09    1.08
   3  10 -11   49.80    1.54
  -3 -10  11   52.19    1.66
   3  11 -11   70.47    2.07
  -3 -11  11   66.38    1.86
   3  12 -11    9.95    0.45
  -3 -12  11    9.24    0.57
   3  13 -11   18.85    0.85
  -3 -13  11   18.49    0.79
   3  14 -11    0.18    0.44
  -3 -14  11    0.66    0.47
   3  15 -11   53.38    1.59
  -3 -15  11   55.03    1.70
   3  16 -11   13.32    0.86
  -3 -16  11   15.85    0.81
   3  17 -11    2.65    0.75
  -3 -17  11    3.85    0.69
   3  18 -11   20.23    1.04
  -3 -18  11   18.20    1.13
   3  19 -11    3.43    0.78
  -3 -19  11    3.00    0.96
   3 -18 -12    0.71    0.90
  -3  18  12    0.83    0.84
   3 -17 -12    9.57    0.77
  -3  17  12   10.29    0.76
   3 -16 -12    1.58    0.56
  -3  16  12    1.46    0.58
   3 -15 -12    0.30    0.47
  -3  15  12   -0.08    0.50
   3 -14 -12    0.92    0.47
  -3  14  12    0.41    0.47
   3 -13 -12   -0.36    0.42
  -3  13  12   -0.15    0.44
   3 -12 -12   48.25    1.62
  -3  12  12   50.96    1.67
   3 -11 -12   91.32    2.62
  -3  11  12   95.01    2.82
   3 -10 -12   10.40    0.56
  -3  10  12   10.93    0.59
   3  -9 -12  126.13    3.39
  -3   9  12  123.68    3.43
   3  -8 -12   37.13    1.23
  -3   8  12   36.94    1.28
   3  -7 -12  294.21    7.71
  -3   7  12  306.21    7.47
   3  -6 -12    0.39    0.26
  -3   6  12    0.48    0.27
   3  -5 -12   18.33    0.84
  -3   5  12   17.73    0.82
   3  -4 -12    0.24    0.21
  -3   4  12    0.34    0.25
   3  -3 -12  209.86    5.56
  -3   3  12  208.36    5.48
   3  -2 -12   -0.15    0.20
  -3   2  12    0.04    0.29
   3  -1 -12  323.63    8.19
  -3   1  12  327.59    8.01
  -3   0  12  149.26    4.25
   3   1 -12  318.11    8.54
   3   2 -12    0.20    0.22
  -3  -2  12    0.12    0.22
   3   3 -12  211.78    5.76
  -3  -3  12  216.81    5.62
   3   4 -12   -0.13    0.23
  -3  -4  12   -0.03    0.28
   3   5 -12   18.09    0.75
  -3  -5  12   17.46    0.70
   3   6 -12    0.69    0.31
  -3  -6  12    0.59    0.34
   3   7 -12  300.48    7.83
  -3  -7  12  304.74    8.11
   3   8 -12   36.19    1.26
  -3  -8  12   35.49    1.27
   3   9 -12  118.40    3.37
  -3  -9  12  118.95    3.20
   3  10 -12   10.34    0.58
  -3 -10  12   11.34    0.70
   3  11 -12   91.28    2.45
  -3 -11  12   88.76    2.45
   3  12 -12   48.73    1.54
  -3 -12  12   48.83    1.56
   3  13 -12   -0.04    0.38
  -3 -13  12    0.52    0.39
   3  14 -12    0.24    0.36
  -3 -14  12    0.36    0.42
   3  15 -12    0.15    0.51
  -3 -15  12    0.53    0.50
   3  16 -12    1.39    0.60
  -3 -16  12    1.28    0.68
   3  17 -12    7.32    0.79
  -3 -17  12    7.39    0.84
   3  18 -12    1.75    0.72
  -3 -18  12    1.56    0.78
   3  19 -12   15.53    1.24
  -3 -19  12   14.15    1.04
   3 -18 -13   26.17    1.28
  -3  18  13   24.54    1.46
   3 -17 -13    5.03    0.81
  -3  17  13    5.88    0.83
   3 -16 -13   -0.07    0.66
  -3  16  13    0.16    0.69
   3 -15 -13   56.58    1.69
  -3  15  13   55.15    1.65
   3 -14 -13  154.64    3.97
  -3  14  13  154.71    4.04
   3 -13 -13    7.14    0.52
  -3  13  13    6.47    0.56
   3 -12 -13   16.68    0.80
  -3  12  13   16.36    0.82
   3 -11 -13   33.89    1.14
  -3  11  13   32.63    1.21
   3 -10 -13    0.55    0.40
  -3  10  13    0.68    0.40
   3  -9 -13   85.59    2.53
  -3   9  13   87.72    2.48
   3  -8 -13    0.19    0.37
  -3   8  13   -0.06    0.41
   3  -7 -13    1.55    0.30
  -3   7  13    1.64    0.42
   3  -6 -13    1.79    0.35
  -3   6  13    1.11    0.39
   3  -5 -13   81.98    2.50
  -3   5  13   80.99    2.37
   3  -4 -13   80.69    2.46
  -3   4  13   80.60    2.32
   3  -3 -13    1.30    0.27
  -3   3  13    1.27    0.30
   3  -2 -13    8.95    0.56
  -3   2  13    8.29    0.53
   3  -1 -13  135.97    3.96
  -3   1  13  130.93    3.95
   3   0 -13   -0.64    0.29
  -3   0  13   -0.45    0.32
   3   1 -13  127.91    3.77
   3   2 -13    8.00    0.49
  -3  -2  13    8.28    0.57
   3   3 -13    0.94    0.34
  -3  -3  13    0.97    0.34
   3   4 -13   78.44    2.27
  -3  -4  13   79.44    2.25
   3   5 -13   78.64    2.29
  -3  -5  13   81.50    2.62
   3   6 -13    1.18    0.39
  -3  -6  13    1.88    0.41
   3   7 -13    1.28    0.31
  -3  -7  13    1.94    0.28
   3   8 -13   -0.49    0.38
  -3  -8  13    0.29    0.43
   3   9 -13   82.00    2.47
  -3  -9  13   83.97    2.63
   3  10 -13    0.67    0.33
  -3 -10  13    0.70    0.33
   3  11 -13   30.70    1.12
  -3 -11  13   30.78    1.21
   3  12 -13   15.69    0.82
  -3 -12  13   15.51    0.83
   3  13 -13    5.98    0.61
  -3 -13  13    6.49    0.61
   3  14 -13  135.94    3.59
  -3 -14  13  138.91    3.59
   3  15 -13   50.65    1.76
  -3 -15  13   50.58    1.74
   3  16 -13    0.44    0.56
  -3 -16  13    0.43    0.71
   3  17 -13    4.67    0.69
  -3 -17  13    4.43    0.84
   3  18 -13   22.66    1.17
  -3 -18  13   19.91    1.05
   3 -18 -14    1.86    1.40
  -3  18  14    2.36    0.98
   3 -17 -14   -0.31    0.81
  -3  17  14    0.79    0.81
   3 -16 -14   38.94    1.42
  -3  16  14   38.31    1.49
   3 -15 -14    6.94    0.73
  -3  15  14    6.36    0.71
   3 -14 -14    2.02    0.65
  -3  14  14    2.63    0.61
   3 -13 -14   36.39    1.26
  -3  13  14   35.63    1.31
   3 -12 -14   86.63    2.48
  -3  12  14   87.27    2.56
   3 -11 -14    3.27    0.46
  -3  11  14    4.00    0.52
   3 -10 -14   79.14    2.57
  -3  10  14   79.95    2.49
   3  -9 -14   20.29    0.90
  -3   9  14   21.49    0.96
   3  -8 -14   21.47    0.84
  -3   8  14   21.30    0.84
   3  -7 -14   65.75    1.91
  -3   7  14   65.18    1.97
   3  -6 -14   72.22    2.20
  -3   6  14   69.93    2.01
   3  -5 -14   56.99    1.83
  -3   5  14   56.19    1.79
   3  -4 -14   35.18    1.38
  -3   4  14   35.37    1.21
   3  -3 -14   -0.12    0.35
  -3   3  14    0.20    0.40
   3  -2 -14    0.42    0.35
  -3   2  14   -0.07    0.40
   3  -1 -14   38.02    1.38
  -3   1  14   37.30    1.37
   3   0 -14   -0.31    0.29
  -3   0  14    0.40    0.29
   3   1 -14   37.59    1.34
   3   2 -14   -0.01    0.28
  -3  -2  14    0.06    0.27
   3   3 -14    0.31    0.27
  -3  -3  14    0.13    0.27
   3   4 -14   34.61    1.12
  -3  -4  14   34.93    1.19
   3   5 -14   53.55    1.87
  -3  -5  14   54.02    1.98
   3   6 -14   67.95    2.42
  -3  -6  14   70.03    2.06
   3   7 -14   65.11    2.06
  -3  -7  14   64.78    2.08
   3   8 -14   19.78    0.85
  -3  -8  14   20.02    0.98
   3   9 -14   20.57    0.90
  -3  -9  14   19.81    0.95
   3  10 -14   79.13    2.26
  -3 -10  14   79.30    2.21
   3  11 -14    3.14    0.48
  -3 -11  14    2.92    0.47
   3  12 -14   81.93    2.40
  -3 -12  14   80.97    2.46
   3  13 -14   32.86    1.12
  -3 -13  14   35.08    1.19
   3  14 -14    1.83    0.52
  -3 -14  14    2.31    0.69
   3  15 -14    5.83    0.58
  -3 -15  14    7.08    0.84
   3  16 -14   33.53    1.33
  -3 -16  14   32.94    1.46
   3  17 -14    0.69    0.78
  -3 -17  14   -0.25    0.86
   3  18 -14    1.79    0.86
  -3 -18  14    0.47    0.93
   3 -17 -15    5.94    0.91
  -3  17  15    6.13    0.89
   3 -16 -15    0.40    0.79
  -3  16  15    0.54    0.82
   3 -15 -15    1.41    0.72
  -3  15  15    1.56    0.71
   3 -14 -15  131.50    3.31
  -3  14  15  126.04    3.11
   3 -13 -15    6.36    0.58
  -3  13  15    6.71    0.60
   3 -12 -15    2.29    0.53
  -3  12  15    2.15    0.50
   3 -11 -15   37.46    1.32
  -3  11  15   37.13    1.40
   3 -10 -15   52.37    1.82
  -3  10  15   52.92    1.82
   3  -9 -15    0.35    0.27
  -3   9  15    0.64    0.30
   3  -8 -15   21.03    0.88
  -3   8  15   21.71    0.96
   3  -7 -15    0.56    0.43
  -3   7  15    0.63    0.45
   3  -6 -15    0.33    0.39
  -3   6  15    0.42    0.38
   3  -5 -15   89.77    2.48
  -3   5  15   88.03    2.28
   3  -4 -15   27.72    1.04
  -3   4  15   27.87    1.00
   3  -3 -15   11.08    0.62
  -3   3  15   11.36    0.61
   3  -2 -15    1.08    0.34
  -3   2  15    1.79    0.34
   3  -1 -15    5.25    0.40
  -3   1  15    5.30    0.40
   3   0 -15   -0.32    0.32
  -3   0  15    0.17    0.37
   3   1 -15    5.37    0.46
   3   2 -15    1.65    0.37
  -3  -2  15    1.42    0.37
   3   3 -15   11.03    0.69
  -3  -3  15   11.98    0.65
   3   4 -15   26.88    1.03
  -3  -4  15   27.58    1.04
   3   5 -15   87.08    2.53
  -3  -5  15   87.52    2.59
   3   6 -15    0.34    0.32
  -3  -6  15   -0.36    0.36
   3   7 -15    0.18    0.41
  -3  -7  15    0.72    0.50
   3   8 -15   20.93    0.93
  -3  -8  15   21.44    0.90
   3   9 -15    0.61    0.43
  -3  -9  15    0.26    0.47
   3  10 -15   51.43    1.82
  -3 -10  15   51.63    1.73
   3  11 -15   38.17    1.38
  -3 -11  15   38.42    1.41
   3  12 -15    1.89    0.47
  -3 -12  15    2.34    0.54
   3  13 -15    6.69    0.62
  -3 -13  15    6.19    0.79
   3  14 -15  122.25    3.22
  -3 -14  15  121.33    3.21
   3  15 -15    1.47    0.50
  -3 -15  15    1.32    0.92
   3  16 -15   -0.39    0.79
  -3 -16  15    0.97    0.90
   3  17 -15    6.24    1.06
  -3 -17  15    5.28    1.28
   3  18 -15   14.35    1.97
   3 -17 -16    3.70    1.02
  -3  17  16    2.82    1.00
   3 -16 -16   53.02    1.87
  -3  16  16   53.49    1.81
   3 -15 -16   12.74    1.04
  -3  15  16   12.72    0.98
   3 -14 -16   13.11    0.97
  -3  14  16   11.84    0.95
   3 -13 -16  127.80    3.78
  -3  13  16  127.04    3.73
   3 -12 -16   20.04    0.92
  -3  12  16   18.69    0.91
   3 -11 -16    8.75    0.67
  -3  11  16    9.30    0.68
   3 -10 -16    1.53    0.50
  -3  10  16    1.43    0.45
   3  -9 -16   12.30    0.71
  -3   9  16   12.56    0.82
   3  -8 -16   22.28    0.87
  -3   8  16   23.01    1.00
   3  -7 -16    1.45    0.52
  -3   7  16    0.69    0.51
   3  -6 -16   12.43    0.69
  -3   6  16   13.51    0.68
   3  -5 -16   13.16    0.73
  -3   5  16   13.46    0.76
   3  -4 -16   15.34    0.76
  -3   4  16   16.28    0.83
   3  -3 -16   42.61    1.44
  -3   3  16   41.32    1.45
   3  -2 -16    1.55    0.42
  -3   2  16    1.13    0.45
   3  -1 -16    4.79    0.42
  -3   1  16    5.37    0.45
   3   0 -16    0.83    0.45
  -3   0  16    1.42    0.45
   3   1 -16    4.68    0.45
  -3  -1  16    4.40    0.47
   3   2 -16    0.81    0.46
  -3  -2  16    1.06    0.45
   3   3 -16   40.45    1.62
  -3  -3  16   42.93    1.63
   3   4 -16   14.46    0.80
  -3  -4  16   14.38    0.82
   3   5 -16   14.16    0.69
  -3  -5  16   13.79    0.73
   3   6 -16   12.02    0.65
  -3  -6  16   11.76    0.72
   3   7 -16    0.75    0.48
  -3  -7  16    0.32    0.56
   3   8 -16   23.43    0.94
  -3  -8  16   22.40    0.93
   3   9 -16   12.14    0.72
  -3  -9  16   12.52    0.71
   3  10 -16    1.74    0.49
  -3 -10  16    1.86    0.61
   3  11 -16    7.49    0.63
  -3 -11  16    7.35    0.70
   3  12 -16   19.04    0.91
  -3 -12  16   18.10    0.88
   3  13 -16  129.27    3.44
  -3 -13  16  125.27    3.39
   3  14 -16   10.08    0.83
  -3 -14  16   11.90    1.03
   3  15 -16   10.79    0.79
  -3 -15  16   11.99    1.02
   3  16 -16   49.37    1.35
  -3 -16  16   49.13    1.57
   3  17 -16    3.90    1.09
  -3 -17  16    3.27    0.94
   3 -16 -17    4.85    1.23
  -3  16  17    5.22    1.15
   3 -15 -17   12.16    1.18
  -3  15  17   11.74    1.07
   3 -14 -17    9.62    0.98
  -3  14  17   11.09    1.00
   3 -13 -17   25.74    1.30
  -3  13  17   24.08    1.22
   3 -12 -17   30.72    1.34
  -3  12  17   27.88    1.35
   3 -11 -17   29.84    1.12
  -3  11  17   31.55    1.22
   3 -10 -17    3.56    0.57
  -3  10  17    4.34    0.56
   3  -9 -17    9.53    0.67
  -3   9  17   10.36    0.71
   3  -8 -17   -0.07    0.56
  -3   8  17    0.21    0.61
   3  -7 -17   10.67    0.60
  -3   7  17   11.69    0.76
   3  -6 -17   50.01    1.75
  -3   6  17   49.80    1.78
   3  -5 -17  142.19    4.06
  -3   5  17  141.86    4.01
   3  -4 -17    3.79    0.49
  -3   4  17    3.67    0.52
   3  -3 -17    9.38    0.59
  -3   3  17    8.91    0.69
   3  -2 -17   38.33    1.44
  -3   2  17   36.74    1.26
   3  -1 -17   -0.03    0.38
  -3   1  17    0.30    0.42
   3   0 -17   -0.01    0.30
  -3   0  17    0.44    0.37
   3   1 -17   -0.15    0.47
  -3  -1  17    0.60    0.62
   3   2 -17   39.13    1.53
  -3  -2  17   38.71    1.26
   3   3 -17   10.11    0.65
  -3  -3  17    9.00    0.72
   3   4 -17    4.05    0.55
  -3  -4  17    3.29    0.59
   3   5 -17  135.43    3.74
  -3  -5  17  136.01    3.77
   3   6 -17   50.52    1.82
  -3  -6  17   51.02    1.74
   3   7 -17   10.38    0.66
  -3  -7  17   10.10    0.69
   3   8 -17   -0.44    0.48
  -3  -8  17    0.84    0.56
   3   9 -17    8.68    0.60
  -3  -9  17    8.72    0.77
   3  10 -17    4.45    0.68
  -3 -10  17    3.60    0.63
   3  11 -17   30.11    1.22
  -3 -11  17   28.43    1.23
   3  12 -17   28.65    1.39
  -3 -12  17   29.23    1.31
   3  13 -17   23.23    0.97
  -3 -13  17   23.87    1.14
   3  14 -17    9.77    0.80
  -3 -14  17    8.83    0.97
   3  15 -17    9.41    0.91
  -3 -15  17   11.44    1.02
   3  16 -17    4.34    1.03
  -3 -16  17    3.13    1.25
   3 -16 -18    1.39    1.71
  -3  16  18    0.37    1.12
   3 -15 -18   29.17    1.19
  -3  15  18   26.60    1.35
   3 -14 -18    0.37    1.01
  -3  14  18    1.05    0.96
   3 -13 -18   15.95    1.17
  -3  13  18   16.31    1.09
   3 -12 -18    0.56    0.71
  -3  12  18    0.52    0.66
   3 -11 -18   20.27    1.11
  -3  11  18   17.58    1.02
   3 -10 -18   32.25    1.29
  -3  10  18   31.45    1.32
   3  -9 -18    0.26    0.62
  -3   9  18    0.12    0.69
   3  -8 -18   10.25    0.71
  -3   8  18   11.37    0.78
   3  -7 -18    7.05    0.70
  -3   7  18    7.18    0.73
   3  -6 -18   51.26    1.62
  -3   6  18   53.39    1.70
   3  -5 -18   28.96    1.09
  -3   5  18   28.94    1.18
   3  -4 -18   73.46    2.26
  -3   4  18   74.30    2.36
   3  -3 -18   28.26    1.22
  -3   3  18   28.80    1.18
   3  -2 -18    1.77    0.49
  -3   2  18    1.71    0.49
   3  -1 -18   17.82    0.86
  -3   1  18   18.37    0.99
   3   0 -18   49.09    1.69
  -3   0  18   49.22    1.71
   3   1 -18   18.28    0.74
  -3  -1  18   17.58    0.86
   3   2 -18    1.43    0.52
  -3  -2  18    1.71    0.52
   3   3 -18   28.32    1.09
  -3  -3  18   26.97    1.25
   3   4 -18   75.60    2.22
  -3  -4  18   72.65    2.17
   3   5 -18   28.24    1.06
  -3  -5  18   27.87    1.08
   3   6 -18   53.33    1.78
  -3  -6  18   50.19    1.61
   3   7 -18    7.25    0.66
  -3  -7  18    7.18    0.63
   3   8 -18   11.69    0.82
  -3  -8  18   11.13    0.83
   3   9 -18    0.71    0.61
  -3  -9  18    0.76    0.77
   3  10 -18   31.00    1.24
  -3 -10  18   29.31    1.42
   3  11 -18   17.35    0.93
  -3 -11  18   15.21    0.99
   3  12 -18    0.12    0.56
  -3 -12  18   -0.24    0.81
   3  13 -18   15.62    1.13
  -3 -13  18   17.83    1.32
   3  14 -18   -0.02    0.89
  -3 -14  18    1.36    0.96
   3  15 -18   26.60    1.26
  -3 -15  18   26.90    1.45
   3 -15 -19   -1.29    1.30
  -3  15  19    1.47    1.13
   3 -14 -19   15.44    1.21
  -3  14  19   13.65    1.03
   3 -13 -19    4.15    0.82
  -3  13  19    3.56    0.79
   3 -12 -19   32.62    1.44
  -3  12  19   29.53    1.34
   3 -11 -19    3.19    0.85
  -3  11  19    4.26    0.76
   3 -10 -19   19.14    0.98
  -3  10  19   20.14    1.04
   3  -9 -19    0.33    0.53
  -3   9  19    0.74    0.54
   3  -8 -19   24.71    1.07
  -3   8  19   24.54    1.20
   3  -7 -19    0.36    0.61
  -3   7  19    0.13    0.63
   3  -6 -19   17.15    0.90
  -3   6  19   19.51    0.99
   3  -5 -19   17.40    0.97
  -3   5  19   18.00    1.09
   3  -4 -19   61.27    1.96
  -3   4  19   62.73    2.05
   3  -3 -19    3.47    0.58
  -3   3  19    3.75    0.77
   3  -2 -19  106.42    2.89
  -3   2  19  104.45    2.91
   3  -1 -19    1.76    0.53
  -3   1  19    1.38    0.50
   3   0 -19    1.10    0.82
  -3   0  19    0.15    0.70
   3   1 -19    1.21    0.55
  -3  -1  19    1.64    0.73
   3   2 -19  108.30    3.00
  -3  -2  19  107.22    2.93
   3   3 -19    2.94    0.49
  -3  -3  19    3.07    0.62
   3   4 -19   60.44    1.86
  -3  -4  19   60.02    1.95
   3   5 -19   17.08    0.93
  -3  -5  19   17.62    0.97
   3   6 -19   18.20    0.99
  -3  -6  19   17.45    1.05
   3   7 -19    0.79    0.54
  -3  -7  19    0.42    0.69
   3   8 -19   24.56    1.00
  -3  -8  19   23.04    1.14
   3   9 -19    1.08    0.78
  -3  -9  19   -0.04    0.91
   3  10 -19   20.20    1.08
  -3 -10  19   20.58    1.25
   3  11 -19    3.16    0.83
  -3 -11  19    5.51    1.05
   3  12 -19   29.06    1.30
  -3 -12  19   31.67    1.38
   3  13 -19    3.97    0.96
  -3 -13  19    3.21    1.19
   3  14 -19   12.18    0.81
  -3 -14  19   13.49    1.33
   3  15 -19   -0.14    1.37
  -3 -15  19   -0.98    2.00
   3 -12 -20    0.31    0.87
  -3  12  20    0.43    1.00
   3 -11 -20    3.77    0.96
  -3  11  20    3.07    0.79
   3 -10 -20   32.58    1.46
  -3  10  20   28.74    1.26
   3  -9 -20   16.02    1.14
  -3   9  20   16.97    1.14
   3  -8 -20    3.18    0.62
  -3   8  20    3.27    0.61
   3  -7 -20    6.13    0.86
  -3   7  20    6.45    0.90
   3  -6 -20   28.82    1.15
  -3   6  20   29.41    1.12
   3  -5 -20    0.74    0.63
  -3   5  20    1.16    0.58
   3  -4 -20   83.10    2.23
  -3   4  20   83.00    2.32
   3  -3 -20   -0.04    0.62
  -3   3  20    0.57    0.57
   3  -2 -20    0.56    0.74
  -3   2  20   -0.23    0.76
   3  -1 -20   -0.67    0.69
  -3   1  20   -0.26    0.70
   3   0 -20   55.97    2.75
  -3   0  20   53.38    2.24
   3   1 -20    0.48    0.55
  -3  -1  20   -0.08    0.67
   3   2 -20   -0.03    0.56
  -3  -2  20   -0.41    0.65
   3   3 -20    0.81    0.63
  -3  -3  20    1.18    0.67
   3   4 -20   85.31    2.75
  -3  -4  20   83.41    2.52
   3   5 -20    1.51    0.68
  -3  -5  20    1.50    0.84
   3   6 -20   29.31    1.23
  -3  -6  20   26.82    1.24
   3   7 -20    5.12    0.70
  -3  -7  20    5.92    0.79
   3   8 -20    3.38    0.68
  -3  -8  20    2.91    0.77
   3   9 -20   16.50    0.90
  -3  -9  20   14.01    0.95
   3  10 -20   28.38    1.26
  -3 -10  20   28.18    1.42
   3  11 -20    3.60    0.87
  -3 -11  20    4.06    1.05
   3  12 -20    0.09    0.80
  -3 -12  20   -0.05    1.24
  -3   8  21    4.18    1.63
   3  -7 -21   12.19    0.67
  -3   7  21   13.27    0.71
   3  -6 -21    3.41    0.70
  -3   6  21    3.62    0.71
   3  -5 -21    8.86    0.92
  -3   5  21    9.58    1.00
   3  -4 -21   12.39    0.96
  -3   4  21   11.37    1.03
   3  -3 -21    0.21    0.82
  -3   3  21   -0.19    0.64
   3  -2 -21   26.74    1.26
  -3   2  21   27.13    1.29
   3  -1 -21   16.57    1.00
  -3   1  21   17.82    1.11
  -3   0  21    0.37    0.98
   3   1 -21   16.43    1.06
  -3  -1  21   16.07    1.11
   3   2 -21   27.47    1.04
  -3  -2  21   25.41    1.32
   3   3 -21    0.34    0.54
  -3  -3  21   -0.47    0.60
   3   4 -21   11.91    0.81
  -3  -4  21   11.76    0.80
   3   5 -21    9.50    0.76
  -3  -5  21    8.87    0.88
   3   6 -21    3.92    0.71
  -3  -6  21    3.74    0.87
   3   7 -21   14.49    0.96
  -3  -7  21   13.92    0.86
   4 -12  19    3.82    0.94
  -4  12 -19    2.98    0.63
   4 -11  19   13.72    0.93
  -4  11 -19   13.60    1.04
   4 -10  19    0.77    0.90
  -4  10 -19    0.66    0.73
   4  -9  19    1.59    0.72
  -4   9 -19    2.74    0.68
   4  -8  19   33.21    1.36
  -4   8 -19   33.21    1.27
   4  -7  19    0.50    0.87
  -4   7 -19    1.30    0.64
   4  -6  19   44.16    1.39
  -4   6 -19   44.59    1.45
   4  -5  19    2.79    0.63
  -4   5 -19    1.69    0.59
   4  -4  19   10.18    0.77
  -4   4 -19   10.02    0.80
   4  -3  19    5.53    0.77
  -4   3 -19    6.31    0.61
   4  -2  19   31.64    1.30
  -4   2 -19   31.05    1.25
   4  -1  19   12.55    0.85
  -4   1 -19   11.19    0.78
   4   0  19   -0.04    0.55
  -4   0 -19    0.33    0.58
   4   1  19   10.78    0.75
  -4  -1 -19   10.51    0.70
   4   2  19   26.43    1.28
  -4  -2 -19   28.05    1.22
   4   3  19    5.96    1.22
  -4  -3 -19    4.84    1.05
   4   4  19    8.85    0.72
  -4  -4 -19    7.71    0.62
   4   5  19    1.26    0.62
  -4  -5 -19    1.63    0.58
   4 -13  18   11.61    0.62
  -4  13 -18   12.37    0.89
   4 -12  18    1.18    0.72
  -4  12 -18    2.18    0.65
   4 -11  18    1.58    0.93
  -4  11 -18    2.80    0.65
   4 -10  18   16.55    0.89
  -4  10 -18   16.53    0.94
   4  -9  18    9.24    1.01
  -4   9 -18    9.48    0.80
   4  -8  18   17.76    1.05
  -4   8 -18   16.15    0.93
   4  -7  18    6.32    0.62
  -4   7 -18    6.58    0.66
   4  -6  18    7.96    0.69
  -4   6 -18    9.90    0.82
   4  -5  18   23.71    1.04
  -4   5 -18   24.19    1.01
   4  -4  18    7.24    0.60
  -4   4 -18    7.55    0.58
   4  -3  18    1.23    0.53
  -4   3 -18    1.13    0.39
   4  -2  18   30.62    1.16
  -4   2 -18   30.41    1.25
   4  -1  18    4.00    0.60
  -4   1 -18    4.80    0.53
   4   0  18  100.93    2.57
  -4   0 -18   99.08    2.55
   4   1  18    3.67    0.47
  -4  -1 -18    4.10    0.54
   4   2  18   29.58    1.11
  -4  -2 -18   28.12    1.18
   4   3  18    1.20    0.44
  -4  -3 -18    0.81    0.53
   4   4  18    7.22    0.63
  -4  -4 -18    6.07    0.71
   4   5  18   21.01    1.01
  -4  -5 -18   20.84    1.01
   4   6  18    8.45    0.63
  -4  -6 -18    9.33    0.72
   4   7  18    5.89    0.63
  -4  -7 -18    5.67    0.60
   4   8  18   13.93    0.88
  -4  -8 -18   14.84    0.93
   4   9  18    9.61    0.63
  -4  -9 -18    8.25    0.67
   4 -14  17    2.58    0.99
  -4  14 -17    3.78    1.02
   4 -13  17    8.26    1.12
  -4  13 -17    8.31    0.85
   4 -12  17    0.09    0.81
  -4  12 -17    0.16    0.53
   4 -11  17   45.51    1.74
  -4  11 -17   42.64    1.72
   4 -10  17    1.55    0.60
  -4  10 -17    1.09    0.62
   4  -9  17    0.15    0.72
  -4   9 -17    0.22    0.63
   4  -8  17   26.42    1.21
  -4   8 -17   28.93    1.21
   4  -7  17   17.89    1.02
  -4   7 -17   18.17    0.88
   4  -6  17   26.70    1.00
  -4   6 -17   28.22    1.12
   4  -5  17   27.05    1.09
  -4   5 -17   27.85    1.11
   4  -4  17    1.29    0.42
  -4   4 -17    1.65    0.39
   4  -3  17    0.66    0.37
  -4   3 -17    1.20    0.40
   4  -2  17   19.28    0.84
  -4   2 -17   19.90    0.86
   4  -1  17    8.24    0.55
  -4   1 -17    8.67    0.58
   4   0  17   -0.12    0.40
  -4   0 -17    0.20    0.51
   4   1  17    8.39    0.68
  -4  -1 -17    8.98    0.69
   4   2  17   17.41    0.83
  -4  -2 -17   19.47    0.84
   4   3  17    1.04    0.39
  -4  -3 -17    1.10    0.52
   4   4  17    1.65    0.55
  -4  -4 -17    0.94    0.51
   4   5  17   26.49    1.07
  -4  -5 -17   24.99    1.11
   4   6  17   24.72    1.09
  -4  -6 -17   23.13    0.99
   4   7  17   16.59    0.89
  -4  -7 -17   15.60    0.93
   4   8  17   27.36    1.04
  -4  -8 -17   26.30    0.92
   4   9  17    0.18    0.49
  -4  -9 -17    0.04    0.53
   4  10  17    1.07    0.51
  -4 -10 -17    1.72    0.58
   4  11  17   45.42    1.41
  -4 -11 -17   45.24    1.53
   4  12  17   -0.21    0.54
  -4 -12 -17    0.48    0.62
   4 -14  16    3.46    0.93
  -4  14 -16    3.77    0.84
   4 -13  16   54.16    1.94
  -4  13 -16   55.74    1.87
   4 -12  16    8.28    0.85
  -4  12 -16    8.24    0.86
   4 -11  16    0.97    0.67
  -4  11 -16    0.26    0.59
   4 -10  16    6.24    0.60
  -4  10 -16    5.34    0.54
   4  -9  16   47.50    1.77
  -4   9 -16   48.63    1.66
   4  -8  16    9.45    0.73
  -4   8 -16   10.62    0.69
   4  -7  16    9.32    0.66
  -4   7 -16    8.81    0.62
   4  -6  16   10.89    0.66
  -4   6 -16   10.22    0.63
   4  -5  16   26.34    1.00
  -4   5 -16   26.23    1.04
   4  -4  16    2.53    0.50
  -4   4 -16    2.70    0.37
   4  -3  16   25.21    0.94
  -4   3 -16   25.39    1.01
   4  -2  16   17.30    0.76
  -4   2 -16   17.21    0.76
   4  -1  16   15.19    0.66
  -4   1 -16   16.00    0.65
   4   0  16    2.67    0.49
  -4   0 -16    3.25    0.42
   4   1  16   14.86    0.68
  -4  -1 -16   14.33    0.70
   4   2  16   14.62    0.77
  -4  -2 -16   16.67    0.71
   4   3  16   23.51    0.99
  -4  -3 -16   21.41    1.03
   4   4  16    2.94    0.42
  -4  -4 -16    2.17    0.49
   4   5  16   23.35    0.98
  -4  -5 -16   24.19    1.03
   4   6  16   10.69    0.66
  -4  -6 -16    9.96    0.62
   4   7  16    8.45    0.56
  -4  -7 -16    8.42    0.58
   4   8  16    9.91    0.54
  -4  -8 -16    9.56    0.65
   4   9  16   45.24    1.58
  -4  -9 -16   45.70    1.55
   4  10  16    4.91    0.57
  -4 -10 -16    5.83    0.63
   4  11  16    0.84    0.59
  -4 -11 -16   -0.03    0.65
   4  12  16    8.88    0.76
  -4 -12 -16    8.40    0.87
   4  13  16   51.51    1.64
  -4 -13 -16   54.26    1.89
   4  14  16    4.03    0.70
  -4 -14 -16    5.28    0.76
   4  15  16   21.75    1.11
  -4 -15 -16   23.23    1.36
   4 -15  15   16.68    0.99
  -4  15 -15   15.77    1.01
   4 -14  15   94.90    2.48
  -4  14 -15   97.97    2.62
   4 -13  15    5.83    0.77
  -4  13 -15    6.47    0.75
   4 -12  15   96.74    2.73
  -4  12 -15   96.44    2.92
   4 -11  15   76.14    2.29
  -4  11 -15   74.60    2.33
   4 -10  15    1.94    0.47
  -4  10 -15    2.42    0.47
   4  -9  15    6.18    0.52
  -4   9 -15    6.29    0.57
   4  -8  15   10.08    0.58
  -4   8 -15   10.83    0.69
   4  -7  15    0.22    0.30
  -4   7 -15   -0.03    0.42
   4  -6  15    8.40    0.53
  -4   6 -15    7.71    0.52
   4  -5  15    9.14    0.63
  -4   5 -15   10.47    0.65
   4  -4  15   89.18    2.47
  -4   4 -15   91.23    2.61
   4  -3  15   13.52    0.64
  -4   3 -15   14.62    0.74
   4  -2  15  103.22    2.79
  -4   2 -15   97.05    2.89
   4  -1  15    0.20    0.33
  -4   1 -15    0.13    0.37
   4   0  15   -0.11    0.40
  -4   0 -15   -0.45    0.40
   4   1  15    0.12    0.33
  -4  -1 -15   -0.06    0.29
  -4  -2 -15   94.36    2.78
   4   3  15   13.51    0.71
   4   4  15   87.86    2.77
  -4  -4 -15   86.13    2.54
   4   5  15    8.72    0.55
  -4  -5 -15    9.05    0.55
   4   6  15    8.71    0.66
  -4  -6 -15    9.20    0.53
   4   7  15    0.27    0.38
  -4  -7 -15   -0.01    0.43
   4   8  15   10.38    0.60
  -4  -8 -15   10.37    0.65
   4   9  15    6.01    0.56
  -4  -9 -15    5.51    0.61
   4  10  15    2.15    0.49
  -4 -10 -15    1.95    0.48
   4  11  15   72.14    2.13
  -4 -11 -15   72.03    2.14
   4  12  15   90.27    2.40
  -4 -12 -15   93.17    2.53
   4  13  15    6.31    0.56
  -4 -13 -15    5.49    0.72
   4  14  15   88.75    2.65
  -4 -14 -15   89.11    2.59
   4  15  15   15.80    0.87
  -4 -15 -15   15.03    1.02
   4  16  15    0.42    0.83
  -4 -16 -15    0.41    0.97
   4  17  15   18.11    1.21
  -4 -17 -15   19.90    1.65
  -4  16 -14   14.70    1.08
   4 -15  14    1.03    0.86
  -4  15 -14    0.62    0.63
   4 -14  14   14.80    0.90
  -4  14 -14   16.15    0.96
   4 -13  14   13.38    0.92
  -4  13 -14   12.72    0.93
   4 -12  14  106.35    2.87
  -4  12 -14  102.80    3.18
   4 -11  14   42.74    1.50
  -4  11 -14   44.55    1.61
   4 -10  14   28.89    1.10
  -4  10 -14   27.74    1.02
   4  -9  14    2.58    0.49
  -4   9 -14    2.60    0.36
   4  -8  14    0.75    0.42
  -4   8 -14    0.30    0.39
   4  -7  14    6.44    0.58
  -4   7 -14    6.81    0.57
   4  -6  14  131.59    3.70
  -4   6 -14  137.66    3.69
   4  -5  14    0.19    0.27
  -4   5 -14    0.15    0.34
   4  -4  14  165.79    4.50
  -4   4 -14  166.05    4.45
   4  -3  14   67.69    1.98
  -4   3 -14   68.76    1.95
   4  -2  14   23.97    0.88
  -4   2 -14   24.84    0.82
   4  -1  14   34.02    1.15
  -4   1 -14   35.33    1.16
   4   0  14   10.13    0.59
  -4   0 -14   10.41    0.59
   4   1  14   35.80    1.25
  -4  -1 -14   34.10    1.27
  -4  -2 -14   24.48    0.97
   4   3  14   65.97    1.97
   4   4  14  158.32    4.26
  -4  -4 -14  158.75    4.43
   4   5  14    0.07    0.29
  -4  -5 -14   -0.14    0.33
   4   6  14  123.20    3.24
  -4  -6 -14  123.83    3.49
   4   7  14    6.24    0.43
  -4  -7 -14    6.07    0.52
   4   8  14    0.15    0.38
  -4  -8 -14    0.02    0.45
   4   9  14    2.96    0.42
  -4  -9 -14    2.83    0.49
   4  10  14   26.73    1.06
  -4 -10 -14   25.78    1.08
   4  11  14   44.28    1.59
  -4 -11 -14   44.13    1.46
   4  12  14  101.37    2.97
  -4 -12 -14  102.95    3.30
   4  13  14   12.60    0.75
  -4 -13 -14   10.91    0.80
   4  14  14   12.96    0.66
  -4 -14 -14   15.31    0.86
   4  15  14   -0.02    0.65
  -4 -15 -14   -0.15    0.75
   4  16  14   14.82    0.92
  -4 -16 -14   14.41    0.89
   4  17  14    1.62    0.81
  -4 -17 -14    0.79    1.01
   4  18  14    0.02    1.41
  -4 -18 -14    0.69    0.90
   4 -16  13    1.74    0.93
  -4  16 -13    1.57    0.78
   4 -15  13   38.31    1.42
  -4  15 -13   37.94    1.49
   4 -14  13   37.32    1.40
  -4  14 -13   36.46    1.41
   4 -13  13    3.49    0.58
  -4  13 -13    3.11    0.55
   4 -12  13   34.62    1.22
  -4  12 -13   35.50    1.31
   4 -11  13   24.15    0.97
  -4  11 -13   24.12    0.98
   4 -10  13    0.34    0.48
  -4  10 -13    0.16    0.39
   4  -9  13   73.37    2.31
  -4   9 -13   76.07    2.18
   4  -8  13    1.34    0.33
  -4   8 -13    1.07    0.38
   4  -7  13    0.59    0.27
  -4   7 -13    0.56    0.28
   4  -6  13    6.57    0.41
  -4   6 -13    6.93    0.43
   4  -5  13  405.38   10.21
  -4   5 -13  394.88    9.35
   4  -4  13   70.05    2.18
  -4   4 -13   69.43    2.07
   4  -3  13   36.07    1.35
  -4   3 -13   35.65    1.21
   4  -2  13   16.95    0.68
  -4   2 -13   15.98    0.65
   4  -1  13   71.96    2.20
  -4   1 -13   68.70    2.09
   4   0  13   -0.10    0.24
  -4   0 -13    0.15    0.24
   4   1  13   75.81    2.30
  -4  -1 -13   71.28    2.28
  -4  -2 -13   15.48    0.65
   4   3  13   34.76    1.21
   4   4  13   67.97    1.85
  -4  -4 -13   68.07    2.14
   4   5  13  383.11    9.21
  -4  -5 -13  396.57   10.10
   4   6  13    6.11    0.51
  -4  -6 -13    6.70    0.54
   4   7  13    0.64    0.24
  -4  -7 -13    0.39    0.25
   4   8  13    1.12    0.33
  -4  -8 -13    0.66    0.41
   4   9  13   71.50    2.34
  -4  -9 -13   72.85    2.07
   4  10  13   -0.11    0.33
  -4 -10 -13    0.15    0.48
   4  11  13   24.48    1.05
  -4 -11 -13   25.00    0.97
   4  12  13   34.11    1.06
  -4 -12 -13   33.99    1.43
   4  13  13    3.80    0.46
  -4 -13 -13    2.58    0.50
   4  14  13   34.85    1.20
  -4 -14 -13   34.31    1.22
   4  15  13   34.38    1.28
  -4 -15 -13   36.60    1.33
   4  16  13    1.37    0.47
  -4 -16 -13    1.05    0.64
   4  17  13    3.26    0.67
  -4 -17 -13    2.56    0.72
   4  18  13    0.05    0.57
  -4 -18 -13    2.41    0.87
   4 -17  12    7.55    1.21
  -4  17 -12    8.17    0.87
   4 -16  12   45.65    1.38
  -4  16 -12   45.78    1.72
   4 -15  12    4.77    0.68
  -4  15 -12    5.13    0.68
   4 -14  12   20.46    0.96
  -4  14 -12   20.22    1.03
   4 -13  12  190.92    4.73
  -4  13 -12  193.46    5.12
   4 -12  12    0.57    0.42
  -4  12 -12    0.63    0.40
   4 -11  12   20.87    0.89
  -4  11 -12   20.79    0.90
   4 -10  12    1.51    0.41
  -4  10 -12    1.56    0.38
   4  -9  12    9.43    0.55
  -4   9 -12   10.25    0.53
   4  -8  12    0.29    0.24
  -4   8 -12    0.05    0.33
   4  -7  12  111.85    3.02
  -4   7 -12  107.92    3.14
   4  -6  12    5.86    0.38
  -4   6 -12    5.74    0.38
   4  -5  12    0.58    0.32
  -4   5 -12    0.43    0.27
   4  -4  12   12.26    0.67
  -4   4 -12   13.10    0.62
   4  -3  12  377.81    9.28
  -4   3 -12  374.82    9.37
   4  -2  12   54.71    1.87
  -4   2 -12   53.04    1.74
   4  -1  12    5.93    0.39
  -4   1 -12    5.29    0.43
   4   0  12   19.15    0.89
  -4   0 -12   18.89    0.76
   4   1  12    5.56    0.38
  -4  -1 -12    5.35    0.43
  -4  -2 -12   50.86    1.78
   4   3  12  377.60   10.01
   4   4  12   12.45    0.60
  -4  -4 -12   11.47    0.59
   4   5  12    0.56    0.31
  -4  -5 -12    0.23    0.32
   4   6  12    5.61    0.44
  -4  -6 -12    5.28    0.44
   4   7  12  101.22    2.92
  -4  -7 -12  103.89    2.95
   4   8  12    0.03    0.28
  -4  -8 -12    0.32    0.34
   4   9  12    8.76    0.50
  -4  -9 -12    9.03    0.51
   4  10  12    0.80    0.33
  -4 -10 -12    1.19    0.35
   4  11  12   19.30    1.00
  -4 -11 -12   19.34    0.84
   4  12  12    0.03    0.33
  -4 -12 -12    0.09    0.42
   4  13  12  181.15    4.80
  -4 -13 -12  184.10    4.83
   4  14  12   16.40    0.80
  -4 -14 -12   17.91    0.91
   4  15  12    5.22    0.68
  -4 -15 -12    5.56    0.59
   4  16  12   41.74    1.64
  -4 -16 -12   41.25    1.91
   4  17  12    7.25    0.77
  -4 -17 -12    8.11    0.88
   4  18  12    0.71    0.56
  -4 -18 -12    1.40    0.82
   4  19  12    4.51    0.86
  -4 -19 -12    3.39    0.71
   4 -17  11   33.83    1.16
  -4  17 -11   35.05    1.14
   4 -16  11    3.64    0.62
  -4  16 -11    3.13    0.57
   4 -15  11    1.98    0.57
  -4  15 -11    1.92    0.57
   4 -14  11   31.85    1.22
  -4  14 -11   30.50    1.33
   4 -13  11    0.07    0.46
  -4  13 -11    0.34    0.43
   4 -12  11    0.43    0.40
  -4  12 -11    0.45    0.38
   4 -11  11   22.04    0.91
  -4  11 -11   22.22    0.87
   4 -10  11   22.58    0.97
  -4  10 -11   20.38    0.84
   4  -9  11   54.48    1.73
  -4   9 -11   56.59    1.84
   4  -8  11   25.21    0.94
  -4   8 -11   26.40    0.94
   4  -7  11   10.22    0.51
  -4   7 -11   10.81    0.55
   4  -6  11   28.19    1.03
  -4   6 -11   27.68    1.15
   4  -5  11  193.32    5.26
  -4   5 -11  199.13    5.56
   4  -4  11   49.85    1.63
  -4   4 -11   51.12    1.55
   4  -3  11  146.04    4.15
  -4   3 -11  138.20    4.10
   4  -2  11   11.14    0.60
  -4   2 -11   10.70    0.54
   4  -1  11    6.32    0.37
  -4   1 -11    6.01    0.43
   4   0  11   -0.02    0.24
  -4   0 -11    0.22    0.29
   4   1  11    6.55    0.34
  -4  -1 -11    6.20    0.37
  -4  -2 -11   10.10    0.58
   4   3  11  136.39    3.88
   4   4  11   48.80    1.80
  -4  -4 -11   47.53    1.71
   4   5  11  197.60    5.57
  -4  -5 -11  195.63    5.08
   4   6  11   27.76    1.05
  -4  -6 -11   26.60    1.04
   4   7  11    9.76    0.52
  -4  -7 -11    9.73    0.55
   4   8  11   24.79    0.98
  -4  -8 -11   24.26    1.07
   4   9  11   51.09    1.76
  -4  -9 -11   52.77    1.74
   4  10  11   20.40    0.80
  -4 -10 -11   20.71    0.73
   4  11  11   20.76    0.89
  -4 -11 -11   19.86    0.75
   4  12  11    0.43    0.41
  -4 -12 -11    0.60    0.45
   4  13  11    0.44    0.41
  -4 -13 -11   -0.30    0.47
   4  14  11   29.57    1.22
  -4 -14 -11   28.43    1.19
   4  15  11    1.76    0.41
  -4 -15 -11    0.85    0.45
   4  16  11    2.83    0.45
  -4 -16 -11    2.70    0.49
   4  17  11   31.31    1.25
  -4 -17 -11   31.32    1.39
   4  18  11   27.73    1.38
  -4 -18 -11   28.77    1.35
   4  19  11    4.67    0.84
  -4 -19 -11    4.91    0.77
   4 -17  10    3.71    0.56
  -4  17 -10    3.84    0.54
   4 -16  10   91.73    2.41
  -4  16 -10   96.82    2.60
   4 -15  10    0.19    0.43
  -4  15 -10   -0.05    0.45
   4 -14  10    0.56    0.37
  -4  14 -10    0.49    0.49
   4 -13  10   23.98    1.01
  -4  13 -10   25.59    0.96
   4 -12  10  106.21    3.07
  -4  12 -10  104.45    3.01
   4 -11  10   66.56    1.92
  -4  11 -10   69.65    2.11
   4 -10  10   36.56    1.36
  -4  10 -10   37.39    1.32
   4  -9  10   12.72    0.59
  -4   9 -10   11.52    0.61
   4  -8  10   21.58    0.87
  -4   8 -10   21.09    0.88
   4  -7  10    2.12    0.31
  -4   7 -10    1.97    0.29
   4  -6  10   84.80    2.45
  -4   6 -10   81.23    2.30
   4  -5  10    1.66    0.23
  -4   5 -10    1.81    0.23
   4  -4  10    0.91    0.21
  -4   4 -10    0.93    0.18
   4  -3  10   58.13    1.87
  -4   3 -10   56.90    1.71
   4  -2  10    0.95    0.28
  -4   2 -10    0.80    0.26
   4  -1  10   46.04    1.62
  -4   1 -10   45.88    1.47
   4   0  10    1.71    0.26
  -4   0 -10    1.85    0.24
   4   1  10   43.17    1.50
  -4  -1 -10   44.21    1.68
   4   2  10    0.30    0.20
  -4  -2 -10    0.43    0.20
   4   3  10   54.53    1.60
  -4  -3 -10   54.35    1.88
   4   4  10    1.00    0.26
  -4  -4 -10    0.97    0.27
   4   5  10    1.58    0.21
  -4  -5 -10    1.68    0.29
   4   6  10   77.45    2.41
  -4  -6 -10   79.80    2.67
   4   7  10    2.21    0.32
  -4  -7 -10    1.88    0.35
   4   8  10   20.38    0.93
  -4  -8 -10   20.08    0.82
   4   9  10   10.77    0.51
  -4  -9 -10   11.46    0.50
   4  10  10   34.03    1.27
  -4 -10 -10   34.15    1.28
   4  11  10   60.10    2.16
  -4 -11 -10   63.20    2.08
   4  12  10   96.85    2.86
  -4 -12 -10   97.63    2.99
   4  13  10   21.67    0.91
  -4 -13 -10   22.53    0.93
   4  14  10    0.33    0.42
  -4 -14 -10    0.22    0.36
   4  15  10    0.23    0.43
  -4 -15 -10    0.17    0.53
   4  16  10   87.22    2.63
  -4 -16 -10   85.97    2.51
   4  17  10    3.65    0.60
  -4 -17 -10    3.91    0.68
   4  18  10   -0.29    0.59
  -4 -18 -10    0.77    0.69
   4  19  10    2.19    0.66
  -4 -19 -10    1.52    0.84
   4 -17   9  125.96    3.23
  -4  17  -9  130.46    3.23
   4 -16   9   37.87    1.39
  -4  16  -9   37.45    1.43
   4 -15   9    4.75    0.54
  -4  15  -9    4.29    0.45
   4 -14   9   48.93    1.67
  -4  14  -9   47.62    1.70
   4 -13   9   -0.06    0.28
  -4  13  -9    0.00    0.46
   4 -12   9   73.98    2.16
  -4  12  -9   70.61    2.17
   4 -11   9    8.38    0.50
  -4  11  -9    7.97    0.48
   4 -10   9   33.30    1.23
  -4  10  -9   31.08    1.26
   4  -9   9    0.83    0.25
  -4   9  -9    0.61    0.25
   4  -8   9   56.27    1.87
  -4   8  -9   55.43    1.77
   4  -7   9   38.65    1.33
  -4   7  -9   37.10    1.25
   4  -6   9    0.13    0.21
  -4   6  -9    0.09    0.23
   4  -5   9  144.77    4.51
  -4   5  -9  144.64    4.23
   4  -4   9    0.84    0.23
  -4   4  -9    0.67    0.24
   4  -3   9   15.32    0.74
  -4   3  -9   14.06    0.66
   4  -2   9   58.06    1.86
  -4   2  -9   58.78    1.86
   4  -1   9   23.90    1.04
  -4   1  -9   23.14    0.93
   4   0   9    0.06    0.20
  -4   0  -9    0.30    0.24
   4   1   9   22.92    1.03
  -4  -1  -9   22.65    0.91
   4   2   9   15.55    1.74
  -4  -2  -9   55.91    1.93
   4   3   9   14.06    0.75
  -4  -3  -9   13.91    0.63
   4   4   9    0.61    0.22
  -4  -4  -9    0.93    0.26
   4   5   9  139.96    3.79
  -4  -5  -9  141.36    3.83
   4   6   9    0.05    0.20
  -4  -6  -9    0.00    0.25
   4   7   9   36.33    1.44
  -4  -7  -9   35.76    1.21
   4   8   9   54.20    1.80
  -4  -8  -9   54.62    1.74
   4   9   9    0.69    0.30
  -4  -9  -9    0.33    0.32
   4  10   9   30.56    1.08
  -4 -10  -9   29.51    1.18
   4  11   9    7.66    0.55
  -4 -11  -9    7.09    0.50
   4  12   9   69.47    2.06
  -4 -12  -9   67.88    2.27
   4  13   9   -0.36    0.39
  -4 -13  -9    0.04    0.38
   4  14   9   44.60    1.48
  -4 -14  -9   45.00    1.53
   4  15   9    4.93    0.50
  -4 -15  -9    4.68    0.54
   4  16   9   34.38    1.24
  -4 -16  -9   35.52    1.27
   4  17   9  130.49    3.42
  -4 -17  -9  129.67    3.31
   4  18   9   30.73    1.17
  -4 -18  -9   29.87    1.18
   4  19   9   -0.17    0.70
  -4 -19  -9    0.48    0.75
   4  20   9   24.10    0.98
  -4 -20  -9   24.67    1.17
   4 -16   8  115.57    3.05
  -4  16  -8  111.81    3.32
   4 -15   8    3.82    0.38
  -4  15  -8    3.44    0.39
   4 -14   8   -0.10    0.33
  -4  14  -8    0.29    0.27
   4 -13   8   15.02    0.69
  -4  13  -8   14.76    0.72
   4 -12   8  106.36    2.95
  -4  12  -8  111.91    4.53
   4 -11   8   28.57    1.10
  -4  11  -8   30.54    1.14
   4 -10   8   28.46    1.17
  -4  10  -8   27.94    1.06
   4  -9   8  303.48    8.10
  -4   9  -8  309.37    8.18
   4  -8   8   43.18    1.54
  -4   8  -8   40.43    1.41
   4  -7   8   92.78    2.84
  -4   7  -8   93.29    2.74
   4  -6   8  125.74    3.34
  -4   6  -8  126.08    3.65
   4  -5   8    5.81    0.39
  -4   5  -8    5.99    0.41
   4  -4   8    0.20    0.18
  -4   4  -8    0.27    0.19
   4  -3   8    2.07    0.22
  -4   3  -8    1.86    0.21
   4  -2   8    0.60    0.22
  -4   2  -8    0.76    0.23
   4  -1   8   21.30    1.03
  -4   1  -8   19.82    0.79
   4   0   8    4.57    0.35
  -4   0  -8    4.53    0.34
   4   1   8   20.38    0.81
  -4  -1  -8   19.73    0.81
   4   2   8    0.56    0.38
  -4  -2  -8    0.67    0.20
   4   3   8    2.05    0.24
  -4  -3  -8    1.76    0.24
   4   4   8    0.20    0.19
  -4  -4  -8    0.33    0.19
   4   5   8    5.35    0.38
  -4  -5  -8    5.60    0.40
   4   6   8  121.19    3.62
  -4  -6  -8  122.48    3.80
   4   7   8   90.15    2.76
  -4  -7  -8   90.63    2.73
   4   8   8   40.74    1.49
  -4  -8  -8   40.79    1.34
   4   9   8  283.49    7.22
  -4  -9  -8  284.93    7.20
   4  10   8   25.91    1.11
  -4 -10  -8   26.19    0.96
   4  11   8   27.43    0.92
  -4 -11  -8   26.63    1.01
   4  12   8  103.14    3.23
  -4 -12  -8  104.18    3.19
   4  13   8   13.02    0.60
  -4 -13  -8   12.37    0.63
   4  14   8    0.35    0.37
  -4 -14  -8    0.04    0.44
   4  15   8    3.38    0.47
  -4 -15  -8    3.83    0.53
   4  16   8  112.22    3.09
  -4 -16  -8  111.62    3.19
   4  17   8    7.08    0.55
  -4 -17  -8    8.12    0.65
   4  18   8    2.64    0.51
  -4 -18  -8    3.24    0.68
   4  19   8   26.39    1.08
  -4 -19  -8   27.55    1.10
   4  20   8   60.68    1.78
  -4 -20  -8   58.87    1.81
   4 -15   7   54.03    1.83
  -4  15  -7   53.93    1.66
   4 -14   7   77.86    2.30
  -4  14  -7   81.26    2.27
   4 -13   7    1.12    0.28
  -4  13  -7    1.26    0.27
   4 -12   7    1.13    0.26
  -4  12  -7    1.03    0.27
   4 -11   7  137.12    4.07
  -4  11  -7  137.75    4.05
   4 -10   7   13.01    0.59
  -4  10  -7   12.95    0.63
   4  -9   7  100.97    2.77
  -4   9  -7  100.98    2.95
   4  -8   7  141.12    4.17
  -4   8  -7  139.14    4.21
   4  -7   7  174.54    4.47
  -4   7  -7  175.75    5.06
   4  -6   7   22.10    0.88
  -4   6  -7   21.33    0.94
   4  -5   7   19.79    0.90
  -4   5  -7   19.94    0.84
   4  -4   7  143.50    4.34
  -4   4  -7  138.23    3.97
   4  -3   7   26.77    1.07
  -4   3  -7   27.62    1.04
   4  -2   7    6.12    0.36
  -4   2  -7    5.41    0.34
   4  -1   7  306.61    8.96
  -4   1  -7  305.01    8.30
   4   0   7    0.01    0.13
  -4   0  -7   -0.01    0.14
   4   1   7  303.40    8.65
  -4  -1  -7  305.33    8.10
  -4  -2  -7    5.32    0.47
   4   3   7   25.46    0.94
  -4  -3  -7   26.13    1.06
   4   4   7  132.25    3.78
  -4  -4  -7  132.54    4.12
   4   5   7   18.27    0.79
  -4  -5  -7   18.75    0.72
   4   6   7   20.98    0.82
  -4  -6  -7   21.83    0.90
   4   7   7  171.08    4.95
  -4  -7  -7  171.56    4.89
   4   8   7  137.75    4.11
  -4  -8  -7  141.41    4.03
   4   9   7   96.04    2.94
  -4  -9  -7   98.53    2.98
   4  10   7   12.50    0.70
  -4 -10  -7   11.93    0.63
   4  11   7  136.30    3.73
  -4 -11  -7  129.37    3.74
   4  12   7    0.58    0.27
  -4 -12  -7    0.95    0.30
   4  13   7    1.24    0.27
  -4 -13  -7    1.33    0.28
   4  14   7   73.68    2.20
  -4 -14  -7   73.98    2.69
   4  15   7   51.54    1.82
  -4 -15  -7   50.42    1.65
   4  16   7    6.36    0.54
  -4 -16  -7    5.60    0.56
   4  17   7  244.00    5.79
  -4 -17  -7  249.26    6.00
   4  18   7    0.70    0.51
  -4 -18  -7    1.31    0.52
   4  19   7   15.36    0.89
  -4 -19  -7   16.00    0.93
   4  20   7   10.58    0.95
  -4 -20  -7   11.39    0.91
   4 -15   6   45.78    1.35
  -4  15  -6   44.44    1.30
   4 -14   6   70.94    1.89
  -4  14  -6   73.21    1.95
   4 -13   6   45.47    1.55
  -4  13  -6   47.19    1.60
   4 -12   6    5.25    0.38
  -4  12  -6    6.13    0.36
   4 -11   6    9.25    0.53
  -4  11  -6    8.77    0.46
   4 -10   6  127.46    3.73
  -4  10  -6  127.67    3.73
   4  -9   6  142.29    4.00
  -4   9  -6  145.16    4.10
   4  -8   6  173.44    4.56
  -4   8  -6  173.55    4.48
   4  -7   6  165.42    4.73
  -4   7  -6  163.02    4.75
   4  -6   6   37.25    1.29
  -4   6  -6   36.78    1.30
   4  -5   6   16.98    0.72
  -4   5  -6   17.14    0.76
   4  -4   6  265.01    7.01
  -4   4  -6  267.81    7.05
   4  -3   6   96.99    3.13
  -4   3  -6   98.93    3.15
   4  -2   6  115.76    3.32
  -4   2  -6  116.41    3.57
   4  -1   6   60.58    2.00
  -4   1  -6   59.39    2.05
   4   0   6  754.41   18.30
  -4   0  -6  750.21   18.65
   4   1   6   60.68    2.05
  -4  -1  -6   60.11    2.00
  -4  -2  -6  115.81    4.96
   4   3   6   90.86    3.04
  -4  -3  -6   92.76    2.77
   4   4   6  259.71    6.92
  -4  -4  -6  259.65    6.95
   4   5   6   16.81    0.72
  -4  -5  -6   16.70    0.83
   4   6   6   37.81    1.49
  -4  -6  -6   38.54    1.30
   4   7   6  159.97    4.49
  -4  -7  -6  161.63    4.41
   4   8   6  169.42    4.96
  -4  -8  -6  167.87    4.71
   4   9   6  135.22    3.70
  -4  -9  -6  139.07    4.30
   4  10   6  123.14    3.65
  -4 -10  -6  118.27    3.58
   4  11   6    8.32    0.54
  -4 -11  -6    8.27    0.54
   4  12   6    4.52    0.41
  -4 -12  -6    4.88    0.42
   4  13   6   47.97    1.65
  -4 -13  -6   46.16    1.70
   4  14   6   69.92    2.11
  -4 -14  -6   69.37    2.21
   4  15   6   44.18    1.46
  -4 -15  -6   42.45    1.38
   4  16   6   14.25    0.80
  -4 -16  -6   14.54    0.67
   4  17   6   71.27    1.96
  -4 -17  -6   71.91    2.18
   4  18   6   14.50    0.83
  -4 -18  -6   15.57    0.86
   4  19   6   34.83    1.24
  -4 -19  -6   35.32    1.20
   4  20   6    4.84    0.73
  -4 -20  -6    4.60    0.72
   4 -14   5    1.29    0.22
  -4  14  -5    1.38    0.20
   4 -13   5    4.80    0.34
  -4  13  -5    4.80    0.31
   4 -12   5   51.95    1.61
  -4  12  -5   50.71    1.51
   4 -11   5    9.43    0.47
  -4  11  -5    9.45    0.44
   4 -10   5    1.71    0.21
  -4  10  -5    1.50    0.20
   4  -9   5    0.34    0.18
  -4   9  -5    0.26    0.17
   4  -8   5 1193.40   29.08
  -4   8  -5 1166.74   28.77
   4  -7   5    1.01    0.18
  -4   7  -5    0.80    0.19
   4  -6   5   41.57    1.60
  -4   6  -5   42.11    1.58
   4  -5   5    6.56    0.42
  -4   5  -5    6.53    0.36
   4  -4   5    5.51    0.41
  -4   4  -5    4.53    0.30
   4  -3   5    0.87    0.18
  -4   3  -5    0.78    0.21
   4  -2   5  794.24   19.84
  -4   2  -5  781.36   18.57
   4  -1   5   35.09    1.33
  -4   1  -5   36.92    1.49
   4   0   5    0.03    0.15
  -4   0  -5    0.18    0.20
   4   1   5   34.80    1.40
  -4  -1  -5   34.63    1.29
   4   3   5    0.56    0.17
  -4  -3  -5    0.96    0.24
   4   4   5    4.72    0.33
  -4  -4  -5    4.92    0.39
   4   5   5    5.93    0.34
  -4  -5  -5    6.40    0.35
   4   6   5   39.37    1.29
  -4  -6  -5   39.72    1.47
   4   7   5    0.89    0.19
  -4  -7  -5    0.95    0.19
   4   8   5 1165.43   28.32
  -4  -8  -5 1174.94   27.53
   4   9   5    0.12    0.22
  -4  -9  -5    0.23    0.17
   4  10   5    1.49    0.24
  -4 -10  -5    1.46    0.24
   4  11   5    9.32    0.47
  -4 -11  -5    8.87    0.51
   4  12   5   48.20    1.71
  -4 -12  -5   46.87    1.55
   4  13   5    4.70    0.35
  -4 -13  -5    4.59    0.37
   4  14   5    1.17    0.34
  -4 -14  -5    1.28    0.27
   4  15   5    7.13    0.44
  -4 -15  -5    7.72    0.46
   4  16   5    7.86    0.56
  -4 -16  -5    7.93    0.51
   4  17   5    9.55    0.53
  -4 -17  -5    8.96    0.59
   4  18   5  203.22    5.37
  -4 -18  -5  205.95    5.22
   4  19   5    1.67    0.65
  -4 -19  -5    1.65    0.93
   4  20   5    3.03    0.76
  -4 -20  -5    3.97    0.71
   4  21   5    0.43    1.30
   4 -14   4  108.78    2.82
  -4  14  -4  105.68    2.69
   4 -13   4   27.37    0.99
  -4  13  -4   27.09    0.93
   4 -12   4   28.92    0.89
  -4  12  -4   27.90    0.95
   4 -11   4    0.02    0.21
  -4  11  -4    0.13    0.19
   4 -10   4   92.16    2.72
  -4  10  -4   91.55    2.46
   4  -9   4   50.68    1.66
  -4   9  -4   49.71    1.68
   4  -8   4   93.51    2.64
  -4   8  -4   92.07    2.70
   4  -7   4  212.79    5.53
  -4   7  -4  218.79    5.96
   4  -6   4   66.23    2.09
  -4   6  -4   68.91    2.14
   4  -5   4    0.58    0.17
  -4   5  -4    0.79    0.17
   4  -4   4  137.74    4.14
  -4   4  -4  135.57    3.80
   4  -3   4  102.17    3.47
  -4   3  -4  105.16    3.39
   4  -2   4  290.88    7.94
  -4   2  -4  298.71    7.88
   4  -1   4   75.66    2.65
  -4   1  -4   76.43    2.42
  -4   0  -4 1622.42   37.19
   4   1   4   75.52    2.58
  -4  -1  -4   74.25    2.30
   4   3   4   99.07    3.05
  -4  -3  -4   96.82    3.10
   4   4   4  135.31    3.92
  -4  -4  -4  134.86    3.61
   4   5   4    0.40    0.13
  -4  -5  -4    0.70    0.15
   4   6   4   66.81    2.27
  -4  -6  -4   65.75    2.52
   4   7   4  207.32    5.61
  -4  -7  -4  198.94    5.11
   4   8   4   91.77    2.93
  -4  -8  -4   92.21    3.08
   4   9   4   51.73    1.65
  -4  -9  -4   49.42    1.61
   4  10   4   89.85    2.80
  -4 -10  -4   88.80    2.78
   4  11   4    0.00    0.19
  -4 -11  -4    0.08    0.19
   4  12   4   26.42    1.05
  -4 -12  -4   27.71    1.15
   4  13   4   25.98    1.06
  -4 -13  -4   25.31    0.94
   4  14   4  108.45    3.07
  -4 -14  -4  108.23    3.22
   4  15   4   20.60    0.83
  -4 -15  -4   19.79    0.87
   4  16   4   72.48    2.36
  -4 -16  -4   75.94    2.26
   4  17   4   52.86    1.70
  -4 -17  -4   52.36    1.78
   4  18   4   28.94    1.23
  -4 -18  -4   29.79    1.11
   4  19   4   11.77    0.73
  -4 -19  -4   10.29    0.68
   4  20   4   12.70    0.90
  -4 -20  -4   12.29    0.74
   4  21   4   11.08    0.80
  -4 -21  -4   10.55    0.80
   4 -13   3    0.29    0.14
  -4  13  -3    0.07    0.13
   4 -12   3    2.19    0.23
  -4  12  -3    2.63    0.19
   4 -11   3  171.63    4.45
  -4  11  -3  174.61    4.55
   4 -10   3    6.21    0.38
  -4  10  -3    6.79    0.36
   4  -9   3   39.51    1.36
  -4   9  -3   37.99    1.27
   4  -8   3   84.07    2.71
  -4   8  -3   84.93    2.56
   4  -7   3  121.61    3.53
  -4   7  -3  121.04    3.61
   4  -6   3  108.34    3.20
  -4   6  -3  109.54    3.15
   4  -5   3   10.55    0.61
  -4   5  -3   10.83    0.60
   4  -4   3    3.38    0.25
  -4   4  -3    3.00    0.21
   4  -3   3    7.94    0.41
  -4   3  -3    8.28    0.44
   4  -2   3   10.90    0.51
  -4   2  -3   12.15    0.49
   4  -1   3  349.74    9.51
  -4   1  -3  345.71    8.90
   4   0   3    0.18    0.17
  -4   0  -3    0.09    0.16
   4   1   3  338.21    9.17
  -4  -1  -3  328.53    8.78
   4   2   3   11.67    0.91
   4   3   3    7.82    0.44
  -4  -3  -3    7.09    0.43
   4   4   3    3.17    0.32
  -4  -4  -3    3.03    0.25
   4   5   3    9.97    0.49
  -4  -5  -3   10.02    0.52
   4   6   3  103.04    3.15
  -4  -6  -3  101.50    3.07
   4   7   3  121.96    3.61
  -4  -7  -3  121.57    3.64
   4   8   3   80.94    2.74
  -4  -8  -3   82.08    2.80
   4   9   3   37.84    1.48
  -4  -9  -3   36.32    1.37
   4  10   3    6.15    0.43
  -4 -10  -3    7.19    0.43
   4  11   3  165.56    4.81
  -4 -11  -3  161.46    4.58
   4  12   3    2.94    0.31
  -4 -12  -3    2.35    0.34
   4  13   3    0.19    0.26
  -4 -13  -3   -0.02    0.26
   4  14   3   29.40    1.12
  -4 -14  -3   29.34    1.05
   4  15   3  119.45    3.44
  -4 -15  -3  118.45    3.33
   4  16   3   23.45    0.87
  -4 -16  -3   23.43    1.08
   4  17   3  220.76    5.79
  -4 -17  -3  209.95    5.51
   4  18   3    0.26    0.49
  -4 -18  -3    0.44    0.43
   4  19   3    4.97    0.58
  -4 -19  -3    4.52    0.54
   4  20   3    2.33    0.66
  -4 -20  -3    2.34    0.54
   4  21   3   30.24    1.03
  -4 -21  -3   31.23    1.09
   4 -13   2   60.64    1.57
  -4  13  -2   62.38    1.68
   4 -12   2  158.74    4.19
  -4  12  -2  162.28    4.40
   4 -11   2   98.20    2.70
  -4  11  -2   96.68    2.70
   4 -10   2    1.91    0.17
  -4  10  -2    1.86    0.18
   4  -9   2   30.67    1.04
  -4   9  -2   30.32    0.95
   4  -8   2   72.91    2.27
  -4   8  -2   72.77    2.25
   4  -7   2  134.29    3.64
  -4   7  -2  130.30    3.70
   4  -6   2   86.46    2.64
  -4   6  -2   86.08    2.64
   4  -5   2    6.39    0.38
  -4   5  -2    6.55    0.37
   4  -4   2    0.61    0.13
  -4   4  -2    0.63    0.12
   4  -3   2  214.34    6.55
  -4   3  -2  211.74    5.64
   4  -2   2    0.13    0.13
  -4   2  -2    0.20    0.12
   4  -1   2   24.01    0.89
  -4   1  -2   22.81    0.79
   4   0   2   59.06    1.77
  -4   0  -2   62.52    1.85
   4   1   2   22.68    0.84
  -4  -1  -2   22.38    0.96
   4   2   2    0.32    0.19
   4   3   2  197.28    5.70
  -4  -3  -2  203.34    5.83
   4   4   2    0.62    0.16
  -4  -4  -2    0.85    0.18
   4   5   2    5.74    0.33
  -4  -5  -2    5.89    0.36
   4   6   2   84.00    3.11
  -4  -6  -2   81.56    2.65
   4   7   2  132.30    4.29
  -4  -7  -2  133.41    4.21
   4   8   2   69.60    2.39
  -4  -8  -2   69.88    2.39
   4   9   2   29.62    1.13
  -4  -9  -2   29.34    1.10
   4  10   2    1.90    0.26
  -4 -10  -2    1.49    0.26
   4  11   2   92.52    2.92
  -4 -11  -2   91.97    2.79
   4  12   2  153.04    4.13
  -4 -12  -2  152.69    4.44
   4  13   2   60.63    2.06
  -4 -13  -2   58.47    1.78
   4  14   2    1.57    0.30
  -4 -14  -2    1.25    0.30
   4  15   2    6.33    0.42
  -4 -15  -2    6.85    0.48
   4  16   2   33.45    1.24
  -4 -16  -2   34.67    1.18
   4  17   2   49.02    1.61
  -4 -17  -2   51.26    1.72
   4  18   2    7.10    0.56
  -4 -18  -2    7.76    0.57
   4  19   2   62.76    1.93
  -4 -19  -2   63.38    1.79
   4  20   2   24.66    1.03
  -4 -20  -2   23.68    0.96
   4  21   2   24.93    1.20
  -4 -21  -2   24.64    1.08
   4 -13   1   10.98    0.34
  -4  13  -1   10.93    0.49
   4 -12   1   38.05    1.18
  -4  12  -1   37.84    1.22
   4 -11   1   49.40    1.48
  -4  11  -1   49.33    1.45
   4 -10   1   17.71    0.68
  -4  10  -1   17.31    0.70
   4  -9   1    5.45    0.30
  -4   9  -1    5.17    0.33
   4  -8   1   15.48    0.71
  -4   8  -1   14.91    0.63
   4  -7   1    4.41    0.29
  -4   7  -1    4.54    0.27
   4  -6   1   10.93    0.53
  -4   6  -1   11.96    0.55
   4  -5   1    0.19    0.13
  -4   5  -1    0.29    0.12
   4  -4   1  292.57    7.69
  -4   4  -1  282.13    7.32
   4  -3   1  285.20    7.78
  -4   3  -1  275.94    7.20
   4  -2   1    6.30    0.46
  -4   2  -1    5.86    0.36
   4  -1   1   34.25    1.26
  -4   1  -1   34.20    1.28
   4   0   1    0.06    0.11
  -4   0  -1   -0.03    0.11
   4   1   1   31.64    1.22
  -4  -1  -1   32.97    1.01
   4   2   1    6.46    0.34
   4   3   1  259.34    6.67
  -4  -3  -1  254.22    6.68
   4   4   1  283.03    7.78
  -4  -4  -1  279.82    7.49
   4   5   1    0.25    0.15
  -4  -5  -1    0.14    0.15
   4   6   1   11.05    0.52
  -4  -6  -1   11.20    0.57
   4   7   1    4.00    0.34
  -4  -7  -1    4.44    0.31
   4   8   1   14.85    0.64
  -4  -8  -1   14.74    0.63
   4   9   1    5.01    0.34
  -4  -9  -1    4.73    0.27
   4  10   1   16.05    0.63
  -4 -10  -1   17.07    0.82
   4  11   1   48.39    1.73
  -4 -11  -1   49.64    1.64
   4  12   1   36.43    1.35
  -4 -12  -1   36.98    1.24
   4  13   1   11.10    0.55
  -4 -13  -1   10.24    0.51
   4  14   1  143.53    3.87
  -4 -14  -1  143.45    4.01
   4  15   1   86.58    2.42
  -4 -15  -1   87.04    2.71
   4  16   1    6.47    0.43
  -4 -16  -1    7.48    0.47
   4  17   1  136.52    3.82
  -4 -17  -1  139.62    3.91
   4  18   1   80.12    2.42
  -4 -18  -1   80.83    2.37
   4  19   1    0.39    0.52
  -4 -19  -1    0.21    0.48
   4  20   1   76.98    2.22
  -4 -20  -1   75.32    2.17
   4  21   1    8.81    0.95
  -4 -21  -1    8.23    0.72
   4 -13   0   44.19    1.56
  -4  13   0   42.95    1.55
   4 -12   0  266.78    6.48
  -4  12   0  255.58    6.09
   4 -11   0   62.58    1.81
  -4  11   0   62.48    1.74
   4 -10   0   12.09    0.49
  -4  10   0   12.09    0.47
   4  -9   0  295.01    7.74
  -4   9   0  301.24    7.82
   4  -8   0    4.19    0.26
  -4   8   0    4.10    0.25
   4  -7   0   58.40    1.84
  -4   7   0   56.91    1.78
   4  -6   0  210.24    5.95
  -4   6   0  207.49    5.55
   4  -5   0   34.71    1.22
  -4   5   0   33.87    1.16
   4  -4   0   51.62    1.55
  -4   4   0   51.36    1.75
   4  -3   0  179.61    4.92
  -4   3   0  182.18    5.10
   4  -2   0  217.66    5.85
  -4   2   0  226.35    6.31
   4  -1   0   73.13    2.21
  -4   1   0   73.84    2.33
   4   0   0  141.73    4.11
  -4   0   0  138.63    3.83
   4   1   0   70.51    2.23
  -4  -1   0   70.84    2.13
   4   2   0  216.58    5.97
   4   3   0  168.91    4.59
  -4  -3   0  169.44    5.05
   4   4   0   48.69    1.72
  -4  -4   0   46.82    1.72
   4   5   0   33.06    1.19
  -4  -5   0   31.95    1.15
   4   6   0  204.26    5.85
  -4  -6   0  207.24    5.90
   4   7   0   58.40    1.71
  -4  -7   0   59.17    1.83
   4   8   0    4.50    0.29
  -4  -8   0    4.07    0.26
   4   9   0  287.46    7.28
  -4  -9   0  294.25    7.98
   4  10   0   11.78    0.59
  -4 -10   0   12.11    0.53
   4  11   0   59.75    1.98
  -4 -11   0   60.68    1.83
   4  12   0  260.46    6.70
  -4 -12   0  255.93    6.97
   4  13   0   47.10    1.65
  -4 -13   0   46.84    1.52
   4  14   0   23.55    0.92
  -4 -14   0   22.62    0.91
   4  15   0    3.85    0.38
  -4 -15   0    3.83    0.39
   4  16   0  102.91    2.90
  -4 -16   0  106.23    3.08
   4  17   0    5.52    0.57
  -4 -17   0    5.82    0.49
   4  18   0    0.44    0.47
  -4 -18   0    0.15    0.42
   4  19   0    6.60    0.56
  -4 -19   0    5.96    0.64
   4  20   0   31.12    1.21
  -4 -20   0   30.97    1.19
   4  21   0    4.27    0.80
  -4 -21   0    4.38    0.74
   4 -13  -1    2.87    0.16
  -4  13   1    2.99    0.16
   4 -12  -1   62.10    1.78
  -4  12   1   61.42    1.60
   4 -11  -1    0.29    0.15
  -4  11   1    0.38    0.14
   4 -10  -1   73.94    2.23
  -4  10   1   72.76    2.28
   4  -9  -1   62.80    1.98
  -4   9   1   63.55    2.07
   4  -8  -1  231.76    6.15
  -4   8   1  230.17    6.12
   4  -7  -1    0.87    0.16
  -4   7   1    0.74    0.14
   4  -6  -1   10.10    0.48
  -4   6   1   10.42    0.46
   4  -5  -1  480.55   12.05
  -4   5   1  488.40   11.76
   4  -4  -1   25.18    0.95
  -4   4   1   24.53    1.00
   4  -3  -1   90.33    2.73
  -4   3   1   94.48    2.85
   4  -2  -1  190.92    5.07
  -4   2   1  196.52    5.26
   4  -1  -1   38.73    1.40
  -4   1   1   37.82    1.48
   4   0  -1    0.14    0.14
  -4   0   1    0.11    0.14
   4   1  -1   37.27    1.34
  -4  -1   1   37.71    1.31
   4   2  -1  183.12    4.71
   4   3  -1   83.19    2.36
  -4  -3   1   87.89    3.05
   4   4  -1   23.75    0.94
  -4  -4   1   23.86    0.84
   4   5  -1  447.37   11.33
  -4  -5   1  457.99   10.89
   4   6  -1    9.52    0.49
  -4  -6   1   10.06    0.47
   4   7  -1    1.11    0.16
  -4  -7   1    0.97    0.18
   4   8  -1  221.55    6.13
  -4  -8   1  224.72    6.44
   4   9  -1   64.68    1.94
  -4  -9   1   62.56    2.10
   4  10  -1   74.16    2.40
  -4 -10   1   73.35    2.19
   4  11  -1    0.53    0.23
  -4 -11   1    0.58    0.18
   4  12  -1   57.54    1.87
  -4 -12   1   58.29    1.86
   4  13  -1    2.74    0.32
  -4 -13   1    3.01    0.31
   4  14  -1   85.50    2.67
  -4 -14   1   89.85    2.75
   4  15  -1    0.59    0.28
  -4 -15   1    0.61    0.30
   4  16  -1    0.37    0.30
  -4 -16   1    0.48    0.32
   4  17  -1   28.67    1.03
  -4 -17   1   30.46    1.01
   4  18  -1   96.60    2.66
  -4 -18   1   94.88    2.70
   4  19  -1   17.88    0.82
  -4 -19   1   17.71    0.80
   4  20  -1   25.21    1.27
  -4 -20   1   25.79    1.19
   4  21  -1   14.54    0.91
  -4 -21   1   12.94    0.96
   4 -13  -2  351.28    8.16
  -4  13   2  354.19    8.65
   4 -12  -2   31.17    1.02
  -4  12   2   32.22    1.09
   4 -11  -2  188.58    4.85
  -4  11   2  181.31    4.64
   4 -10  -2  115.00    3.08
  -4  10   2  105.67    2.89
   4  -9  -2    6.40    0.33
  -4   9   2    6.54    0.33
   4  -8  -2    7.67    0.45
  -4   8   2    7.80    0.37
   4  -7  -2  179.57    4.91
  -4   7   2  175.53    4.52
   4  -6  -2   24.61    0.93
  -4   6   2   25.21    0.92
   4  -5  -2    0.09    0.10
  -4   5   2    0.17    0.15
   4  -4  -2   16.58    0.67
  -4   4   2   16.31    0.74
   4  -3  -2 1064.79   25.34
  -4   3   2 1072.09   24.76
   4  -2  -2    0.25    0.15
  -4   2   2    0.38    0.15
   4  -1  -2  184.00    5.14
  -4   1   2  184.64    5.15
   4   0  -2  147.72    4.29
  -4   0   2  150.89    4.03
   4   1  -2  181.06    4.91
  -4  -1   2  184.45    4.95
   4   2  -2    0.26    0.13
  -4  -2   2   -0.07    0.14
   4   3  -2  995.76   23.55
  -4  -3   2 1016.57   25.50
   4   4  -2   15.76    0.70
  -4  -4   2   15.38    0.70
   4   5  -2    0.30    0.17
  -4  -5   2    0.07    0.18
   4   6  -2   24.51    0.96
  -4  -6   2   25.21    1.09
   4   7  -2  180.78    4.93
  -4  -7   2  178.53    5.17
   4   8  -2    7.93    0.46
  -4  -8   2    7.91    0.47
   4   9  -2    6.27    0.32
  -4  -9   2    6.65    0.44
   4  10  -2  106.04    3.13
  -4 -10   2  105.21    3.17
   4  11  -2  184.28    5.19
  -4 -11   2  178.99    5.26
   4  12  -2   31.58    1.18
  -4 -12   2   31.94    1.15
   4  13  -2  366.28    9.61
  -4 -13   2  353.55    9.02
   4  14  -2    9.36    0.45
  -4 -14   2    9.63    0.53
   4  15  -2    1.12    0.30
  -4 -15   2    1.11    0.29
   4  16  -2    9.35    0.53
  -4 -16   2   10.43    0.56
   4  17  -2    1.69    0.39
  -4 -17   2    1.94    0.36
   4  18  -2    6.53    0.55
  -4 -18   2    6.45    0.50
   4  19  -2   16.11    0.79
  -4 -19   2   17.26    0.93
   4  20  -2    3.61    0.67
  -4 -20   2    3.72    0.57
   4  21  -2    2.55    0.69
  -4 -21   2    2.10    0.67
   4 -14  -3   16.84    0.47
  -4  14   3   15.54    0.45
   4 -13  -3    3.11    0.25
  -4  13   3    3.44    0.21
   4 -12  -3  143.75    3.82
  -4  12   3  137.79    3.65
   4 -11  -3  281.08    6.84
  -4  11   3  284.23    7.16
   4 -10  -3    5.51    0.31
  -4  10   3    5.52    0.28
   4  -9  -3  348.52    8.36
  -4   9   3  331.21    8.30
   4  -8  -3    0.29    0.16
  -4   8   3    0.19    0.15
   4  -7  -3  112.95    3.42
  -4   7   3  115.08    3.15
   4  -6  -3    0.09    0.13
  -4   6   3    0.14    0.12
   4  -5  -3  853.24   20.64
  -4   5   3  862.17   20.14
   4  -4  -3   66.55    2.02
  -4   4   3   66.76    2.09
   4  -3  -3  700.71   17.16
  -4   3   3  707.76   17.44
   4  -2  -3  159.47    4.59
  -4   2   3  164.82    4.41
   4  -1  -3  239.78    6.53
  -4   1   3  239.51    6.07
   4   0  -3    0.06    0.15
  -4   0   3   -0.05    0.18
  -4  -1   3  237.49    6.75
   4   2  -3  154.16    4.41
   4   3  -3  693.39   17.15
  -4  -3   3  697.83   17.04
   4   4  -3   64.60    1.91
  -4  -4   3   63.98    1.82
   4   5  -3  850.46   20.41
  -4  -5   3  859.65   21.20
   4   6  -3    0.11    0.15
  -4  -6   3    0.14    0.16
   4   7  -3  112.55    3.55
  -4  -7   3  111.15    3.34
   4   8  -3    0.21    0.17
  -4  -8   3    0.39    0.17
   4   9  -3  338.71    8.79
  -4  -9   3  336.83    9.14
   4  10  -3    5.25    0.32
  -4 -10   3    5.33    0.31
   4  11  -3  270.63    7.14
  -4 -11   3  269.03    7.09
   4  12  -3  136.10    3.75
  -4 -12   3  134.86    3.70
   4  13  -3    3.20    0.34
  -4 -13   3    3.10    0.33
   4  14  -3   16.75    0.74
  -4 -14   3   17.04    0.76
   4  15  -3    2.42    0.36
  -4 -15   3    2.45    0.37
   4  16  -3    0.33    0.37
  -4 -16   3    0.02    0.33
   4  17  -3    7.69    0.56
  -4 -17   3    7.54    0.50
   4  18  -3    0.37    0.42
  -4 -18   3    0.42    0.41
   4  19  -3   26.77    1.18
  -4 -19   3   25.88    1.15
   4  20  -3    7.68    0.73
  -4 -20   3    9.27    0.71
   4  21  -3   70.79    2.03
  -4 -21   3   71.10    2.02
   4 -14  -4   12.75    0.54
  -4  14   4   12.92    0.51
   4 -13  -4   38.11    1.26
  -4  13   4   37.45    1.26
   4 -12  -4  184.71    4.64
  -4  12   4  183.69    4.62
   4 -11  -4  117.03    3.16
  -4  11   4  119.15    3.35
   4 -10  -4  209.71    5.45
  -4  10   4  216.04    5.69
   4  -9  -4    3.34    0.23
  -4   9   4    3.11    0.23
   4  -8  -4    5.31    0.29
  -4   8   4    5.80    0.35
   4  -7  -4   91.23    2.52
  -4   7   4   92.27    2.59
   4  -6  -4  284.16    7.24
  -4   6   4  281.20    7.56
   4  -5  -4   10.16    0.55
  -4   5   4   10.63    0.47
   4  -4  -4  547.17   13.29
  -4   4   4  556.87   13.29
   4  -3  -4  309.85    8.08
  -4   3   4  310.70    8.13
   4  -2  -4    2.16    0.21
  -4   2   4    2.39    0.24
   4  -1  -4   61.79    1.86
  -4   1   4   62.04    1.94
   4   0  -4  111.56    3.21
  -4   0   4  112.68    3.26
  -4  -1   4   62.05    1.91
   4   2  -4    1.99    0.19
   4   3  -4  291.68    7.48
  -4  -3   4  296.98    7.61
   4   4  -4  527.44   13.00
  -4  -4   4  529.09   13.34
   4   5  -4    9.44    0.42
  -4  -5   4    9.79    0.48
   4   6  -4  282.24    7.39
  -4  -6   4  284.58    7.65
   4   7  -4   87.12    2.56
  -4  -7   4   88.42    2.56
   4   8  -4    5.75    0.37
  -4  -8   4    5.63    0.36
   4   9  -4    2.78    0.26
  -4  -9   4    2.56    0.29
   4  10  -4  203.30    5.47
  -4 -10   4  205.87    5.81
   4  11  -4  116.05    3.36
  -4 -11   4  118.48    3.52
   4  12  -4  181.60    4.74
  -4 -12   4  184.07    5.05
   4  13  -4   38.37    1.29
  -4 -13   4   37.45    1.31
   4  14  -4   12.22    0.65
  -4 -14   4   12.41    0.63
   4  15  -4    1.22    0.28
  -4 -15   4    1.39    0.32
   4  16  -4   10.29    0.55
  -4 -16   4   10.52    0.64
   4  17  -4    3.04    0.40
  -4 -17   4    2.58    0.42
   4  18  -4    1.33    0.44
  -4 -18   4    1.49    0.40
   4  19  -4    0.75    0.56
  -4 -19   4   -0.15    0.55
   4  20  -4  121.79    3.10
  -4 -20   4  127.15    3.18
   4  21  -4    0.05    1.12
  -4 -21   4    0.44    0.92
   4 -15  -5   26.20    0.77
  -4  15   5   25.97    0.77
   4 -14  -5  200.05    4.92
  -4  14   5  198.39    5.19
   4 -13  -5    2.67    0.28
  -4  13   5    2.58    0.25
   4 -12  -5  176.30    4.52
  -4  12   5  183.00    4.64
   4 -11  -5  123.54    3.30
  -4  11   5  121.70    3.39
   4 -10  -5    4.62    0.28
  -4  10   5    4.69    0.31
   4  -9  -5   24.83    0.90
  -4   9   5   25.05    0.91
   4  -8  -5   91.31    2.72
  -4   8   5   92.43    2.77
   4  -7  -5    0.61    0.18
  -4   7   5    0.58    0.18
   4  -6  -5    2.37    0.20
  -4   6   5    2.46    0.25
   4  -5  -5   13.63    0.54
  -4   5   5   13.71    0.59
   4  -4  -5  229.72    6.22
  -4   4   5  230.94    5.87
   4  -3  -5   28.63    0.95
  -4   3   5   27.75    0.97
   4  -2  -5  178.66    5.00
  -4   2   5  177.51    4.82
   4  -1  -5    1.33    0.16
  -4   1   5    1.34    0.21
   4   0  -5    0.01    0.11
  -4   0   5    0.02    0.13
  -4  -1   5    1.53    0.20
   4   2  -5  172.96    5.03
   4   3  -5   26.92    0.96
  -4  -3   5   27.28    0.97
   4   4  -5  214.16    6.00
  -4  -4   5  220.10    6.17
   4   5  -5   13.85    0.64
  -4  -5   5   13.57    0.60
   4   6  -5    2.64    0.30
  -4  -6   5    2.06    0.25
   4   7  -5    0.40    0.19
  -4  -7   5    0.37    0.22
   4   8  -5   87.22    2.63
  -4  -8   5   88.05    2.95
   4   9  -5   24.13    1.04
  -4  -9   5   25.10    0.89
   4  10  -5    4.62    0.32
  -4 -10   5    4.50    0.35
   4  11  -5  113.80    3.31
  -4 -11   5  117.99    3.31
   4  12  -5  175.90    4.80
  -4 -12   5  179.98    4.72
   4  13  -5    2.75    0.36
  -4 -13   5    2.71    0.37
   4  14  -5  198.26    5.34
  -4 -14   5  200.27    5.40
   4  15  -5   23.63    0.86
  -4 -15   5   24.75    0.93
   4  16  -5   13.01    0.58
  -4 -16   5   13.48    0.67
   4  17  -5   31.22    1.14
  -4 -17   5   33.22    1.26
   4  18  -5   50.13    1.69
  -4 -18   5   49.87    1.71
   4  19  -5    5.35    0.70
  -4 -19   5    5.54    0.67
   4  20  -5   23.61    1.12
  -4 -20   5   20.90    1.01
   4  21  -5   50.13    1.49
   4 -16  -6   15.95    0.51
  -4  16   6   16.42    0.55
   4 -15  -6  120.41    3.09
  -4  15   6  120.95    3.24
   4 -14  -6   51.61    1.48
  -4  14   6   50.50    1.51
   4 -13  -6   98.57    2.77
  -4  13   6  100.39    2.92
   4 -12  -6   54.03    1.84
  -4  12   6   53.95    1.64
   4 -11  -6   26.78    0.96
  -4  11   6   27.85    1.07
   4 -10  -6   16.16    0.73
  -4  10   6   17.00    0.67
   4  -9  -6  229.16    6.05
  -4   9   6  225.68    6.16
   4  -8  -6   26.66    0.92
  -4   8   6   26.24    0.96
   4  -7  -6   67.11    2.10
  -4   7   6   68.08    2.23
   4  -6  -6   95.04    2.76
  -4   6   6   97.47    2.74
   4  -5  -6   24.12    0.92
  -4   5   6   23.48    0.87
   4  -4  -6   26.86    1.00
  -4   4   6   25.58    0.89
   4  -3  -6    3.05    0.23
  -4   3   6    3.10    0.21
   4  -2  -6   95.65    2.68
  -4   2   6   97.83    2.94
   4  -1  -6    2.14    0.22
  -4   1   6    2.29    0.23
   4   0  -6    6.65    0.33
  -4   0   6    6.76    0.38
  -4  -1   6    2.31    0.23
   4   2  -6   97.46    3.05
  -4  -2   6   95.49    2.89
   4   3  -6    2.78    0.22
  -4  -3   6    2.64    0.22
   4   4  -6   24.19    0.96
  -4  -4   6   25.23    0.93
   4   5  -6   22.90    0.84
  -4  -5   6   23.65    0.92
   4   6  -6   93.81    3.05
  -4  -6   6   97.40    2.88
   4   7  -6   65.10    1.86
  -4  -7   6   67.89    2.00
   4   8  -6   25.86    0.88
  -4  -8   6   26.18    1.01
   4   9  -6  213.35    6.11
  -4  -9   6  218.73    5.80
   4  10  -6   14.96    0.67
  -4 -10   6   14.47    0.61
   4  11  -6   26.38    1.06
  -4 -11   6   26.98    1.07
   4  12  -6   52.07    1.67
  -4 -12   6   52.62    1.62
   4  13  -6   96.37    2.73
  -4 -13   6   92.53    2.89
   4  14  -6   47.87    1.46
  -4 -14   6   51.42    1.66
   4  15  -6  119.87    3.23
  -4 -15   6  115.17    3.48
   4  16  -6   16.20    0.69
  -4 -16   6   16.40    0.78
   4  17  -6   35.41    1.12
  -4 -17   6   33.57    1.17
   4  18  -6    1.26    0.46
  -4 -18   6    1.86    0.49
   4  19  -6   64.71    2.15
  -4 -19   6   64.35    1.95
   4  20  -6   56.87    1.60
  -4 -20   6   52.26    1.54
   4 -16  -7    7.53    0.46
  -4  16   7    7.18    0.42
   4 -15  -7   48.06    1.49
  -4  15   7   45.76    1.44
   4 -14  -7   44.43    1.53
  -4  14   7   43.91    1.43
   4 -13  -7   61.59    1.93
  -4  13   7   62.20    2.00
   4 -12  -7   28.72    1.08
  -4  12   7   29.29    1.06
   4 -11  -7   84.51    2.26
  -4  11   7   84.96    2.33
   4 -10  -7    4.76    0.33
  -4  10   7    4.16    0.35
   4  -9  -7    1.99    0.27
  -4   9   7    2.14    0.26
   4  -8  -7  129.32    3.66
  -4   8   7  129.56    3.68
   4  -7  -7   71.27    2.25
  -4   7   7   71.96    2.27
   4  -6  -7  183.58    5.10
  -4   6   7  177.26    4.83
   4  -5  -7   80.35    2.52
  -4   5   7   80.76    2.47
   4  -4  -7   39.64    1.49
  -4   4   7   40.61    1.22
   4  -3  -7    0.40    0.22
  -4   3   7    0.60    0.20
   4  -2  -7   12.72    0.60
  -4   2   7   12.63    0.60
   4  -1  -7    8.48    0.45
  -4   1   7    8.05    0.49
   4   0  -7    0.02    0.15
  -4   0   7   -0.02    0.16
  -4  -1   7    7.24    0.45
   4   2  -7   11.66    0.45
  -4  -2   7   12.20    0.51
   4   3  -7    0.92    0.24
  -4  -3   7    0.67    0.23
   4   4  -7   39.93    1.28
  -4  -4   7   41.58    1.34
   4   5  -7   76.57    2.46
  -4  -5   7   78.35    2.22
   4   6  -7  172.70    4.69
  -4  -6   7  172.25    4.72
   4   7  -7   68.99    2.16
  -4  -7   7   69.47    2.14
   4   8  -7  129.73    3.58
  -4  -8   7  133.07    3.67
   4   9  -7    1.44    0.25
  -4  -9   7    1.87    0.28
   4  10  -7    4.35    0.29
  -4 -10   7    4.30    0.36
   4  11  -7   80.45    2.31
  -4 -11   7   86.32    2.66
   4  12  -7   28.41    0.93
  -4 -12   7   28.75    1.17
   4  13  -7   58.97    1.95
  -4 -13   7   59.84    1.86
   4  14  -7   41.18    1.52
  -4 -14   7   40.26    1.57
   4  15  -7   45.11    1.44
  -4 -15   7   44.34    1.41
   4  16  -7    6.38    0.53
  -4 -16   7    7.34    0.55
   4  17  -7   59.33    1.80
  -4 -17   7   61.01    2.08
   4  18  -7    1.64    0.49
  -4 -18   7    2.01    0.54
   4  19  -7    7.80    0.66
  -4 -19   7    7.88    0.78
   4  20  -7    8.74    0.72
  -4 -20   7    8.70    0.80
   4 -17  -8   27.40    0.92
  -4  17   8   26.12    0.93
   4 -16  -8   27.62    1.04
  -4  16   8   28.21    1.15
   4 -15  -8   70.93    2.03
  -4  15   8   68.93    1.93
   4 -14  -8    7.46    0.48
  -4  14   8    7.85    0.48
   4 -13  -8  136.42    3.92
  -4  13   8  134.99    3.87
   4 -12  -8   16.43    0.68
  -4  12   8   16.03    0.63
   4 -11  -8    0.08    0.28
  -4  11   8   -0.10    0.29
   4 -10  -8   87.61    2.49
  -4  10   8   90.47    2.37
   4  -9  -8   26.32    1.04
  -4   9   8   27.30    1.04
   4  -8  -8   12.40    0.57
  -4   8   8   12.43    0.59
   4  -7  -8    7.44    0.50
  -4   7   8    6.84    0.44
   4  -6  -8    9.84    0.58
  -4   6   8   10.11    0.50
   4  -5  -8  116.52    3.25
  -4   5   8  115.92    3.35
   4  -4  -8    1.65    0.26
  -4   4   8    1.53    0.25
   4  -3  -8   38.33    1.35
  -4   3   8   38.50    1.24
   4  -2  -8    5.22    0.34
  -4   2   8    5.73    0.35
   4  -1  -8    3.03    0.24
  -4   1   8    3.71    0.27
   4   0  -8  283.35    7.01
  -4   0   8  279.84    7.33
  -4  -1   8    3.67    0.30
   4   2  -8    4.40    0.25
  -4  -2   8    5.11    0.32
   4   3  -8   36.16    1.15
  -4  -3   8   36.18    1.27
   4   4  -8    1.85    0.27
  -4  -4   8    1.60    0.27
   4   5  -8  113.20    3.25
  -4  -5   8  119.12    3.56
   4   6  -8   10.38    0.54
  -4  -6   8    9.82    0.54
   4   7  -8    7.68    0.44
  -4  -7   8    7.01    0.47
   4   8  -8   11.67    0.62
  -4  -8   8   11.52    0.63
   4   9  -8   26.84    1.06
  -4  -9   8   27.29    0.89
   4  10  -8   84.10    2.65
  -4 -10   8   87.67    2.60
   4  11  -8   -0.18    0.26
  -4 -11   8    0.13    0.27
   4  12  -8   15.33    0.69
  -4 -12   8   15.28    0.70
   4  13  -8  123.69    3.44
  -4 -13   8  126.25    3.43
   4  14  -8    7.81    0.49
  -4 -14   8    6.59    0.51
   4  15  -8   64.10    2.03
  -4 -15   8   64.94    1.92
   4  16  -8   27.76    1.14
  -4 -16   8   26.42    1.07
   4  17  -8   25.71    1.11
  -4 -17   8   27.49    1.13
   4  18  -8    0.07    0.50
  -4 -18   8    0.17    0.61
   4  19  -8   59.63    1.78
  -4 -19   8   61.37    1.86
   4  20  -8    5.08    0.83
  -4 -20   8    5.63    0.92
   4 -18  -9    2.97    0.48
  -4  18   9    2.78    0.47
   4 -17  -9    0.79    0.43
  -4  17   9    0.07    0.44
   4 -16  -9   29.62    1.05
  -4  16   9   29.68    1.19
   4 -15  -9   27.53    0.99
  -4  15   9   27.48    1.02
   4 -14  -9    0.78    0.39
  -4  14   9    0.33    0.33
   4 -13  -9   11.26    0.59
  -4  13   9   11.45    0.62
   4 -12  -9    1.39    0.31
  -4  12   9    1.65    0.35
   4 -11  -9   32.13    1.18
  -4  11   9   32.61    1.15
   4 -10  -9    0.80    0.30
  -4  10   9    0.36    0.30
   4  -9  -9   13.91    0.69
  -4   9   9   12.93    0.62
   4  -8  -9  191.62    5.37
  -4   8   9  197.57    5.32
   4  -7  -9    1.10    0.20
  -4   7   9    1.00    0.22
   4  -6  -9  206.16    5.31
  -4   6   9  209.74    5.27
   4  -5  -9  193.60    4.91
  -4   5   9  195.97    5.13
   4  -4  -9   16.70    0.73
  -4   4   9   17.61    0.72
   4  -3  -9    7.32    0.40
  -4   3   9    7.62    0.45
   4  -2  -9  226.07    5.79
  -4   2   9  233.12    5.97
   4  -1  -9    1.32    0.28
  -4   1   9    0.78    0.25
   4   0  -9    0.11    0.19
  -4   0   9   -0.07    0.22
   4   1  -9    0.23    0.22
  -4  -1   9    1.39    0.22
   4   2  -9  222.25    6.40
  -4  -2   9  232.46    6.60
   4   3  -9    7.66    0.46
  -4  -3   9    7.37    0.44
   4   4  -9   16.94    0.76
  -4  -4   9   16.33    0.79
   4   5  -9  192.45    5.08
  -4  -5   9  197.08    5.00
   4   6  -9  199.32    5.41
  -4  -6   9  203.01    5.49
   4   7  -9    0.94    0.29
  -4  -7   9    0.87    0.31
   4   8  -9  197.14    5.36
  -4  -8   9  204.41    5.61
   4   9  -9   12.29    0.57
  -4  -9   9   11.90    0.59
   4  10  -9    0.50    0.23
  -4 -10   9    0.37    0.26
   4  11  -9   30.50    1.12
  -4 -11   9   30.51    1.19
   4  12  -9    1.22    0.33
  -4 -12   9    1.72    0.42
   4  13  -9   11.16    0.61
  -4 -13   9   11.27    0.61
   4  14  -9    0.67    0.39
  -4 -14   9    0.63    0.44
   4  15  -9   23.85    0.98
  -4 -15   9   25.79    1.08
   4  16  -9   29.36    1.09
  -4 -16   9   27.45    1.08
   4  17  -9    0.59    0.50
  -4 -17   9    0.09    0.56
   4  18  -9    3.04    0.62
  -4 -18   9    2.49    0.65
   4  19  -9    1.92    0.74
  -4 -19   9    1.73    0.76
   4  20  -9    2.24    1.14
  -4 -20   9    0.29    1.07
   4 -18 -10    4.90    0.65
  -4  18  10    3.09    0.55
   4 -17 -10    0.02    0.57
  -4  17  10    0.17    0.55
   4 -16 -10   58.37    1.85
  -4  16  10   58.79    1.86
   4 -15 -10    8.24    0.55
  -4  15  10    8.57    0.58
   4 -14 -10  139.32    3.52
  -4  14  10  140.77    3.73
   4 -13 -10   57.59    1.74
  -4  13  10   57.67    1.81
   4 -12 -10    1.37    0.33
  -4  12  10    0.72    0.35
   4 -11 -10    1.19    0.37
  -4  11  10    0.96    0.36
   4 -10 -10   96.19    2.74
  -4  10  10   97.90    2.89
   4  -9 -10   48.23    1.50
  -4   9  10   49.91    1.54
   4  -8 -10   37.27    1.38
  -4   8  10   38.08    1.34
   4  -7 -10   30.48    1.11
  -4   7  10   32.38    1.26
   4  -6 -10  104.39    2.99
  -4   6  10  105.02    2.85
   4  -5 -10   32.17    1.10
  -4   5  10   32.76    1.05
   4  -4 -10  143.47    3.83
  -4   4  10  146.70    3.90
   4  -3 -10    6.42    0.40
  -4   3  10    6.59    0.48
   4  -2 -10  221.74    6.22
  -4   2  10  224.33    6.09
   4  -1 -10   59.54    1.74
  -4   1  10   60.29    1.86
   4   0 -10  367.35    9.20
  -4   0  10  366.43    9.08
  -4  -1  10   58.68    2.64
   4   2 -10  213.15    5.77
  -4  -2  10  215.95    5.92
   4   3 -10    6.57    0.42
  -4  -3  10    6.37    0.46
   4   4 -10  138.46    3.79
  -4  -4  10  146.90    4.03
   4   5 -10   30.90    1.02
  -4  -5  10   31.70    1.23
   4   6 -10  106.51    3.09
  -4  -6  10  108.68    3.22
   4   7 -10   30.39    1.06
  -4  -7  10   31.05    1.29
   4   8 -10   35.28    1.25
  -4  -8  10   37.40    1.25
   4   9 -10   48.39    1.81
  -4  -9  10   47.86    1.63
   4  10 -10   95.32    2.89
  -4 -10  10   94.65    2.80
   4  11 -10    0.59    0.28
  -4 -11  10    1.19    0.40
   4  12 -10    1.30    0.33
  -4 -12  10    1.41    0.44
   4  13 -10   56.50    1.74
  -4 -13  10   53.83    1.77
   4  14 -10  138.77    3.81
  -4 -14  10  133.09    3.82
   4  15 -10    6.91    0.51
  -4 -15  10    7.26    0.65
   4  16 -10   50.94    1.63
  -4 -16  10   54.16    1.89
   4  17 -10    0.85    0.53
  -4 -17  10    0.24    0.62
   4  18 -10    3.24    0.70
  -4 -18  10    4.33    0.75
   4  19 -10   -0.25    0.52
  -4 -19  10    1.31    1.41
   4 -18 -11   -0.66    1.13
  -4  18  11    0.32    0.75
   4 -17 -11   64.82    2.12
  -4  17  11   64.76    2.15
   4 -16 -11   31.16    1.18
  -4  16  11   30.09    1.25
   4 -15 -11  125.61    3.61
  -4  15  11  125.23    3.56
   4 -14 -11    4.51    0.52
  -4  14  11    4.26    0.53
   4 -13 -11    5.35    0.56
  -4  13  11    5.71    0.53
   4 -12 -11   16.78    0.74
  -4  12  11   16.94    0.72
   4 -11 -11   16.93    0.72
  -4  11  11   16.46    0.74
   4 -10 -11   26.93    1.02
  -4  10  11   28.24    1.01
   4  -9 -11   33.95    1.12
  -4   9  11   33.68    1.22
   4  -8 -11   67.76    2.04
  -4   8  11   68.25    1.95
   4  -7 -11   -0.03    0.30
  -4   7  11    0.42    0.31
   4  -6 -11  237.04    6.29
  -4   6  11  241.95    5.90
   4  -5 -11   56.97    1.77
  -4   5  11   58.44    1.83
   4  -4 -11  130.80    3.60
  -4   4  11  131.06    3.57
   4  -3 -11   36.66    1.26
  -4   3  11   36.81    1.23
   4  -2 -11  275.07    7.00
  -4   2  11  278.65    6.83
   4  -1 -11  225.68    5.85
  -4   1  11  226.54    5.91
   4   0 -11   -0.04    0.22
  -4   0  11   -0.06    0.23
  -4  -1  11  227.81    9.11
   4   2 -11  266.81    7.85
  -4  -2  11  275.26    7.20
   4   3 -11   34.77    1.26
  -4  -3  11   34.87    1.23
   4   4 -11  128.24    3.84
  -4  -4  11  132.60    3.75
   4   5 -11   55.67    1.82
  -4  -5  11   55.37    1.76
   4   6 -11  232.29    6.08
  -4  -6  11  242.39    6.41
   4   7 -11    0.41    0.28
  -4  -7  11    0.40    0.34
   4   8 -11   64.34    2.12
  -4  -8  11   67.44    2.10
   4   9 -11   30.80    1.14
  -4  -9  11   32.51    1.13
   4  10 -11   27.68    0.98
  -4 -10  11   27.37    0.99
   4  11 -11   16.82    0.74
  -4 -11  11   15.05    0.71
   4  12 -11   16.30    0.67
  -4 -12  11   14.83    0.71
   4  13 -11    4.86    0.52
  -4 -13  11    4.25    0.59
   4  14 -11    4.46    0.60
  -4 -14  11    4.37    0.58
   4  15 -11  116.23    3.21
  -4 -15  11  116.72    3.37
   4  16 -11   26.24    1.01
  -4 -16  11   24.24    1.16
   4  17 -11   60.56    1.80
  -4 -17  11   57.91    1.91
   4  18 -11    0.93    0.67
  -4 -18  11    0.01    0.76
   4  19 -11    0.54    1.44
  -4 -19  11    0.45    0.93
   4 -18 -12    1.95    0.73
  -4  18  12    2.11    0.73
   4 -17 -12   50.58    1.84
  -4  17  12   51.36    1.73
   4 -16 -12   28.35    1.22
  -4  16  12   27.88    1.31
   4 -15 -12   10.59    0.74
  -4  15  12    9.67    0.72
   4 -14 -12   15.41    0.91
  -4  14  12   14.97    0.89
   4 -13 -12    9.60    0.61
  -4  13  12    9.47    0.68
   4 -12 -12    0.55    0.37
  -4  12  12    0.32    0.35
   4 -11 -12    4.91    0.47
  -4  11  12    4.75    0.47
   4 -10 -12    4.25    0.44
  -4  10  12    3.99    0.44
   4  -9 -12  191.89    5.08
  -4   9  12  195.03    5.07
   4  -8 -12    5.66    0.43
  -4   8  12    5.19    0.42
   4  -7 -12  209.38    5.70
  -4   7  12  216.82    5.77
   4  -6 -12    0.01    0.30
  -4   6  12    0.21    0.37
   4  -5 -12    0.19    0.26
  -4   5  12    0.59    0.24
   4  -4 -12   34.48    1.15
  -4   4  12   34.93    1.17
   4  -3 -12   85.99    2.64
  -4   3  12   87.08    2.59
   4  -2 -12    1.32    0.31
  -4   2  12    1.20    0.35
   4  -1 -12  102.31    3.22
  -4   1  12  103.29    3.28
   4   0 -12    0.65    0.26
  -4   0  12    0.60    0.29
   4   2 -12    1.39    0.30
  -4  -2  12    0.98    0.34
   4   3 -12   82.94    2.41
  -4  -3  12   84.82    2.53
   4   4 -12   33.12    1.14
  -4  -4  12   33.77    1.15
   4   5 -12    0.72    0.25
  -4  -5  12    0.64    0.32
   4   6 -12    0.19    0.24
  -4  -6  12    0.06    0.28
   4   7 -12  199.89    5.23
  -4  -7  12  211.05    5.50
   4   8 -12    5.71    0.43
  -4  -8  12    5.45    0.43
   4   9 -12  192.08    5.18
  -4  -9  12  193.01    5.42
   4  10 -12    4.61    0.44
  -4 -10  12    4.20    0.53
   4  11 -12    4.65    0.45
  -4 -11  12    4.33    0.54
   4  12 -12    0.23    0.43
  -4 -12  12    0.46    0.53
   4  13 -12    9.82    0.56
  -4 -13  12    9.10    0.67
   4  14 -12   13.51    0.76
  -4 -14  12   13.07    0.84
   4  15 -12    8.85    0.72
  -4 -15  12    8.74    0.77
   4  16 -12   24.35    1.08
  -4 -16  12   24.22    1.11
   4  17 -12   43.29    1.43
  -4 -17  12   44.67    1.59
   4  18 -12    1.23    0.87
  -4 -18  12    2.43    0.87
   4  19 -12   81.23    2.07
  -4 -19  12   76.48    1.96
   4 -17 -13   61.72    2.11
  -4  17  13   62.99    2.44
   4 -16 -13    1.00    0.69
  -4  16  13    0.11    0.73
   4 -15 -13   54.31    1.81
  -4  15  13   54.13    1.74
   4 -14 -13  112.65    3.06
  -4  14  13  110.84    2.92
   4 -13 -13    0.97    0.54
  -4  13  13    0.52    0.53
   4 -12 -13    7.57    0.59
  -4  12  13    7.42    0.56
   4 -11 -13   55.15    1.95
  -4  11  13   58.13    1.89
   4 -10 -13   67.88    2.18
  -4  10  13   71.83    2.19
   4  -9 -13    6.03    0.49
  -4   9  13    6.37    0.45
   4  -8 -13   42.62    1.34
  -4   8  13   43.32    1.49
   4  -7 -13    8.74    0.55
  -4   7  13    9.25    0.54
   4  -6 -13    7.54    0.48
  -4   6  13    7.62    0.49
   4  -5 -13    4.31    0.39
  -4   5  13    4.97    0.42
   4  -4 -13   70.13    2.17
  -4   4  13   71.85    2.35
   4  -3 -13    5.89    0.42
  -4   3  13    5.91    0.43
   4  -2 -13    0.15    0.37
  -4   2  13    1.07    0.38
   4  -1 -13  132.97    3.83
  -4   1  13  136.78    3.97
   4   0 -13   -0.02    0.32
  -4   0  13   -0.41    0.39
   4   1 -13  139.30    5.79
   4   2 -13    0.89    0.27
  -4  -2  13    0.72    0.32
   4   3 -13    5.68    0.47
  -4  -3  13    5.51    0.48
   4   4 -13   68.68    2.26
  -4  -4  13   69.84    2.19
   4   5 -13    4.85    0.40
  -4  -5  13    4.26    0.42
   4   6 -13    7.15    0.51
  -4  -6  13    7.52    0.52
   4   7 -13    9.18    0.63
  -4  -7  13    9.61    0.66
   4   8 -13   37.92    1.42
  -4  -8  13   37.50    1.48
   4   9 -13    6.65    0.50
  -4  -9  13    5.96    0.46
   4  10 -13   66.13    2.27
  -4 -10  13   65.09    1.96
   4  11 -13   54.22    1.71
  -4 -11  13   54.76    2.01
   4  12 -13    7.73    0.63
  -4 -12  13    7.54    0.59
   4  13 -13    0.33    0.52
  -4 -13  13    0.62    0.57
   4  14 -13  101.40    3.07
  -4 -14  13   98.38    2.78
   4  15 -13   49.04    1.75
  -4 -15  13   45.18    1.89
   4  16 -13    0.73    0.51
  -4 -16  13    0.27    0.55
   4  17 -13   56.92    2.00
  -4 -17  13   56.77    1.98
   4  18 -13  118.69    3.01
  -4 -18  13  109.57    2.80
   4 -17 -14    2.80    0.84
  -4  17  14    4.60    0.95
   4 -16 -14  117.76    3.15
  -4  16  14  116.53    3.07
   4 -15 -14    1.54    0.96
  -4  15  14    0.36    0.71
   4 -14 -14    0.90    0.50
  -4  14  14    0.80    0.50
   4 -13 -14    7.14    0.56
  -4  13  14    5.95    0.56
   4 -12 -14    9.37    0.74
  -4  12  14    9.22    0.68
   4 -11 -14   26.75    1.12
  -4  11  14   29.26    1.18
   4 -10 -14   99.53    2.98
  -4  10  14  105.01    3.21
   4  -9 -14   65.23    1.92
  -4   9  14   64.06    2.00
   4  -8 -14   34.93    1.33
  -4   8  14   34.75    1.29
   4  -7 -14    0.18    0.37
  -4   7  14    0.20    0.40
   4  -6 -14   22.60    0.88
  -4   6  14   23.05    0.91
   4  -5 -14    5.77    0.52
  -4   5  14    5.97    0.54
   4  -4 -14    1.33    0.40
  -4   4  14    1.35    0.45
   4  -3 -14   37.66    1.33
  -4   3  14   38.31    1.38
   4  -2 -14    0.97    0.42
  -4   2  14    1.47    0.47
   4  -1 -14   -0.13    0.32
  -4   1  14    0.03    0.35
   4   0 -14  305.28    7.65
  -4   0  14  304.64    7.55
   4   1 -14   -0.11    0.44
   4   2 -14    1.35    0.41
  -4  -2  14    1.54    0.45
   4   3 -14   34.89    1.41
  -4  -3  14   33.93    1.32
   4   4 -14    1.44    0.37
  -4  -4  14    1.15    0.46
   4   5 -14    5.25    0.42
  -4  -5  14    4.55    0.46
   4   6 -14   22.21    0.97
  -4  -6  14   20.32    1.00
   4   7 -14    0.35    0.32
  -4  -7  14    0.07    0.35
   4   8 -14   33.14    1.39
  -4  -8  14   33.39    1.44
   4   9 -14   60.23    1.91
  -4  -9  14   60.31    1.95
   4  10 -14   95.26    2.67
  -4 -10  14   97.28    2.78
   4  11 -14   27.16    1.15
  -4 -11  14   26.37    1.03
   4  12 -14    9.55    0.57
  -4 -12  14    8.30    0.61
   4  13 -14    5.90    0.63
  -4 -13  14    5.64    0.70
   4  14 -14    0.39    0.58
  -4 -14  14    0.78    0.56
   4  15 -14    0.17    0.62
  -4 -15  14   -0.04    0.83
   4  16 -14  107.49    3.04
  -4 -16  14  107.42    2.89
   4  17 -14    3.31    0.93
  -4 -17  14    2.51    1.13
   4  18 -14   53.71    2.09
  -4 -18  14   55.51    2.07
   4 -17 -15    2.21    0.93
  -4  17  15    2.24    0.88
   4 -16 -15   -1.14    1.01
  -4  16  15    0.39    1.02
   4 -15 -15   13.43    1.14
  -4  15  15   12.17    1.07
   4 -14 -15   35.29    1.15
  -4  14  15   34.63    1.06
   4 -13 -15    0.00    0.52
  -4  13  15    0.31    0.54
   4 -12 -15    2.37    0.65
  -4  12  15    2.85    0.65
   4 -11 -15   13.87    0.71
  -4  11  15   13.43    0.70
   4 -10 -15  179.63    4.69
  -4  10  15  178.09    4.79
   4  -9 -15    9.71    0.58
  -4   9  15   11.02    0.75
   4  -8 -15   53.56    1.67
  -4   8  15   54.31    1.67
   4  -7 -15    1.91    0.43
  -4   7  15    2.13    0.42
   4  -6 -15   -0.01    0.33
  -4   6  15   -0.35    0.42
   4  -5 -15   80.25    2.40
  -4   5  15   82.52    2.39
   4  -4 -15    0.30    0.35
  -4   4  15    0.51    0.32
   4  -3 -15   15.21    0.75
  -4   3  15   15.36    0.74
   4  -2 -15    7.89    0.55
  -4   2  15    7.28    0.56
   4  -1 -15   16.67    0.89
  -4   1  15   17.42    0.91
   4   0 -15    0.57    0.35
  -4   0  15    0.43    0.39
   4   1 -15   15.80    0.75
  -4  -1  15   16.01    1.23
   4   2 -15    6.70    0.52
  -4  -2  15    7.26    0.61
   4   3 -15   13.77    0.70
  -4  -3  15   13.44    0.71
   4   4 -15    0.25    0.30
  -4  -4  15    0.27    0.38
   4   5 -15   79.76    2.67
  -4  -5  15   81.74    2.68
   4   6 -15   -0.14    0.41
  -4  -6  15    0.34    0.41
   4   7 -15    1.58    0.39
  -4  -7  15    1.36    0.45
   4   8 -15   52.05    1.78
  -4  -8  15   52.16    1.76
   4   9 -15   10.99    0.60
  -4  -9  15   10.61    0.63
   4  10 -15  173.75    4.62
  -4 -10  15  180.61    4.91
   4  11 -15   14.74    0.81
  -4 -11  15   13.38    0.87
   4  12 -15    3.48    0.59
  -4 -12  15    3.46    0.60
   4  13 -15    0.53    0.50
  -4 -13  15    0.42    0.68
   4  14 -15   32.47    1.17
  -4 -14  15   32.04    1.21
   4  15 -15   11.11    0.94
  -4 -15  15   13.33    1.08
   4  16 -15   -0.26    0.94
  -4 -16  15    0.33    1.05
   4  17 -15    2.78    1.10
  -4 -17  15    3.71    1.23
   4 -16 -16   40.72    1.59
  -4  16  16   39.52    1.60
   4 -15 -16    0.97    0.94
  -4  15  16    1.26    0.90
   4 -14 -16   11.35    1.00
  -4  14  16   10.11    0.98
   4 -13 -16   24.86    1.25
  -4  13  16   25.71    1.26
   4 -12 -16   -0.09    0.58
  -4  12  16   -0.63    0.56
   4 -11 -16   31.35    1.55
  -4  11  16   31.00    1.42
   4 -10 -16   10.76    0.75
  -4  10  16   11.58    0.87
   4  -9 -16   10.90    0.83
  -4   9  16   11.55    0.87
   4  -8 -16    3.41    0.62
  -4   8  16    2.88    0.67
   4  -7 -16   21.02    0.91
  -4   7  16   20.85    0.84
   4  -6 -16    0.63    0.55
  -4   6  16   -0.44    0.57
   4  -5 -16    1.26    0.47
  -4   5  16    1.38    0.49
   4  -4 -16   29.42    1.19
  -4   4  16   28.81    1.19
   4  -3 -16   98.64    2.91
  -4   3  16   98.62    2.77
   4  -2 -16    0.42    0.34
  -4   2  16    0.37    0.38
   4  -1 -16   44.34    1.41
  -4   1  16   43.21    1.38
   4   0 -16   34.60    1.23
  -4   0  16   33.90    1.15
   4   1 -16   45.75    1.46
  -4  -1  16   44.82    1.92
   4   2 -16    0.53    0.42
  -4  -2  16    0.13    0.51
   4   3 -16   97.71    2.98
  -4  -3  16   98.47    3.02
   4   4 -16   28.69    1.01
  -4  -4  16   26.17    1.14
   4   5 -16    1.23    0.43
  -4  -5  16    0.94    0.60
   4   6 -16    0.75    0.35
  -4  -6  16   -0.13    0.48
   4   7 -16   20.09    0.87
  -4  -7  16   18.53    0.94
   4   8 -16    3.85    0.61
  -4  -8  16    3.65    0.62
   4   9 -16   11.19    0.79
  -4  -9  16   10.41    0.72
   4  10 -16   10.89    0.80
  -4 -10  16   10.89    0.84
   4  11 -16   34.66    1.56
  -4 -11  16   31.92    1.40
   4  12 -16    0.46    0.67
  -4 -12  16    0.13    0.79
   4  13 -16   25.44    1.18
  -4 -13  16   26.58    1.54
   4  14 -16    9.92    0.78
  -4 -14  16   12.00    1.02
   4  15 -16    0.73    0.60
  -4 -15  16    0.67    0.95
   4  16 -16   36.26    1.30
  -4 -16  16   36.99    1.41
   4  17 -16   -0.06    0.48
  -4 -17  16    1.96    0.83
   4 -16 -17    0.35    1.22
  -4  16  17   -0.12    1.20
   4 -15 -17   14.40    1.27
  -4  15  17   14.76    1.24
   4 -14 -17    0.63    0.92
  -4  14  17    0.94    0.98
   4 -13 -17    2.23    0.80
  -4  13  17    2.13    0.67
   4 -12 -17   13.64    1.02
  -4  12  17   14.75    1.01
   4 -11 -17    9.72    0.79
  -4  11  17   10.60    0.81
   4 -10 -17   17.53    0.94
  -4  10  17   17.66    1.00
   4  -9 -17   40.36    1.47
  -4   9  17   40.52    1.40
   4  -8 -17   29.43    1.18
  -4   8  17   31.50    1.23
   4  -7 -17    2.45    0.49
  -4   7  17    2.70    0.58
   4  -6 -17    8.13    0.64
  -4   6  17    9.12    0.71
   4  -5 -17  101.11    2.86
  -4   5  17  100.42    2.77
   4  -4 -17   20.58    0.87
  -4   4  17   20.67    0.91
   4  -3 -17    8.09    0.67
  -4   3  17    9.39    0.75
   4  -2 -17   18.21    0.90
  -4   2  17   19.34    0.91
   4  -1 -17   25.41    1.02
  -4   1  17   26.98    1.05
   4   0 -17    0.16    0.40
  -4   0  17   -0.29    0.49
   4   1 -17   25.84    0.98
  -4  -1  17   25.34    1.15
   4   2 -17   17.85    0.93
  -4  -2  17   16.88    0.90
   4   3 -17    8.29    0.62
  -4  -3  17    8.38    0.66
   4   4 -17   19.42    0.90
  -4  -4  17   20.24    0.92
   4   5 -17   93.95    2.91
  -4  -5  17   91.29    2.81
   4   6 -17    8.95    0.65
  -4  -6  17    9.71    0.77
   4   7 -17    1.86    0.50
  -4  -7  17    1.73    0.66
   4   8 -17   26.47    1.06
  -4  -8  17   24.49    0.99
   4   9 -17   38.14    1.43
  -4  -9  17   37.88    1.54
   4  10 -17   18.79    0.94
  -4 -10  17   17.23    1.08
   4  11 -17    9.74    0.83
  -4 -11  17    9.48    0.94
   4  12 -17   13.24    0.80
  -4 -12  17   14.06    0.88
   4  13 -17    1.42    0.74
  -4 -13  17    0.83    0.94
   4  14 -17    0.16    0.59
  -4 -14  17    1.11    0.79
   4  15 -17   13.43    1.01
  -4 -15  17   15.93    1.03
   4  16 -17    1.02    0.57
  -4 -16  17    0.54    0.61
   4 -15 -18    1.23    0.97
  -4  15  18   -0.62    0.91
   4 -14 -18    1.11    1.14
  -4  14  18    0.39    1.10
   4 -13 -18    0.59    1.03
  -4  13  18    0.36    0.86
   4 -12 -18   10.43    1.05
  -4  12  18    9.26    1.00
   4 -11 -18   42.71    1.50
  -4  11  18   42.13    1.34
   4 -10 -18   15.04    0.89
  -4  10  18   16.67    1.03
   4  -9 -18   14.09    1.00
  -4   9  18   14.71    0.98
   4  -8 -18    1.15    0.74
  -4   8  18    0.68    0.74
   4  -7 -18   83.13    2.36
  -4   7  18   80.94    2.45
   4  -6 -18   25.56    1.05
  -4   6  18   28.25    1.09
   4  -5 -18    4.55    0.62
  -4   5  18    4.62    0.71
   4  -4 -18   47.91    1.65
  -4   4  18   49.72    1.69
   4  -3 -18   31.16    1.22
  -4   3  18   30.27    1.21
   4  -2 -18    3.36    0.58
  -4   2  18    3.56    0.59
   4  -1 -18   64.13    2.01
  -4   1  18   63.90    2.07
   4   0 -18    1.85    0.64
  -4   0  18    1.23    0.71
   4   1 -18   63.08    2.01
  -4  -1  18   58.65    2.24
   4   2 -18    3.53    0.55
  -4  -2  18    2.56    0.54
   4   3 -18   30.33    1.20
  -4  -3  18   29.80    1.29
   4   4 -18   46.15    1.50
  -4  -4  18   44.20    1.44
   4   5 -18    4.34    0.49
  -4  -5  18    3.74    0.54
   4   6 -18   27.02    1.10
  -4  -6  18   25.37    1.08
   4   7 -18   81.06    2.30
  -4  -7  18   81.07    2.32
   4   8 -18    1.39    0.68
  -4  -8  18    1.55    0.63
   4   9 -18   14.02    0.86
  -4  -9  18   14.33    1.06
   4  10 -18   15.03    0.81
  -4 -10  18   13.26    0.88
   4  11 -18   41.77    1.42
  -4 -11  18   39.79    1.44
   4  12 -18    7.81    0.95
  -4 -12  18    9.87    0.92
   4  13 -18    0.02    0.74
  -4 -13  18    0.59    1.17
   4  14 -18    0.06    0.94
  -4 -14  18   -0.39    1.18
   4  15 -18    0.24    0.66
  -4 -15  18   -0.05    1.24
   4 -14 -19   33.32    1.27
  -4  14  19   27.95    1.25
   4 -13 -19    7.61    1.24
  -4  13  19    7.60    1.06
   4 -12 -19   17.68    1.13
  -4  12  19   15.56    0.72
   4 -11 -19   -0.06    0.85
  -4  11  19   -0.15    0.78
   4 -10 -19    5.77    0.86
  -4  10  19    5.00    0.76
   4  -9 -19   18.33    1.14
  -4   9  19   19.18    1.12
   4  -8 -19   17.52    1.01
  -4   8  19   17.42    1.09
   4  -7 -19    0.20    0.60
  -4   7  19    0.14    0.59
   4  -6 -19    8.55    0.71
  -4   6  19    8.93    0.77
   4  -5 -19    5.80    0.65
  -4   5  19    6.89    0.74
   4  -4 -19   30.56    1.16
  -4   4  19   30.21    1.24
   4  -3 -19    3.54    0.65
  -4   3  19    3.39    0.72
   4  -2 -19   59.25    2.04
  -4   2  19   56.96    1.99
   4  -1 -19   32.35    1.32
  -4   1  19   30.72    1.32
   4   0 -19   -0.89    0.55
  -4   0  19   -0.37    0.50
   4   1 -19   32.01    1.38
   4   2 -19   54.42    2.03
  -4  -2  19   51.44    2.05
   4   3 -19    3.76    0.54
  -4  -3  19    3.42    0.65
   4   4 -19   30.03    1.30
  -4  -4  19   28.10    1.25
   4   5 -19    5.86    0.67
  -4  -5  19    4.86    0.70
   4   6 -19    8.74    0.82
  -4  -6  19    8.07    0.95
   4   7 -19    0.24    0.44
  -4  -7  19   -0.48    0.61
   4   8 -19   16.86    1.05
  -4  -8  19   17.04    1.11
   4   9 -19   17.70    0.95
  -4  -9  19   16.32    0.88
   4  10 -19    5.31    0.74
  -4 -10  19    5.56    0.86
   4  11 -19    0.41    0.61
  -4 -11  19    0.85    0.86
   4  12 -19   13.50    0.79
  -4 -12  19   16.57    0.98
   4  13 -19    6.78    0.95
  -4 -13  19    7.92    1.29
   4 -11 -20    1.09    1.45
  -4  11  20    0.40    1.03
   4 -10 -20   28.34    1.20
  -4  10  20   24.42    1.24
   4  -9 -20   11.13    1.04
  -4   9  20   10.39    1.14
   4  -8 -20    0.23    0.74
  -4   8  20    0.00    0.79
   4  -7 -20    2.83    0.77
  -4   7  20    2.95    0.68
   4  -6 -20   41.38    1.59
  -4   6  20   44.35    1.70
   4  -5 -20   12.01    0.77
  -4   5  20   12.38    0.83
   4  -4 -20   28.24    1.18
  -4   4  20   30.81    1.36
   4  -3 -20    1.65    0.66
  -4   3  20    1.71    0.57
   4  -2 -20   -0.05    0.52
  -4   2  20   -0.29    0.64
   4  -1 -20   -0.08    0.61
  -4   1  20    0.62    0.61
  -4   0  20   22.38    1.08
   4   1 -20    0.35    0.55
  -4  -1  20   -0.79    0.70
   4   2 -20   -0.06    0.67
  -4  -2  20    0.41    0.83
   4   3 -20    1.72    0.55
  -4  -3  20    2.27    0.67
   4   4 -20   31.02    1.26
  -4  -4  20   28.08    1.25
   4   5 -20   11.98    0.82
  -4  -5  20   11.37    0.94
   4   6 -20   40.94    1.53
  -4  -6  20   39.73    1.47
   4   7 -20    1.91    0.60
  -4  -7  20    3.48    0.82
   4   8 -20    0.11    0.79
  -4  -8  20    0.72    0.87
   4   9 -20   11.43    0.86
  -4  -9  20   10.81    1.02
   4  -5 -21   31.71    1.86
   4  -4 -21   16.24    0.94
  -4   4  21   15.89    1.01
   4  -3 -21    0.50    0.72
  -4   3  21    0.80    0.73
   4  -2 -21    0.97    0.72
  -4   2  21    1.01    0.68
   4  -1 -21   -0.31    0.64
  -4   1  21   -0.20    0.66
   4   0 -21   -0.18    0.78
  -4   0  21    0.44    0.87
   4   1 -21    0.17    0.60
  -4  -1  21   -0.28    0.80
   4   2 -21    0.79    0.67
  -4  -2  21    0.81    0.73
   4   3 -21    0.16    0.85
  -4  -3  21    1.20    0.95
   4   4 -21   17.54    2.01
  -4  -4  21   14.39    1.28
   5 -11  18   10.22    0.99
  -5  11 -18   10.06    0.95
   5 -10  18   25.40    1.33
  -5  10 -18   24.64    1.24
   5  -9  18   40.15    1.27
  -5   9 -18   36.91    1.23
   5  -8  18    0.93    0.69
  -5   8 -18    0.40    0.55
   5  -7  18    9.93    0.97
  -5   7 -18    8.78    0.70
   5  -6  18    3.56    0.74
  -5   6 -18    3.64    0.71
   5  -5  18   -0.02    0.71
  -5   5 -18   -0.02    0.46
   5  -4  18    1.64    0.48
  -5   4 -18    1.16    0.61
   5  -3  18    4.04    0.64
  -5   3 -18    4.57    0.67
   5  -2  18    5.84    0.59
  -5   2 -18    6.73    0.73
   5  -1  18    1.54    0.55
  -5   1 -18    1.26    0.57
   5   0  18   97.30    2.62
  -5   0 -18   99.30    2.68
   5   1  18    1.61    0.52
  -5  -1 -18    1.88    0.60
   5   2  18    4.51    0.68
  -5  -2 -18    5.65    0.62
   5   3  18    2.75    0.74
  -5  -3 -18    3.94    0.64
   5   4  18    1.33    0.51
  -5  -4 -18    0.90    0.65
   5   5  18    0.14    0.45
  -5  -5 -18    0.26    0.55
   5 -13  17    8.43    1.18
  -5  13 -17    9.33    1.15
   5 -12  17    0.27    1.01
  -5  12 -17    0.38    1.34
   5 -11  17   50.58    1.77
  -5  11 -17   47.58    1.88
   5 -10  17    2.80    0.80
  -5  10 -17    2.22    0.59
   5  -9  17    5.71    0.75
  -5   9 -17    5.47    0.72
   5  -8  17   17.45    0.99
  -5   8 -17   17.04    0.88
   5  -7  17   16.51    0.88
  -5   7 -17   16.60    0.92
   5  -6  17   11.38    0.83
  -5   6 -17   11.13    0.74
   5  -5  17    6.62    0.70
  -5   5 -17    6.74    0.56
   5  -4  17   13.79    0.80
  -5   4 -17   14.81    0.85
   5  -3  17    6.67    0.70
  -5   3 -17    7.32    0.61
   5  -2  17    0.19    0.60
  -5   2 -17    0.63    0.43
   5  -1  17   31.60    1.22
  -5   1 -17   31.64    1.16
   5   0  17    0.02    0.55
  -5   0 -17   -0.18    0.57
   5   1  17   32.36    1.14
  -5  -1 -17   32.81    1.11
   5   2  17    0.06    0.57
  -5  -2 -17    0.21    0.52
   5   3  17    6.01    0.90
  -5  -3 -17    4.50    0.96
   5   4  17   11.16    0.76
  -5  -4 -17   10.74    0.76
   5   5  17    6.07    0.61
  -5  -5 -17    5.89    0.53
   5   6  17    9.19    0.64
  -5  -6 -17    9.93    0.69
   5   7  17   15.29    0.82
  -5  -7 -17   15.05    0.83
   5   8  17   15.01    0.83
  -5  -8 -17   15.14    0.91
   5   9  17    5.47    0.71
  -5  -9 -17    5.53    0.81
   5 -13  16    9.27    0.99
  -5  13 -16    7.02    0.91
   5 -12  16    1.57    0.92
  -5  12 -16    1.44    0.85
   5 -11  16    0.88    0.79
  -5  11 -16    0.66    0.75
   5 -10  16   65.94    1.96
  -5  10 -16   65.08    1.83
   5  -9  16   91.94    2.72
  -5   9 -16   88.26    2.57
   5  -8  16   -0.01    0.63
  -5   8 -16    0.09    0.59
   5  -7  16   14.25    0.79
  -5   7 -16   15.16    0.85
   5  -6  16   18.85    0.78
  -5   6 -16   19.94    0.90
   5  -5  16   -0.09    0.55
  -5   5 -16    0.27    0.36
   5  -4  16   24.94    0.88
  -5   4 -16   25.41    0.98
   5  -3  16    5.53    0.58
  -5   3 -16    6.73    0.59
   5  -2  16   14.29    0.80
  -5   2 -16   15.17    0.86
   5  -1  16   13.32    0.70
  -5   1 -16   14.47    0.83
   5   0  16   30.65    1.06
  -5   0 -16   30.46    1.10
   5   1  16   11.55    0.63
  -5  -1 -16   12.31    0.68
   5   2  16   13.09    0.70
  -5  -2 -16   13.30    0.72
   5   3  16    4.67    0.68
  -5  -3 -16    3.96    0.63
   5   4  16   22.82    1.01
  -5  -4 -16   22.08    1.05
   5   5  16    0.76    0.48
  -5  -5 -16    0.34    0.52
   5   6  16   18.42    0.96
  -5  -6 -16   17.24    0.88
   5   7  16   13.80    0.75
  -5  -7 -16   12.95    0.81
   5   8  16   -0.40    0.58
  -5  -8 -16    0.22    0.65
   5   9  16   82.52    2.17
  -5  -9 -16   84.41    2.18
   5  10  16   61.79    1.98
  -5 -10 -16   62.14    1.92
   5  11  16    0.54    0.54
  -5 -11 -16    0.30    0.75
   5  12  16    0.34    1.12
   5 -14  15    6.83    0.94
  -5  14 -15    7.49    0.86
   5 -13  15    0.49    0.50
  -5  13 -15    1.67    0.64
   5 -12  15   65.97    2.02
  -5  12 -15   64.00    1.65
   5 -11  15    1.99    0.71
  -5  11 -15    2.41    0.64
   5 -10  15    3.53    0.67
  -5  10 -15    3.28    0.65
   5  -9  15    0.04    0.62
  -5   9 -15    0.70    0.39
   5  -8  15   27.84    1.04
  -5   8 -15   28.28    0.98
   5  -7  15    1.14    0.37
  -5   7 -15    0.96    0.33
   5  -6  15   16.51    0.78
  -5   6 -15   18.00    0.80
   5  -5  15    3.85    0.52
  -5   5 -15    4.45    0.54
   5  -4  15   21.68    0.98
  -5   4 -15   23.80    0.91
   5  -3  15   49.51    1.62
  -5   3 -15   47.80    1.48
   5  -2  15  134.45    3.50
  -5   2 -15  131.80    3.35
   5  -1  15   16.97    0.79
  -5   1 -15   15.65    0.68
   5   0  15    0.03    0.36
  -5   0 -15   -0.04    0.34
   5   1  15   15.82    0.67
  -5  -1 -15   16.65    0.81
   5   2  15  121.19    3.31
  -5  -2 -15  120.61    3.25
  -5  -3 -15   43.84    2.28
   5   4  15   21.61    0.87
  -5  -4 -15   21.14    0.89
   5   5  15    3.92    0.35
  -5  -5 -15    4.17    0.51
   5   6  15   15.71    0.74
  -5  -6 -15   15.51    0.69
   5   7  15    1.07    0.39
  -5  -7 -15    1.34    0.43
   5   8  15   25.52    0.94
  -5  -8 -15   25.79    1.03
   5   9  15    0.56    0.51
  -5  -9 -15    0.56    0.50
   5  10  15    2.41    0.44
  -5 -10 -15    2.46    0.63
   5  11  15    2.26    0.58
  -5 -11 -15    2.96    0.64
   5  12  15   58.65    2.21
  -5 -12 -15   58.93    1.96
   5  13  15    2.51    0.62
  -5 -13 -15    1.77    0.70
   5  14  15    5.68    0.50
  -5 -14 -15    9.04    0.59
   5 -15  14    1.86    0.78
  -5  15 -14    0.50    0.81
   5 -14  14   22.31    1.09
  -5  14 -14   21.91    1.14
   5 -13  14    4.26    0.73
  -5  13 -14    4.71    0.68
   5 -12  14    1.30    0.64
  -5  12 -14    0.59    0.57
   5 -11  14   95.04    2.82
  -5  11 -14   94.04    2.69
   5 -10  14   56.06    1.94
  -5  10 -14   56.48    1.83
   5  -9  14    0.16    0.43
  -5   9 -14   -0.06    0.38
   5  -8  14   12.71    0.76
  -5   8 -14   13.60    0.69
   5  -7  14    2.95    0.48
  -5   7 -14    2.98    0.47
   5  -6  14   45.98    1.47
  -5   6 -14   45.93    1.56
   5  -5  14    7.51    0.52
  -5   5 -14    7.99    0.50
   5  -4  14   45.79    1.50
  -5   4 -14   47.47    1.47
   5  -3  14    7.29    0.47
  -5   3 -14    7.22    0.50
   5  -2  14   21.65    0.78
  -5   2 -14   21.37    0.98
   5  -1  14   88.40    2.74
  -5   1 -14   85.59    2.77
   5   0  14  159.42    4.06
  -5   0 -14  153.87    4.06
   5   1  14   82.58    2.45
  -5  -1 -14   81.93    2.39
   5   2  14   20.68    0.79
  -5  -2 -14   20.08    0.74
   5   3  14    6.70    0.65
   5   4  14   44.69    1.49
  -5  -4 -14   43.48    1.50
   5   5  14    7.42    0.52
  -5  -5 -14    6.96    0.48
   5   6  14   44.16    1.39
  -5  -6 -14   43.77    1.52
   5   7  14    2.55    0.47
  -5  -7 -14    2.61    0.49
   5   8  14   12.68    0.66
  -5  -8 -14   11.51    0.70
   5   9  14    0.12    0.35
  -5  -9 -14    0.05    0.45
   5  10  14   54.14    1.72
  -5 -10 -14   54.15    1.76
   5  11  14   90.39    2.61
  -5 -11 -14   87.57    2.47
   5  12  14    0.68    0.40
  -5 -12 -14    0.87    0.48
   5  13  14    5.69    0.65
  -5 -13 -14    5.58    0.62
   5  14  14   21.53    0.99
  -5 -14 -14   20.15    0.94
   5  15  14    0.81    0.53
  -5 -15 -14    1.33    0.63
   5  16  14   15.80    0.85
  -5 -16 -14   18.23    0.98
   5 -15  13    4.07    0.85
  -5  15 -13    3.08    0.71
   5 -14  13    0.15    0.63
  -5  14 -13    0.20    0.66
   5 -13  13    0.48    0.49
  -5  13 -13    0.31    0.48
   5 -12  13    8.57    0.77
  -5  12 -13    7.04    0.71
   5 -11  13   43.53    1.37
  -5  11 -13   42.89    1.47
   5 -10  13    4.78    0.51
  -5  10 -13    5.11    0.47
   5  -9  13    8.18    0.49
  -5   9 -13    8.75    0.56
   5  -8  13    5.40    0.47
  -5   8 -13    6.34    0.52
   5  -7  13    3.39    0.48
  -5   7 -13    4.20    0.46
   5  -6  13   90.26    2.72
  -5   6 -13   93.05    2.67
   5  -5  13  166.73    4.14
  -5   5 -13  159.99    4.17
   5  -4  13   73.78    2.20
  -5   4 -13   72.32    2.11
   5  -3  13   19.87    0.84
  -5   3 -13   20.15    0.81
   5  -2  13   43.21    1.38
  -5   2 -13   43.07    1.39
   5  -1  13   11.37    0.60
  -5   1 -13   10.78    0.49
   5   0  13   -0.23    0.33
  -5   0 -13    0.09    0.32
   5   1  13   10.17    0.53
  -5  -1 -13   10.35    0.58
   5   2  13   40.69    1.24
  -5  -2 -13   40.47    1.31
   5   3  13   21.12    1.39
   5   4  13   67.77    2.26
  -5  -4 -13   66.26    2.07
   5   5  13  150.63    3.77
  -5  -5 -13  153.63    4.11
   5   6  13   86.58    2.47
  -5  -6 -13   88.41    2.45
   5   7  13    3.11    0.45
  -5  -7 -13    3.27    0.41
   5   8  13    5.18    0.43
  -5  -8 -13    5.90    0.52
   5   9  13    8.37    0.49
  -5  -9 -13    7.53    0.53
   5  10  13    5.25    0.56
  -5 -10 -13    5.17    0.60
   5  11  13   39.71    1.31
  -5 -11 -13   37.82    1.40
   5  12  13    8.06    0.56
  -5 -12 -13    8.18    0.68
   5  13  13    0.10    0.51
  -5 -13 -13   -0.52    0.66
   5  14  13    0.34    0.39
  -5 -14 -13    0.62    0.54
   5  15  13    4.42    0.64
  -5 -15 -13    3.62    0.81
   5  16  13    5.26    0.71
  -5 -16 -13    6.15    0.80
   5  17  13    0.36    0.55
  -5 -17 -13    0.33    0.68
   5  18  13    3.23    0.73
  -5 -18 -13    2.85    0.88
   5 -16  12    1.76    0.77
  -5  16 -12    1.11    0.71
   5 -15  12   15.32    0.95
  -5  15 -12   15.00    0.93
   5 -14  12    0.93    0.54
  -5  14 -12    0.81    0.57
   5 -13  12  137.50    3.60
  -5  13 -12  134.30    3.44
   5 -12  12    9.14    0.63
  -5  12 -12    7.79    0.60
   5 -11  12   15.60    0.79
  -5  11 -12   15.68    0.86
   5 -10  12    9.85    0.64
  -5  10 -12    9.18    0.52
   5  -9  12    0.25    0.43
  -5   9 -12   -0.19    0.34
   5  -8  12   29.20    1.13
  -5   8 -12   29.09    1.15
   5  -7  12   15.00    0.69
  -5   7 -12   16.81    0.79
   5  -6  12    1.33    0.32
  -5   6 -12    1.51    0.37
   5  -5  12   22.43    0.89
  -5   5 -12   22.72    0.82
   5  -4  12    6.93    0.48
  -5   4 -12    7.10    0.48
   5  -3  12  208.99    5.75
  -5   3 -12  208.08    5.62
   5  -2  12    1.33    0.24
  -5   2 -12    1.75    0.30
   5  -1  12   16.10    0.72
  -5   1 -12   15.87    0.64
   5   0  12   68.37    2.03
  -5   0 -12   70.14    2.32
   5   1  12   15.91    0.86
  -5  -1 -12   15.45    0.72
   5   2  12    2.20    0.37
  -5  -2 -12    1.56    0.32
   5   3  12  199.17    8.70
  -5  -3 -12  201.58    8.18
   5   4  12    5.94    0.40
  -5  -4 -12    6.24    0.39
   5   5  12   21.62    0.83
  -5  -5 -12   20.60    0.89
   5   6  12    1.03    0.25
  -5  -6 -12    1.01    0.28
   5   7  12   14.78    0.66
  -5  -7 -12   15.08    0.67
   5   8  12   28.94    1.14
  -5  -8 -12   27.68    1.09
   5   9  12   -0.06    0.31
  -5  -9 -12   -0.07    0.36
   5  10  12    9.36    0.60
  -5 -10 -12    8.42    0.61
   5  11  12   14.43    0.68
  -5 -11 -12   14.05    0.71
   5  12  12    8.45    0.56
  -5 -12 -12    8.18    0.64
   5  13  12  119.93    3.18
  -5 -13 -12  123.53    3.64
   5  14  12    0.86    0.42
  -5 -14 -12    0.95    0.52
   5  15  12   12.30    0.87
  -5 -15 -12   13.24    0.95
   5  16  12    1.72    0.61
  -5 -16 -12    0.87    0.64
   5  17  12    2.70    0.80
  -5 -17 -12    3.68    0.99
   5  18  12    1.31    0.76
  -5 -18 -12    4.05    1.05
   5 -16  11    2.64    0.85
  -5  16 -11    2.24    0.67
   5 -15  11   12.38    0.83
  -5  15 -11   13.62    0.87
   5 -14  11  144.50    3.65
  -5  14 -11  152.11    4.05
   5 -13  11    5.05    0.56
  -5  13 -11    5.86    0.53
   5 -12  11   20.22    0.91
  -5  12 -11   19.62    0.82
   5 -11  11  104.96    2.86
  -5  11 -11  102.00    2.88
   5 -10  11    3.24    0.43
  -5  10 -11    2.80    0.42
   5  -9  11   10.03    0.52
  -5   9 -11   11.07    0.60
   5  -8  11    6.45    0.50
  -5   8 -11    5.75    0.42
   5  -7  11   16.11    0.72
  -5   7 -11   16.09    0.71
   5  -6  11   32.72    1.15
  -5   6 -11   33.74    1.17
   5  -5  11  115.65    3.36
  -5   5 -11  117.28    3.23
   5  -4  11  100.65    3.05
  -5   4 -11  102.14    2.88
   5  -3  11   18.28    0.93
  -5   3 -11   18.25    0.75
   5  -2  11    0.27    0.25
  -5   2 -11    0.33    0.24
   5  -1  11    8.00    0.42
  -5   1 -11    9.08    0.59
   5   0  11    0.19    0.20
  -5   0 -11   -0.10    0.22
   5   1  11    7.93    0.48
  -5  -1 -11    8.93    0.51
   5   2  11    0.65    0.22
  -5  -2 -11    0.47    0.26
   5   3  11   17.81    0.83
  -5  -3 -11   19.09    1.09
   5   4  11   95.11    2.60
  -5  -4 -11   97.42    2.77
   5   5  11  107.15    3.01
  -5  -5 -11  111.39    3.10
   5   6  11   30.41    1.10
  -5  -6 -11   31.26    1.18
   5   7  11   14.74    0.79
  -5  -7 -11   14.59    0.75
   5   8  11    5.20    0.39
  -5  -8 -11    6.28    0.47
   5   9  11   10.17    0.57
  -5  -9 -11    9.32    0.63
   5  10  11    1.59    0.35
  -5 -10 -11    2.06    0.38
   5  11  11   96.71    2.58
  -5 -11 -11   95.80    2.80
   5  12  11   18.92    0.89
  -5 -12 -11   17.74    1.40
   5  13  11    5.19    0.49
  -5 -13 -11    5.55    0.59
   5  14  11  133.60    3.44
  -5 -14 -11  130.87    3.30
   5  15  11   10.63    0.66
  -5 -15 -11   11.26    0.68
   5  16  11    2.41    0.64
  -5 -16 -11    2.70    0.73
   5  17  11    1.60    0.70
  -5 -17 -11    1.92    0.82
   5  18  11   11.93    0.71
  -5 -18 -11   13.00    0.79
   5  19  11    4.03    1.32
  -5 -19 -11    4.48    1.00
   5 -17  10    1.67    0.63
  -5  17 -10    1.76    0.54
   5 -16  10   59.61    1.87
  -5  16 -10   61.09    1.86
   5 -15  10    0.78    0.48
  -5  15 -10    0.89    0.49
   5 -14  10    0.11    0.48
  -5  14 -10    0.32    0.40
   5 -13  10    4.82    0.56
  -5  13 -10    5.36    0.48
   5 -12  10  236.10    6.38
  -5  12 -10  229.98    5.82
   5 -11  10    9.67    0.62
  -5  11 -10    8.43    0.60
   5 -10  10   11.08    0.57
  -5  10 -10   12.49    0.60
   5  -9  10    0.63    0.30
  -5   9 -10    0.31    0.33
   5  -8  10   38.45    1.38
  -5   8 -10   37.88    1.34
   5  -7  10    5.92    0.41
  -5   7 -10    5.59    0.39
   5  -6  10  123.32    3.58
  -5   6 -10  124.46    3.90
   5  -5  10    0.18    0.31
  -5   5 -10    0.38    0.30
   5  -4  10   66.98    2.25
  -5   4 -10   66.44    2.23
   5  -3  10    8.68    0.51
  -5   3 -10    8.41    0.49
   5  -2  10    6.33    0.46
  -5   2 -10    5.89    0.38
   5  -1  10   11.45    0.61
  -5   1 -10   12.09    0.56
   5   0  10   10.63    0.62
  -5   0 -10   10.91    0.54
   5   1  10   11.11    0.59
  -5  -1 -10   11.95    0.59
   5   2  10    6.17    0.44
  -5  -2 -10    5.41    0.39
   5   3  10    7.95    0.48
  -5  -3 -10    7.72    0.43
   5   4  10   64.42    2.30
  -5  -4 -10   63.54    2.17
   5   5  10   -0.07    0.27
  -5  -5 -10   -0.10    0.27
   5   6  10  115.73    3.28
  -5  -6 -10  116.01    3.21
   5   7  10    5.03    0.37
  -5  -7 -10    5.03    0.35
   5   8  10   35.47    1.16
  -5  -8 -10   35.18    1.32
   5   9  10    0.67    0.29
  -5  -9 -10    0.91    0.33
   5  10  10   10.72    0.59
  -5 -10 -10   10.71    0.60
   5  11  10    9.11    0.56
  -5 -11 -10    8.14    0.54
   5  12  10  209.67    5.22
  -5 -12 -10  219.55    5.59
   5  13  10    4.45    0.46
  -5 -13 -10    4.99    0.57
   5  14  10   -0.17    0.42
  -5 -14 -10    0.43    0.50
   5  15  10    0.62    0.38
  -5 -15 -10    1.17    0.49
   5  16  10   53.68    2.01
  -5 -16 -10   53.31    1.89
   5  17  10    1.35    0.64
  -5 -17 -10    2.15    0.74
   5  18  10    4.12    0.80
  -5 -18 -10    4.63    0.91
   5  19  10    2.24    0.84
  -5 -19 -10    1.29    0.91
   5 -17   9    7.16    0.62
  -5  17  -9    7.33    0.55
   5 -16   9    1.39    0.63
  -5  16  -9    1.43    0.54
   5 -15   9   19.38    0.94
  -5  15  -9   19.63    0.92
   5 -14   9  246.02    6.18
  -5  14  -9  244.55    5.97
   5 -13   9    2.55    0.40
  -5  13  -9    2.40    0.38
   5 -12   9   85.21    2.63
  -5  12  -9   88.68    2.67
   5 -11   9   -0.02    0.30
  -5  11  -9    0.10    0.33
   5 -10   9    5.28    0.40
  -5  10  -9    5.88    0.44
   5  -9   9    8.06    0.46
  -5   9  -9    8.43    0.42
   5  -8   9   32.93    1.18
  -5   8  -9   35.28    1.30
   5  -7   9    0.14    0.24
  -5   7  -9    0.15    0.22
   5  -6   9    7.51    0.40
  -5   6  -9    7.30    0.45
   5  -5   9   33.50    1.29
  -5   5  -9   31.08    1.18
   5  -4   9  108.06    3.14
  -5   4  -9  111.12    3.50
   5  -3   9   -0.24    0.24
  -5   3  -9    0.32    0.26
   5  -2   9   37.13    1.28
  -5   2  -9   35.88    1.28
   5  -1   9   51.87    1.74
  -5   1  -9   52.34    1.85
   5   0   9   -0.01    0.25
  -5   0  -9    0.15    0.26
   5   1   9   51.52    1.89
  -5  -1  -9   50.71    1.59
   5   2   9   34.06    1.34
  -5  -2  -9   34.17    1.18
   5   3   9    0.38    0.30
  -5  -3  -9    0.28    0.31
   5   4   9  109.05    3.11
  -5  -4  -9  106.49    3.11
   5   5   9   31.39    1.28
  -5  -5  -9   33.30    1.32
   5   6   9    7.28    0.47
  -5  -6  -9    7.07    0.41
   5   7   9    0.33    0.30
  -5  -7  -9    0.24    0.35
   5   8   9   32.67    1.14
  -5  -8  -9   32.15    1.39
   5   9   9    7.24    0.43
  -5  -9  -9    7.32    0.52
   5  10   9    5.11    0.42
  -5 -10  -9    5.71    0.57
   5  11   9    0.25    0.30
  -5 -11  -9   -0.09    0.29
   5  12   9   78.45    2.15
  -5 -12  -9   79.61    2.31
   5  13   9    2.31    0.44
  -5 -13  -9    2.24    0.45
   5  14   9  219.34    5.70
  -5 -14  -9  219.31    5.69
   5  15   9   17.16    0.79
  -5 -15  -9   16.96    0.87
   5  16   9    0.77    0.48
  -5 -16  -9    0.69    0.57
   5  17   9    8.95    0.74
  -5 -17  -9    7.37    0.79
   5  18   9   36.21    1.21
  -5 -18  -9   36.83    1.25
   5  19   9    4.46    0.79
  -5 -19  -9    4.84    0.75
   5 -16   8    3.42    0.54
  -5  16  -8    2.34    0.50
   5 -15   8   11.71    0.77
  -5  15  -8   12.18    0.85
   5 -14   8    7.60    0.52
  -5  14  -8    7.01    0.51
   5 -13   8  131.38    3.84
  -5  13  -8  133.52    3.88
   5 -12   8  126.10    3.46
  -5  12  -8  122.45    3.48
   5 -11   8    5.67    0.41
  -5  11  -8    5.96    0.46
   5 -10   8    5.71    0.40
  -5  10  -8    6.19    0.38
   5  -9   8   16.46    0.70
  -5   9  -8   16.20    0.67
   5  -8   8    7.41    0.43
  -5   8  -8    7.38    0.44
   5  -7   8  165.76    4.81
  -5   7  -8  159.09    4.39
   5  -6   8   43.82    1.54
  -5   6  -8   43.44    1.48
   5  -5   8    2.30    0.30
  -5   5  -8    2.17    0.23
   5  -4   8   59.53    2.19
  -5   4  -8   58.64    2.02
   5  -3   8  176.67    4.60
  -5   3  -8  176.95    5.04
   5  -2   8   11.71    0.59
  -5   2  -8   10.94    0.56
   5  -1   8   15.87    0.72
  -5   1  -8   17.54    0.85
   5   0   8  130.75    3.97
  -5   0  -8  134.49    3.77
   5   1   8   15.84    0.74
  -5  -1  -8   16.02    0.75
  -5  -2  -8   10.84    0.57
   5   3   8  167.25    4.70
   5   4   8   56.89    1.85
  -5  -4  -8   60.07    2.09
   5   5   8    2.33    0.33
  -5  -5  -8    2.49    0.36
   5   6   8   43.74    1.46
  -5  -6  -8   42.66    1.52
   5   7   8  151.38    4.01
  -5  -7  -8  154.91    4.35
   5   8   8    6.17    0.41
  -5  -8  -8    6.92    0.46
   5   9   8   16.15    0.83
  -5  -9  -8   15.84    0.73
   5  10   8    5.34    0.45
  -5 -10  -8    5.51    0.44
   5  11   8    4.25    0.41
  -5 -11  -8    4.00    0.47
   5  12   8  119.03    3.37
  -5 -12  -8  117.00    3.24
   5  13   8  125.91    3.31
  -5 -13  -8  125.12    3.49
   5  14   8    6.50    0.53
  -5 -14  -8    7.43    0.51
   5  15   8   10.94    0.66
  -5 -15  -8   11.87    0.64
   5  16   8    2.79    0.48
  -5 -16  -8    3.46    0.57
   5  17   8   40.87    1.46
  -5 -17  -8   39.82    1.65
   5  18   8    3.54    0.52
  -5 -18  -8    2.93    0.72
   5  19   8    3.16    0.78
  -5 -19  -8    2.96    0.79
   5  20   8   73.64    2.40
   5 -16   7    1.00    0.40
  -5  16  -7    0.70    0.38
   5 -15   7   10.86    0.67
  -5  15  -7   10.44    0.59
   5 -14   7   35.46    1.29
  -5  14  -7   36.59    1.36
   5 -13   7    2.80    0.34
  -5  13  -7    3.09    0.36
   5 -12   7    5.53    0.42
  -5  12  -7    5.48    0.39
   5 -11   7   64.34    2.01
  -5  11  -7   62.78    2.13
   5 -10   7    3.16    0.30
  -5  10  -7    3.10    0.32
   5  -9   7  115.77    3.39
  -5   9  -7  118.56    3.45
   5  -8   7   76.54    2.57
  -5   8  -7   74.72    2.41
   5  -7   7    7.51    0.40
  -5   7  -7    7.19    0.44
   5  -6   7  147.67    4.42
  -5   6  -7  148.09    4.24
   5  -5   7  496.09   13.08
  -5   5  -7  500.61   12.58
   5  -4   7    0.16    0.17
  -5   4  -7    0.11    0.16
   5  -3   7  104.30    3.28
  -5   3  -7  101.19    2.87
   5  -2   7   34.55    1.34
  -5   2  -7   34.17    1.21
   5  -1   7   87.16    2.83
  -5   1  -7   85.19    2.59
   5   0   7    0.09    0.18
  -5   0  -7   -0.06    0.20
   5   1   7   82.06    2.68
  -5  -1  -7   83.03    2.62
  -5  -2  -7   34.51    1.31
   5   3   7   93.86    2.90
   5   4   7    0.00    0.20
  -5  -4  -7    0.12    0.22
   5   5   7  478.65   11.79
  -5  -5  -7  492.44   11.99
   5   6   7  142.87    3.93
  -5  -6  -7  144.19    3.96
   5   7   7    6.96    0.42
  -5  -7  -7    6.72    0.67
   5   8   7   73.91    2.28
  -5  -8  -7   77.27    2.34
   5   9   7  112.68    3.41
  -5  -9  -7  111.69    3.44
   5  10   7    2.80    0.35
  -5 -10  -7    2.78    0.38
   5  11   7   58.83    2.09
  -5 -11  -7   60.50    2.12
   5  12   7    4.58    0.34
  -5 -12  -7    4.48    0.42
   5  13   7    2.52    0.39
  -5 -13  -7    3.06    0.36
   5  14   7   33.25    1.12
  -5 -14  -7   34.09    1.27
   5  15   7    9.68    0.64
  -5 -15  -7    9.50    0.63
   5  16   7    0.77    0.33
  -5 -16  -7    0.94    0.38
   5  17   7   -0.11    0.50
  -5 -17  -7    0.63    0.47
   5  18   7    1.47    0.51
  -5 -18  -7    2.31    0.62
   5  19   7   17.87    0.99
  -5 -19  -7   18.38    0.97
   5  20   7    4.66    1.10
  -5 -20  -7    5.12    1.25
   5 -16   6   48.38    1.26
  -5  16  -6   49.99    1.30
   5 -15   6   17.85    0.74
  -5  15  -6   16.75    0.75
   5 -14   6   59.64    1.94
  -5  14  -6   54.29    1.72
   5 -13   6   80.76    2.22
  -5  13  -6   79.82    2.35
   5 -12   6    0.85    0.26
  -5  12  -6    0.79    0.24
   5 -11   6   58.24    1.85
  -5  11  -6   58.21    1.64
   5 -10   6   84.83    2.75
  -5  10  -6   81.02    2.62
   5  -9   6   11.30    0.52
  -5   9  -6   11.87    0.60
   5  -8   6   60.77    1.93
  -5   8  -6   62.13    1.99
   5  -7   6   39.70    1.57
  -5   7  -6   40.89    1.46
   5  -6   6   93.96    2.77
  -5   6  -6   92.58    2.81
   5  -5   6   13.04    0.64
  -5   5  -6   12.43    0.83
   5  -4   6   62.24    1.99
  -5   4  -6   60.90    2.02
   5  -3   6  113.01    3.49
  -5   3  -6  117.53    3.65
   5  -2   6   58.61    2.09
  -5   2  -6   59.13    1.99
   5  -1   6  100.89    3.42
  -5   1  -6  100.82    2.95
   5   0   6  266.73    7.24
  -5   0  -6  265.25    6.68
   5   1   6   95.68    3.25
  -5  -1  -6   96.72    3.00
  -5  -2  -6   57.20    1.86
   5   3   6  106.63    3.02
   5   4   6   57.41    1.81
  -5  -4  -6   59.11    2.05
   5   5   6   13.18    0.70
  -5  -5  -6   11.69    0.66
   5   6   6   92.43    3.13
  -5  -6  -6   89.65    2.71
   5   7   6   39.45    1.51
  -5  -7  -6   40.71    1.45
   5   8   6   59.79    2.15
  -5  -8  -6   57.47    1.85
[truncated: 325,309 more chars]
