# Supplementary material for: Crystal structure of di­chlorido­{2-[(2-hy­droxyeth­yl)(pyridin-2-ylmeth­yl)amino]­ethano­lato-κ4 N,N′,O,O′}iron(III) dihydrate from synchrotron data
Source: Acta Crystallogr Sect E Struct Rep Online. 2014 Oct 11;70(Pt 11):334–6. doi: 10.1107/S1600536814022089 (PMC4257339; doi:10.1107/S1600536814022089)
Supplement: Supplementary file 2 [file e-70-00334-Isup2.hkl]

#
# h,k,l, Fc-squared, Fo-squared, sigma(Fo-squared), status flag
#
data_I
_shelx_title ' FeCl2 in P2(1)/c'
_shelx_refln_list_code          4
_shelx_F_calc_maximum      164.99
_exptl_crystal_F_000       740.00
_reflns_d_resolution_high  0.7185

loop_
 _space_group_symop_operation_xyz
 'x, y, z'
 '-x, y+1/2, -z+1/2'
 '-x, -y, -z'
 'x, -y-1/2, z-1/2'

_cell_length_a     7.2690
_cell_length_b    14.4970
_cell_length_c    14.0940
_cell_angle_alpha  90.000
_cell_angle_beta   95.862
_cell_angle_gamma  90.000

_shelx_F_squared_multiplier     1.000

loop_
 _refln_index_h
 _refln_index_k
 _refln_index_l
 _refln_F_squared_calc
 _refln_F_squared_meas
 _refln_F_squared_sigma
 _refln_observed_status
   2   0   0        191.97        224.15         5.97 o
   3   0   0       5916.54       5896.41       110.51 o
   5   0   0      12010.04      12338.04       207.54 o
   6   0   0      15059.86      14569.15       249.19 o
   7   0   0       1540.07       1666.50        34.99 o
   8   0   0          7.23         12.92         3.06 o
   9   0   0        142.77        121.69         6.11 o
  10   0   0        202.89        209.43         7.36 o
   1   1   0          3.07          1.82         0.44 o
   2   1   0        490.57        602.32        10.03 o
   3   1   0        425.92        397.37         7.69 o
   4   1   0        916.06       1007.20        15.53 o
   5   1   0         50.24         55.85         2.26 o
   6   1   0          0.46          1.88         1.17 o
   7   1   0         28.37         20.58         2.12 o
   8   1   0         48.07         34.10         2.91 o
   9   1   0         18.12         17.87         1.98 o
  10   1   0         17.54         14.25         3.23 o
   0   2   0         24.13         16.52         0.56 o
   1   2   0        628.32        638.02         9.09 o
   2   2   0        763.40        779.67        12.27 o
   3   2   0        234.87        246.47         4.65 o
   4   2   0       2998.15       3075.90        48.70 o
   5   2   0       6084.33       6178.62       134.32 o
   6   2   0       2061.47       2036.52        41.96 o
   7   2   0         71.87         79.11         2.74 o
   8   2   0          6.88          9.25         1.69 o
   9   2   0        102.50        101.17         3.67 o
  10   2   0        482.85        500.19        11.32 o
   2   3   0        113.74         45.64         1.40 o
   3   3   0         85.58        112.99         2.72 o
   4   3   0       2407.18       2445.86        47.30 o
   5   3   0       1152.03       1170.57        22.90 o
   6   3   0          6.49          2.71         1.49 o
   7   3   0        714.52        703.30        17.43 o
   8   3   0         34.05         40.94         2.95 o
   9   3   0          7.81          8.79         2.28 o
   1   4   0       1620.16       1482.64        19.15 o
   2   4   0       1362.27       1336.81        18.67 o
   3   4   0       3308.39       3285.36        42.55 o
   4   4   0        705.20        696.16        15.07 o
   5   4   0       2618.72       2559.90        36.48 o
   6   4   0       2566.19       2649.85        42.31 o
   7   4   0       1640.33       1648.63        30.83 o
   8   4   0       1956.45       1908.27        52.62 o
   9   4   0         69.51         65.30         4.48 o
   1   5   0       1660.07       1594.31        33.64 o
   2   5   0         56.40         33.59         1.14 o
   3   5   0         12.89         16.79         1.03 o
   4   5   0        411.06        466.84         8.24 o
   5   5   0         33.16         36.26         1.71 o
   6   5   0        846.30        891.47        14.88 o
   7   5   0          2.59         -0.54         1.44 o
   8   5   0         12.80          7.47         2.40 o
   9   5   0         91.80         87.21         3.40 o
   1   6   0       2377.68       2207.64        42.26 o
   2   6   0       6780.71       6734.23        88.85 o
   3   6   0       4048.02       3962.44        51.96 o
   4   6   0       2916.05       2898.15        40.58 o
   5   6   0       2134.39       2261.92        44.71 o
   6   6   0       1479.31       1401.75        21.43 o
   7   6   0       1589.94       1650.85        31.70 o
   8   6   0       1458.27       1468.75        44.78 o
   9   6   0        741.78        717.85        11.63 o
   1   7   0        879.69        934.85        20.82 o
   2   7   0        111.34         88.02         2.02 o
   3   7   0        662.64        715.71        11.43 o
   4   7   0        827.96        813.90        12.50 o
   5   7   0        121.69        125.82         3.41 o
   6   7   0        550.51        571.62        13.52 o
   7   7   0        415.46        430.53        12.07 o
   8   7   0         70.69         65.37         2.69 o
   9   7   0        556.45        560.54        20.20 o
   0   8   0          0.58          1.38         0.63 o
   1   8   0         84.56         60.31         2.17 o
   2   8   0        268.82        319.32         5.99 o
   3   8   0       1264.59       1325.70        18.89 o
   4   8   0         43.67         58.78         1.84 o
   5   8   0       1604.61       1566.51        22.65 o
   6   8   0        372.89        427.78        13.92 o
   7   8   0        146.83        141.00         3.63 o
   8   8   0         34.81         39.33         2.66 o
   9   8   0        545.50        551.54        19.45 o
   1   9   0       2303.21       2262.32        41.47 o
   2   9   0       5089.05       5289.37        95.44 o
   3   9   0        516.20        537.43         9.02 o
   4   9   0       4186.90       4114.51        53.76 o
   5   9   0       1190.72       1185.16        18.16 o
   6   9   0          1.02          2.64         1.79 o
   7   9   0       1299.23       1398.74        36.18 o
   8   9   0        625.99        601.94        10.88 o
   9   9   0         44.95         40.53         3.33 o
   1  10   0       6928.39       7196.97       119.21 o
   2  10   0       2112.51       2214.00        44.18 o
   3  10   0       1578.55       1619.12        22.92 o
   4  10   0        111.70        168.28         3.59 o
   5  10   0        684.28        738.46        12.16 o
   6  10   0       3449.70       3504.12        46.43 o
   7  10   0       1185.44       1117.85        17.71 o
   8  10   0        567.41        549.46        10.59 o
   1  11   0       1776.60       1666.13        30.54 o
   2  11   0       2387.16       2649.64        53.89 o
   3  11   0         14.88         21.94         0.93 o
   4  11   0        855.66        859.63        12.82 o
   5  11   0        356.64        403.74         7.86 o
   6  11   0         52.48         45.09         2.36 o
   7  11   0        559.98        584.15        18.46 o
   8  11   0        258.24        244.41         5.69 o
   1  12   0        124.14        140.97         4.60 o
   2  12   0       3499.15       3667.91        66.04 o
   3  12   0       7559.41       7492.10       129.05 o
   4  12   0       3828.60       3631.22        45.69 o
   5  12   0        215.86        246.03         4.92 o
   6  12   0          2.32          2.58         1.79 o
   7  12   0        360.34        369.98        12.25 o
   8  12   0       1336.79       1335.33        24.80 o
   1  13   0        683.45        616.87        13.39 o
   2  13   0        269.60        251.32         6.74 o
   3  13   0        247.35        291.10         8.67 o
   4  13   0        685.38        633.32        13.72 o
   5  13   0        146.49        134.04         3.69 o
   6  13   0        548.88        559.29        16.97 o
   7  13   0        163.80        170.86         5.95 o
   1  14   0       1219.54       1273.45        27.36 o
   2  14   0        128.62        121.72         4.00 o
   3  14   0        176.79        189.20         6.23 o
   4  14   0        323.30        322.78         9.04 o
   5  14   0       1641.99       1587.77        21.28 o
   6  14   0       2426.56       2446.37        61.60 o
   7  14   0        451.77        454.58        23.97 o
   1  15   0          5.83          7.34         1.26 o
   2  15   0         40.56         32.39         2.56 o
   3  15   0          0.73          3.63         2.37 o
   4  15   0         61.53         53.69         3.80 o
   5  15   0         20.25         15.65         3.65 o
   6  15   0        147.48        140.31         3.85 o
   2  16   0       1859.85       1808.87        35.03 o
   3  16   0        748.37        685.00        16.62 o
   4  16   0       1453.73       1460.84        29.52 o
   5  16   0       1850.21       1724.12        39.84 o
   6  16   0        936.82        922.42        31.38 o
   2  17   0         27.83         18.38         2.31 o
   3  17   0          6.96          5.37         2.71 o
   4  17   0         88.02         79.63         5.19 o
   5  17   0         18.68         15.96         4.50 o
   2  18   0         18.07         17.61         2.01 o
   3  18   0        277.52        281.46         9.83 o
   4  18   0          2.28          4.01         4.38 o
   3  19   0         31.77         29.19         4.12 o
 -10   1   1          5.40          9.93         3.81 o
  -9   1   1          3.66          6.45         3.05 o
  -8   1   1        190.90        175.52         4.30 o
  -7   1   1       1005.30        986.04        15.87 o
  -6   1   1       3263.56       3347.47        44.11 o
  -5   1   1       2375.34       2178.67        30.76 o
  -4   1   1        527.31        529.44         9.63 o
  -3   1   1         16.25         18.49         6.08 o
  -2   1   1        469.04        331.29         6.75 o
   2   1   1        260.75        222.91         5.54 o
   3   1   1        713.91        604.73        17.51 o
   4   1   1        461.03        464.56         8.22 o
   5   1   1       2182.62       2035.74        37.23 o
   6   1   1       1723.16       1823.06        26.88 o
   7   1   1          7.32          4.95         1.80 o
   8   1   1         77.27         77.68         2.74 o
   9   1   1        574.04        550.27         9.71 o
 -10   2   1        121.80        109.09         4.77 o
  -9   2   1         97.55         97.76         3.48 o
  -8   2   1         10.49          7.75         2.16 o
  -7   2   1       1970.96       2036.57        47.52 o
  -6   2   1       6961.46       6965.12       100.80 o
  -5   2   1       2593.15       2586.59        62.47 o
  -4   2   1       2768.31       2653.93        47.71 o
  -3   2   1        655.89        709.45        11.90 o
  -2   2   1         17.15          4.73         0.72 o
   2   2   1       4141.49       4067.97        51.24 o
   3   2   1       1767.70       1604.15        40.80 o
   4   2   1        108.95         86.90         3.04 o
   5   2   1       1490.98       1132.99       331.00 o
   6   2   1       3385.41       3307.22       102.14 o
   7   2   1       2663.58       2526.15        40.54 o
   8   2   1       1730.25       1809.57        26.33 o
   9   2   1        202.36        201.78         4.89 o
  -9   3   1         59.14         61.30         3.25 o
  -8   3   1         23.65         22.13         4.10 o
  -7   3   1          1.23          3.09         1.96 o
  -6   3   1        175.76        172.07         4.83 o
  -5   3   1        400.10        395.54         7.99 o
  -4   3   1       1354.28       1239.15        27.70 o
  -3   3   1        306.86        305.28         5.83 o
  -2   3   1        717.60        660.82         9.88 o
  -1   3   1       4135.20       3874.86        50.37 o
   0   3   1       3109.67       2534.29        37.73 o
   1   3   1       7223.35       6713.28       130.75 o
   2   3   1       5096.29       4549.80        70.87 o
   3   3   1        801.25        901.03        14.57 o
   4   3   1       3595.06       3742.91        96.01 o
   5   3   1       1555.95       1530.36        24.98 o
   6   3   1        139.62        139.55         4.42 o
   7   3   1       1173.37       1204.47        23.01 o
   8   3   1        831.25        863.86        26.65 o
   9   3   1         16.96         12.39         2.32 o
  -9   4   1        539.06        535.09        11.08 o
  -8   4   1        598.43        604.72        13.75 o
  -7   4   1        533.44        617.50        10.55 o
  -6   4   1         74.28         49.02         2.19 o
  -5   4   1        235.54        273.34         5.47 o
  -4   4   1        414.76        339.78         6.48 o
  -3   4   1        663.77        621.16        10.42 o
  -2   4   1      11784.60      10710.49       209.63 o
  -1   4   1       5863.84       5788.42       112.96 o
   0   4   1       2278.65       1856.31        22.44 o
   1   4   1        827.12        618.04        11.74 o
   2   4   1       2604.55       2641.62        35.22 o
   3   4   1       3255.09       3059.27        40.34 o
   4   4   1       3968.79       3975.31        52.87 o
   5   4   1        298.59        321.72         6.66 o
   6   4   1        391.50        354.76         9.10 o
   7   4   1        346.20        347.93         6.92 o
   8   4   1       1098.57       1103.32        18.90 o
   9   4   1        858.86        814.75        16.16 o
  -9   5   1        668.77        684.24        11.65 o
  -8   5   1        163.84        162.14         5.47 o
  -7   5   1        253.61        226.72         5.21 o
  -6   5   1         64.02         53.33         2.38 o
  -5   5   1       4673.90       4610.86        71.49 o
  -4   5   1       6420.56       6545.54       128.31 o
  -3   5   1       5254.70       5378.91        69.01 o
  -2   5   1        457.66        422.78         7.39 o
  -1   5   1       1901.93       2046.04        27.36 o
   0   5   1          8.91         20.94         1.15 o
   2   5   1      11956.69      11413.26       270.23 o
   3   5   1       2646.53       2527.06        35.59 o
   4   5   1          3.40          3.08         0.95 o
   5   5   1        187.62        210.89         5.18 o
   6   5   1       1855.10       1975.94        30.19 o
   7   5   1       2460.22       2580.84        61.89 o
   8   5   1       1921.95       1959.02        52.44 o
   9   5   1         64.30         59.90         3.09 o
  -9   6   1         58.31         55.20         3.59 o
  -8   6   1        109.91         99.35         3.55 o
  -7   6   1        646.89        653.22        14.79 o
  -6   6   1        927.89       1017.43        16.41 o
  -5   6   1       1127.75       1156.58        17.50 o
  -4   6   1        121.76        140.49         3.32 o
  -3   6   1       2250.58       2232.43        30.10 o
  -2   6   1        295.06        264.17         4.81 o
  -1   6   1        193.40        162.52         6.72 o
   0   6   1       4776.05       4279.15        57.14 o
   2   6   1       5310.42       5943.43        72.87 o
   3   6   1       1487.86       1465.91        21.33 o
   4   6   1        135.22        157.79         3.78 o
   5   6   1         18.18         23.76         1.55 o
   6   6   1       1507.87       1503.05        22.63 o
   7   6   1       2904.11       2921.61        49.72 o
   8   6   1          5.18         10.03         2.10 o
   9   6   1        209.60        193.46         9.73 o
  -9   7   1        119.89        114.09         4.14 o
  -8   7   1        442.48        437.71         8.88 o
  -7   7   1        367.84        371.23        11.48 o
  -6   7   1       1839.97       1885.84        27.08 o
  -5   7   1          5.75         15.84         1.37 o
  -4   7   1          3.22         12.98         1.11 o
  -3   7   1        209.57        181.32         3.66 o
  -2   7   1        732.08        697.93        10.44 o
  -1   7   1       2912.71       2747.12        33.59 o
   0   7   1       3328.73       3433.59        40.63 o
   1   7   1         45.24         22.94         1.38 o
   2   7   1        164.99        173.00         3.55 o
   3   7   1        745.18        814.96        12.61 o
   4   7   1         40.23         61.31         2.09 o
   5   7   1        872.42        823.21        13.86 o
   6   7   1         64.78         68.04         2.37 o
   7   7   1        112.76        104.02         3.06 o
   8   7   1         17.33         18.33         2.65 o
   9   7   1         46.39         52.21         3.58 o
  -9   8   1        128.37        128.34         3.94 o
  -8   8   1         51.49         46.34         2.72 o
  -7   8   1        253.12        262.65         5.40 o
  -6   8   1       4547.44       4549.61        85.76 o
  -5   8   1       4966.26       5120.74        66.08 o
  -4   8   1       3075.18       3175.89        43.38 o
  -3   8   1       1293.68       1347.65        21.57 o
  -2   8   1        455.04        539.43         9.07 o
  -1   8   1       2618.93       2401.85        87.09 o
   1   8   1       9513.48       9333.52       179.06 o
   2   8   1       1602.61       1520.30        20.55 o
   3   8   1         22.54         24.39         1.37 o
   4   8   1        197.98        209.33         4.54 o
   5   8   1       4343.76       4573.30        60.55 o
   6   8   1       7431.58       7698.19       163.50 o
   7   8   1       2689.91       2711.12        59.28 o
   8   8   1        483.57        502.17        18.42 o
   9   8   1        250.10        247.79         5.87 o
  -9   9   1         13.47         15.66         3.47 o
  -8   9   1          7.89          9.83         2.86 o
  -7   9   1        126.22        115.84         4.26 o
  -6   9   1        998.74       1010.28        16.23 o
  -5   9   1        906.65        978.43        15.43 o
  -4   9   1        938.34        886.93        14.12 o
  -3   9   1         36.95         43.73         1.49 o
  -2   9   1         46.48         32.14         0.83 o
  -1   9   1         75.80        111.71         3.46 o
   0   9   1       2376.77       2357.77        34.30 o
   1   9   1       2754.83       2636.73        48.36 o
   2   9   1       2116.31       2008.21        26.72 o
   3   9   1        833.64        793.25        12.50 o
   4   9   1         69.24         71.08         2.14 o
   5   9   1         16.36         29.26         1.72 o
   6   9   1          5.36          5.73         1.76 o
   7   9   1        303.36        308.47        10.57 o
   8   9   1        309.75        290.78         9.73 o
  -8  10   1         16.66         16.74         2.37 o
  -7  10   1         38.15         28.74         2.38 o
  -6  10   1          0.41          1.07         1.88 o
  -5  10   1        386.43        389.77         7.43 o
  -4  10   1        965.14       1028.10        15.87 o
  -3  10   1        265.59        233.73         4.43 o
  -2  10   1        146.10        113.32         3.46 o
  -1  10   1        304.72        286.13         9.30 o
   0  10   1        775.15        742.20        20.27 o
   1  10   1        211.56        208.38         6.38 o
   2  10   1       2027.14       1848.24        37.81 o
   3  10   1        685.44        756.73        12.05 o
   4  10   1        229.97        237.81         4.88 o
   5  10   1        795.67        811.32        12.98 o
   6  10   1         44.37         56.84         2.48 o
   7  10   1         69.12         84.68         3.58 o
   8  10   1          1.02         -1.00         2.41 o
  -8  11   1        454.56        427.00         9.83 o
  -7  11   1        514.01        525.54         9.78 o
  -6  11   1       1544.60       1568.85        22.68 o
  -5  11   1        486.97        521.29         8.68 o
  -4  11   1          2.43          6.03         1.16 o
  -3  11   1       1707.20       1696.73        22.82 o
  -2  11   1        890.43        889.62        18.73 o
  -1  11   1       2194.01       2209.10        39.98 o
   0  11   1       2212.61       2157.79        35.04 o
   1  11   1        126.88        154.17         4.53 o
   2  11   1        486.81        490.52        12.30 o
   3  11   1        878.53        924.20        13.13 o
   4  11   1        695.81        688.26        10.92 o
   5  11   1        401.75        415.94         7.53 o
   6  11   1       1130.76       1173.90        20.28 o
   7  11   1        577.95        568.26        10.39 o
   8  11   1        666.10        649.80        10.84 o
  -8  12   1        156.13        158.07         9.71 o
  -7  12   1        700.25        644.87        20.92 o
  -6  12   1        660.40        699.60        15.90 o
  -5  12   1        400.13        385.76         7.04 o
  -4  12   1        837.52        839.87        15.52 o
  -3  12   1       1275.70       1303.89        26.54 o
  -2  12   1        282.56        228.80         6.38 o
  -1  12   1        113.00        128.26         6.99 o
   1  12   1        204.88        227.05         7.76 o
   2  12   1       3912.63       4110.73        75.95 o
   3  12   1       3237.58       3208.54        63.71 o
   4  12   1        461.87        522.77         8.69 o
   5  12   1        268.76        262.56         5.29 o
   6  12   1         72.47         67.98         2.74 o
   7  12   1        269.45        268.82         5.71 o
   8  12   1       1401.09       1418.51        43.97 o
  -7  13   1          0.45         -1.86         2.71 o
  -6  13   1        129.68        123.93         3.57 o
  -5  13   1        258.22        280.17         5.75 o
  -4  13   1         51.68         40.85         1.41 o
  -3  13   1         44.70         48.47         3.00 o
  -2  13   1       1452.59       1440.84        28.56 o
  -1  13   1        241.32        248.69         6.47 o
   1  13   1         62.66         56.81         2.57 o
   2  13   1         19.89         20.96         3.36 o
   3  13   1        451.33        436.99        11.05 o
   4  13   1        140.58        151.76         3.13 o
   5  13   1         30.33         24.10         1.82 o
   6  13   1        142.74        142.13         3.49 o
   7  13   1          3.41          2.83         2.71 o
  -7  14   1         58.55         61.43         3.94 o
  -6  14   1         73.88         75.77         3.17 o
  -5  14   1          4.77          6.00         1.53 o
  -4  14   1       1222.19       1225.54        30.41 o
  -3  14   1       4921.23       5108.39        92.72 o
  -2  14   1       3721.53       3628.23        64.55 o
  -1  14   1       1070.16       1032.61        19.72 o
   1  14   1        265.38        276.78         6.84 o
   2  14   1       2029.14       2105.78        41.46 o
   3  14   1       3301.81       3434.09        70.11 o
   4  14   1       2003.18       2005.98        38.93 o
   5  14   1        246.18        246.13         5.03 o
   6  14   1        332.73        365.96         7.31 o
   7  14   1         43.51         40.65         3.16 o
  -6  15   1        564.82        553.24         9.29 o
  -5  15   1        203.61        208.37         7.12 o
  -4  15   1          8.34          8.38         2.86 o
  -3  15   1         18.48         22.32         3.01 o
  -2  15   1       1120.56       1126.16        23.77 o
   1  15   1        133.11        107.16         3.55 o
   2  15   1         88.01         63.16         3.01 o
   3  15   1         11.66         11.70         2.31 o
   4  15   1       1337.35       1213.23        25.23 o
   5  15   1       2360.98       2296.68        42.98 o
   6  15   1        390.66        353.92         7.07 o
  -6  16   1         32.06         28.04         4.63 o
  -5  16   1        549.27        535.18        13.00 o
  -4  16   1          2.90          5.92         3.06 o
  -3  16   1        502.01        485.36        13.02 o
  -2  16   1        122.00        116.95         4.35 o
   2  16   1          0.11          1.08         1.93 o
   3  16   1        322.96        329.71         8.75 o
   4  16   1        115.53         97.39         7.06 o
   5  16   1          0.55          0.19         4.14 o
   6  16   1          0.26          0.19         4.19 o
  -5  17   1          2.24          1.25         4.39 o
  -4  17   1        389.44        413.94        12.51 o
  -3  17   1         20.61         14.59         2.97 o
  -2  17   1       1545.98       1456.88        28.26 o
   2  17   1        874.29        804.70        18.98 o
   3  17   1        154.00        157.31         5.92 o
   4  17   1       1983.82       1929.93        38.20 o
   5  17   1       3181.01       2994.05        54.02 o
  -4  18   1       1359.26       1338.72        26.49 o
  -3  18   1       1564.66       1573.80        29.65 o
  -2  18   1        672.96        566.34        11.87 o
   2  18   1        111.72         99.18         5.52 o
   3  18   1        589.15        526.90        20.62 o
   4  18   1       1146.46       1125.15        23.67 o
  -3  19   1         22.55         16.49         3.93 o
   3  19   1          7.27          7.75         4.02 o
 -10   0   2        476.02        476.71        13.59 o
  -9   0   2         70.97         63.97         3.71 o
  -8   0   2       1176.89       1251.25        26.73 o
  -7   0   2         11.64         14.24         2.95 o
  -6   0   2       1527.41       1645.40        34.07 o
  -5   0   2       5191.33       5159.40        90.06 o
  -4   0   2       2104.42       2088.88        41.06 o
  -3   0   2        898.75        759.28        16.60 o
  -2   0   2       2711.73       2773.28        51.45 o
  -1   0   2         38.12         67.24         2.80 o
   0   0   2       2112.90       2657.01        93.66 o
   2   0   2        761.24        801.45        17.64 o
   3   0   2       2217.72       2303.11        46.26 o
   4   0   2        864.20        849.45        24.19 o
   5   0   2       1191.77       1198.09        45.92 o
   6   0   2       2609.98       2764.94        51.78 o
   7   0   2       1904.92       1974.57        42.08 o
   8   0   2        182.88        202.94         7.44 o
   9   0   2        204.28        198.16         7.28 o
 -10   1   2       1047.93       1059.74        16.12 o
  -9   1   2        716.48        749.14        12.30 o
  -8   1   2         75.88         76.10         3.29 o
  -7   1   2         37.36         28.38         1.95 o
  -6   1   2       1259.75       1346.54        28.01 o
  -5   1   2       1328.28       1193.51        18.48 o
  -4   1   2       2883.52       2565.42        35.19 o
  -3   1   2       6560.49       6238.82        89.43 o
  -2   1   2       2155.46       1930.45        71.33 o
   1   1   2       1766.08       1450.51        19.67 o
   2   1   2      11010.13       9762.25       227.45 o
   3   1   2          3.57         22.44         1.26 o
   4   1   2        324.77        321.35         6.03 o
   5   1   2          1.16          2.09         1.13 o
   6   1   2        180.37        199.55         4.83 o
   7   1   2        404.50        469.81         9.91 o
   8   1   2       2720.94       2728.54        37.78 o
   9   1   2        852.09        854.97        13.28 o
 -10   2   2         46.53         38.62         3.73 o
  -9   2   2        203.49        198.60         5.87 o
  -8   2   2        106.18        104.15         3.39 o
  -7   2   2         14.21         12.43         1.57 o
  -6   2   2        695.00        707.12        13.69 o
  -5   2   2        354.02        309.33         8.44 o
  -4   2   2          3.62          2.83         1.12 o
  -3   2   2        667.84        650.67        10.71 o
  -2   2   2         43.66         51.59         1.50 o
  -1   2   2       2900.77       2468.60        31.29 o
   0   2   2        121.04         65.75         1.42 o
   2   2   2          0.99          4.71         0.61 o
   3   2   2         24.48         33.65         1.46 o
   4   2   2         20.09          2.86         1.12 o
   5   2   2         88.65        130.07         3.95 o
   6   2   2         54.04         75.02         2.47 o
   7   2   2        447.54        401.84         7.37 o
   8   2   2          8.19          4.36         2.02 o
   9   2   2        196.57        185.30         4.84 o
 -10   3   2       1386.43       1354.14        35.78 o
  -9   3   2       1417.07       1381.00        20.56 o
  -8   3   2        141.10        162.97         5.18 o
  -7   3   2         34.20         36.42         2.81 o
  -6   3   2       2910.71       3167.59        75.97 o
  -5   3   2       8696.73       8624.90       104.62 o
  -4   3   2      14541.97      14500.10       251.32 o
  -3   3   2       5609.59       4894.72        86.60 o
  -2   3   2        617.59        482.49         7.89 o
  -1   3   2        498.47        771.35        10.83 o
   0   3   2       1162.75       1200.78        15.81 o
   1   3   2      16658.13      15217.74       496.28 o
   3   3   2      10688.77      10311.57       145.04 o
   4   3   2       2868.29       2886.34        51.37 o
   5   3   2        960.06        946.49        23.18 o
   6   3   2        408.89        394.59         8.45 o
   7   3   2       3970.21       4047.32        83.09 o
   8   3   2       3042.88       2946.93        52.30 o
   9   3   2        982.20        956.30        35.76 o
  -9   4   2         20.89         18.26         3.11 o
  -8   4   2        299.54        297.97         6.42 o
  -7   4   2         72.70         80.90         2.82 o
  -6   4   2         11.76          8.39         1.54 o
  -5   4   2        133.59        123.17         4.00 o
  -4   4   2        185.05        224.05         4.90 o
  -3   4   2        183.65        210.26         4.22 o
  -2   4   2          7.08         22.54         0.92 o
  -1   4   2        391.51        304.18         5.02 o
   0   4   2       1566.00       1578.53        20.47 o
   1   4   2       3877.25       3791.05        46.55 o
   2   4   2        940.14        915.37        13.98 o
   3   4   2        184.46        185.41         4.68 o
   4   4   2         10.90          9.32         0.99 o
   5   4   2         92.73         88.04         2.73 o
   6   4   2         13.95         16.64         1.66 o
   7   4   2         63.82         63.95         2.45 o
   8   4   2        332.15        320.84        10.84 o
   9   4   2         12.73          9.14         3.08 o
  -9   5   2        300.27        317.60        11.93 o
  -8   5   2        278.14        309.54         8.54 o
  -7   5   2        157.80        143.62         3.38 o
  -6   5   2         95.78         96.27         2.90 o
  -5   5   2         22.68         17.58         1.36 o
  -4   5   2          1.19          2.08         0.96 o
  -3   5   2        496.22        503.25         8.46 o
  -2   5   2        185.38        257.37         4.86 o
  -1   5   2        505.74        427.80         7.02 o
   0   5   2         36.92         43.83         1.10 o
   1   5   2        322.91        298.45         5.53 o
   2   5   2          0.51          6.83         0.81 o
   3   5   2         87.97        136.39         3.05 o
   4   5   2         52.94         85.71         2.64 o
   5   5   2         48.67         39.08         1.90 o
   6   5   2        568.31        556.09        13.80 o
   7   5   2         33.31         49.56         2.47 o
   8   5   2        140.04        119.50         3.50 o
   9   5   2          3.50          0.46         2.52 o
  -9   6   2        247.53        235.78         5.71 o
  -8   6   2         77.14         65.08         2.87 o
  -7   6   2        434.39        447.72         8.55 o
  -6   6   2          3.45          5.50         1.48 o
  -5   6   2         58.63         64.39         2.04 o
  -4   6   2        307.36        347.73         6.77 o
  -3   6   2        148.49        158.49         3.79 o
  -2   6   2       1062.80       1023.07        15.48 o
  -1   6   2        245.28        189.82         3.52 o
   0   6   2        583.76        477.85         7.43 o
   1   6   2        586.96        556.46         8.87 o
   2   6   2       1331.62       1270.12        18.45 o
   3   6   2        536.92        559.95        10.07 o
   4   6   2       1104.20       1182.95        19.15 o
   5   6   2         25.83         34.39         1.92 o
   6   6   2          2.32          0.47         1.42 o
   7   6   2        424.71        409.20         7.62 o
   8   6   2        165.07        165.74         5.23 o
   9   6   2        271.04        266.63         7.82 o
  -9   7   2        240.94        245.84         7.39 o
  -8   7   2        475.25        475.49        13.24 o
  -7   7   2        809.83        842.17        21.49 o
  -6   7   2       2739.56       2793.91        42.11 o
  -5   7   2       4056.66       4167.67        54.13 o
  -4   7   2       2437.85       2495.22        34.01 o
  -3   7   2       2605.86       2600.93        41.69 o
  -2   7   2       1811.63       1696.62        22.92 o
  -1   7   2       2748.86       2467.26        30.96 o
   0   7   2       3123.44       2876.20        37.98 o
   1   7   2       5125.57       5110.21        66.72 o
   2   7   2       4023.12       3836.18        60.82 o
   3   7   2       1266.30       1253.50        19.00 o
   4   7   2       1787.58       1853.39        27.45 o
   5   7   2       1459.41       1557.13        23.98 o
   6   7   2       1209.94       1247.74        26.49 o
   7   7   2       1675.29       1679.89        36.52 o
   8   7   2       1066.27       1049.28        21.39 o
   9   7   2        244.40        236.39         5.76 o
  -9   8   2         55.29         61.31         3.92 o
  -8   8   2         27.74         24.96         2.45 o
  -7   8   2         28.56         32.38         2.26 o
  -6   8   2        302.99        305.04         6.57 o
  -5   8   2       1001.47       1120.89        17.43 o
  -4   8   2         86.08        109.37         3.02 o
  -3   8   2       1157.74       1089.95        15.76 o
  -2   8   2       2026.16       2111.38        28.54 o
  -1   8   2        515.50        547.29         8.16 o
   0   8   2       5718.67       5497.16        69.05 o
   1   8   2       2731.00       2693.64        33.51 o
   2   8   2          1.47          2.00         0.59 o
   3   8   2       1396.31       1324.39        19.79 o
   4   8   2        949.74        998.30        16.23 o
   5   8   2         40.56         57.44         1.94 o
   6   8   2        739.82        703.60        12.26 o
   7   8   2        351.08        366.04         7.65 o
   8   8   2         19.19         19.45         2.34 o
   9   8   2        202.60        221.01         6.72 o
  -9   9   2        155.60        143.95         4.84 o
  -8   9   2        469.81        474.82        18.42 o
  -7   9   2       3798.96       3831.39        85.66 o
  -6   9   2       2209.35       2304.73        31.52 o
  -5   9   2          4.55          6.98         1.56 o
  -4   9   2         92.48         90.06         2.42 o
  -3   9   2       1649.62       1713.52        24.32 o
  -2   9   2       4184.53       4220.39        60.25 o
  -1   9   2      12199.68      12169.95       321.96 o
   0   9   2       8890.09       8792.87       203.48 o
   1   9   2        663.49        742.35        16.33 o
   2   9   2        542.24        576.40         9.31 o
   3   9   2        442.69        430.95         7.41 o
   4   9   2        321.12        420.02         7.33 o
   5   9   2       3534.28       3652.28        47.51 o
   6   9   2       2268.93       2276.39        37.07 o
   7   9   2         10.21         13.47         2.09 o
   8   9   2        213.65        196.94         4.91 o
  -8  10   2         44.27         44.38         3.99 o
  -7  10   2          4.45          4.35         1.86 o
  -6  10   2         11.78         11.00         1.92 o
  -5  10   2        254.24        260.85         5.23 o
  -4  10   2       1490.69       1511.32        28.84 o
  -3  10   2         96.49        117.23         2.65 o
  -2  10   2         58.05         67.48         1.53 o
  -1  10   2         74.41         72.27         1.41 o
   0  10   2        207.34        180.69         4.26 o
   1  10   2        590.88        554.80        12.95 o
   2  10   2        515.98        517.19        12.64 o
   3  10   2         33.70         33.05         1.40 o
   4  10   2         20.67         25.70         1.43 o
   5  10   2        253.85        265.36         5.66 o
   6  10   2        296.74        302.43         8.88 o
   7  10   2        120.11        127.05         4.96 o
   8  10   2         30.67         29.14         2.67 o
  -8  11   2        289.98        287.93         8.29 o
  -7  11   2        480.11        470.07        14.10 o
  -6  11   2         24.80         35.26         2.24 o
  -5  11   2        557.85        595.52         9.78 o
  -4  11   2       2390.49       2564.57        34.71 o
  -3  11   2        587.72        550.59         9.01 o
  -2  11   2        481.99        415.97        10.87 o
  -1  11   2         13.92         32.25         1.71 o
   0  11   2        708.20        761.96        16.10 o
   1  11   2       1668.26       1765.08        33.45 o
   2  11   2       2726.96       2684.05        52.11 o
   3  11   2        164.45        254.43         6.56 o
   4  11   2       1261.62       1328.84        20.97 o
   5  11   2        961.89        942.04        17.74 o
   6  11   2         25.83         23.28         2.13 o
   7  11   2        489.33        466.15         8.49 o
   8  11   2       1914.06       2011.36        65.14 o
  -8  12   2        281.08        280.76        15.70 o
  -7  12   2         65.89         67.18         3.14 o
  -6  12   2        598.14        593.31        10.25 o
  -5  12   2        744.38        723.94        11.97 o
  -4  12   2        440.07        443.34         7.72 o
  -3  12   2       1068.80       1027.87        15.13 o
  -2  12   2       1769.27       1746.13        34.17 o
  -1  12   2        361.78        371.22         8.66 o
   0  12   2       1632.81       1662.37        29.85 o
   1  12   2          9.11          4.82         1.38 o
   2  12   2        548.27        552.95        12.85 o
   3  12   2       1398.64       1370.34        28.29 o
   4  12   2       2233.04       2191.18        30.85 o
   5  12   2          0.62          2.06         1.38 o
   6  12   2        802.77        798.50        21.57 o
   7  12   2        108.34        104.55         4.04 o
  -7  13   2        303.64        315.77         9.04 o
  -6  13   2        576.29        575.37         9.83 o
  -5  13   2       2210.55       2223.15        48.85 o
  -4  13   2       4974.97       4974.27        61.60 o
  -3  13   2       2812.59       2776.57        53.38 o
  -2  13   2        719.20        803.24        35.16 o
  -1  13   2         60.68         69.82         2.52 o
   0  13   2        618.31        601.39        10.77 o
   1  13   2       4693.91       4872.89        82.77 o
   2  13   2       6220.02       6120.73       105.62 o
   3  13   2       5153.41       5049.92        91.22 o
   4  13   2        862.90        847.43        12.21 o
   5  13   2        768.13        812.78        14.31 o
   6  13   2       1476.86       1504.51        40.74 o
   7  13   2       1814.53       1803.35        54.00 o
  -7  14   2         10.09          4.04         2.95 o
  -6  14   2        233.11        214.94         5.19 o
  -5  14   2        146.07        168.68         3.98 o
  -4  14   2        162.19        132.46         4.80 o
  -3  14   2         83.47         81.18         5.10 o
  -2  14   2         18.27         22.52         2.24 o
  -1  14   2        236.76        196.72         4.99 o
   1  14   2        598.98        554.44        12.84 o
   2  14   2        180.76        216.63         6.19 o
   3  14   2          2.11          1.76         2.21 o
   4  14   2          8.24         19.97         2.97 o
   5  14   2         22.24         14.46         1.98 o
   6  14   2         11.41          5.98         2.43 o
   7  14   2        126.80        136.62         6.58 o
  -6  15   2          9.33          8.82         2.56 o
  -5  15   2         77.58         72.02         4.82 o
  -4  15   2         17.28         15.59         2.91 o
  -3  15   2       1265.44       1214.38        25.90 o
  -2  15   2       1984.82       1914.25        37.11 o
  -1  15   2       2734.84       2559.12        48.43 o
   1  15   2         36.76         37.37         2.27 o
   2  15   2          1.32          2.65         2.02 o
   3  15   2        169.03        168.86         7.48 o
   4  15   2        109.12         91.79         4.42 o
   5  15   2        621.57        594.54        15.72 o
   6  15   2        956.05        953.02        14.34 o
  -6  16   2         58.86         57.22         4.33 o
  -5  16   2         63.32         54.73         4.40 o
  -4  16   2        145.81        138.26         7.55 o
  -3  16   2         42.07         38.39         3.34 o
  -2  16   2        137.99        134.42         5.52 o
   1  16   2          2.76          2.10         1.38 o
   2  16   2        218.17        243.68         7.22 o
   3  16   2        104.27         97.08         4.39 o
   4  16   2        466.85        476.73        11.95 o
   5  16   2          8.08          7.67         3.82 o
  -5  17   2       1013.17        986.02        20.35 o
  -4  17   2         36.61         25.63         3.70 o
  -3  17   2        130.33        101.07         7.06 o
  -2  17   2       1235.24       1232.74        23.05 o
   2  17   2         25.87         30.41         3.06 o
   3  17   2          4.25          6.78         3.26 o
   4  17   2        755.91        700.26        16.43 o
   5  17   2        596.89        566.44        14.62 o
  -4  18   2         96.07         90.68         5.17 o
  -3  18   2          0.16         -0.28         4.47 o
  -2  18   2         16.36         13.62         1.73 o
   2  18   2          4.67          5.39         2.61 o
   3  18   2         34.84         18.81         4.00 o
   4  18   2        106.53        103.99         5.58 o
  -3  19   2        494.36        435.44        11.39 o
   2  19   2        565.74        483.82        10.13 o
   3  19   2        837.61        793.04        21.67 o
 -10   1   3        917.31        923.17        14.88 o
  -9   1   3         80.06         73.14         3.25 o
  -8   1   3         11.68         13.59         2.79 o
  -7   1   3       1675.09       1732.37        33.86 o
  -6   1   3       2264.75       2261.24        29.57 o
  -5   1   3       2474.66       2528.11        37.59 o
  -4   1   3       3429.86       3341.04        51.91 o
  -3   1   3       1418.42       1127.85        20.74 o
  -2   1   3       2454.01       2555.44        46.89 o
  -1   1   3       4425.77       3861.92        47.41 o
   1   1   3       1653.35       1686.33        27.55 o
   3   1   3       5357.44       5253.09        78.07 o
   4   1   3       4878.18       4758.65        63.45 o
   5   1   3       3038.48       3221.83        43.74 o
   6   1   3        580.60        488.44         9.28 o
   7   1   3        439.98        465.61         9.09 o
   8   1   3        796.45        808.43        12.93 o
   9   1   3        718.50        649.52        10.96 o
 -10   2   3        264.67        275.27         6.90 o
  -9   2   3        835.80        827.35        17.33 o
  -8   2   3        283.68        268.31         5.97 o
  -7   2   3         28.73         29.56         1.98 o
  -6   2   3        140.87        113.72         3.35 o
  -5   2   3       1021.80       1095.79        23.47 o
  -4   2   3       2345.57       2231.26        36.06 o
  -3   2   3       2734.46       2765.13        56.01 o
  -2   2   3         96.04         40.64         1.29 o
  -1   2   3        175.65         69.70         1.69 o
   1   2   3        198.64        217.14         4.33 o
   2   2   3       1073.16       1072.97        26.53 o
   3   2   3        765.93        663.34        19.21 o
   4   2   3        197.41        162.10         4.60 o
   5   2   3       1146.20       1181.19        35.12 o
   6   2   3         34.59         34.91         2.00 o
   7   2   3         38.31         34.54         2.30 o
   8   2   3        220.88        231.80         5.28 o
   9   2   3        317.62        301.11         6.31 o
  -9   3   3        792.26        848.37        18.91 o
  -8   3   3         21.41         17.10         2.46 o
  -7   3   3        115.20        122.33         3.43 o
  -6   3   3        876.06        884.11        25.43 o
  -5   3   3         57.15         55.38         2.25 o
  -4   3   3       9530.11       9784.32       120.20 o
  -3   3   3       4047.74       3957.70        51.79 o
  -2   3   3        183.46        203.54         3.96 o
  -1   3   3       9179.00       8783.10       146.25 o
   1   3   3          0.66          2.81         0.53 o
   2   3   3       7840.48       7599.82        92.37 o
   3   3   3       3185.95       2926.40        40.82 o
   4   3   3        103.06        109.10         3.00 o
   5   3   3         32.08         37.93         1.91 o
   6   3   3         94.65         81.76        10.59 o
   7   3   3        474.34        471.47         9.46 o
   8   3   3        800.45        830.46        15.26 o
   9   3   3          2.01          2.82         2.24 o
  -9   4   3        102.30        103.72         3.86 o
  -8   4   3        145.72        136.70         4.07 o
  -7   4   3        865.91        757.65        13.25 o
  -6   4   3        350.74        318.24         6.44 o
  -5   4   3       1613.54       1736.45        25.10 o
  -4   4   3        948.38        913.86        13.64 o
  -3   4   3         95.91        102.33         2.64 o
  -2   4   3        472.03        577.25         9.20 o
  -1   4   3        719.74        931.34        13.22 o
   0   4   3      11076.00       9574.50       303.64 o
   1   4   3       5813.77       5614.65        65.90 o
   2   4   3         95.25        111.45         2.53 o
   3   4   3        116.15        125.02         3.19 o
   4   4   3         35.55         43.83         1.74 o
   5   4   3       1056.69       1065.96        18.14 o
   6   4   3       1084.16       1068.88        26.27 o
   7   4   3        235.78        202.89         4.92 o
   8   4   3         15.34         15.62         3.13 o
   9   4   3        269.53        275.44         7.69 o
  -9   5   3       2133.68       2057.33        53.61 o
  -8   5   3        957.50        986.12        23.14 o
  -7   5   3          4.18          5.95         1.76 o
  -6   5   3         59.02         68.33         2.50 o
  -5   5   3       4113.53       4351.91        56.07 o
  -4   5   3      11856.78      11972.37       143.90 o
  -3   5   3      15973.11      15980.66       182.63 o
  -2   5   3       3058.87       3073.20        39.84 o
  -1   5   3        776.95        856.72        12.47 o
   0   5   3        897.60        751.65        10.82 o
   3   5   3       7643.25       7076.34       149.63 o
   4   5   3        116.28        143.89         3.83 o
   5   5   3       3033.34       2841.70        46.99 o
   6   5   3         46.81         50.39         2.09 o
   7   5   3       3770.48       3956.89        51.83 o
   8   5   3       4355.36       4324.29        88.56 o
   9   5   3       2277.45       2167.24        65.03 o
  -9   6   3        248.28        250.88         7.73 o
  -8   6   3       1299.12       1351.99        20.47 o
  -7   6   3        179.22        186.44         4.57 o
  -6   6   3        989.51        953.89        15.60 o
  -5   6   3       1168.84       1284.99        24.98 o
  -4   6   3          0.96          1.67         0.96 o
  -3   6   3       5793.23       6127.70        75.42 o
  -2   6   3       2307.97       2250.68        38.70 o
  -1   6   3         71.90         99.05         2.15 o
   0   6   3       3117.32       2942.86        37.82 o
   1   6   3        284.82        276.43         5.44 o
   2   6   3        740.23        797.36        12.50 o
   3   6   3       5574.57       5711.06        72.48 o
   4   6   3       1430.93       1476.84        26.92 o
   5   6   3        485.74        488.13         9.75 o
   6   6   3        138.91        149.31         4.56 o
   7   6   3        416.10        426.97         7.83 o
   8   6   3         13.39         11.52         2.26 o
   9   6   3          0.70          1.98         2.99 o
  -9   7   3        626.28        601.46        17.98 o
  -8   7   3        349.58        389.28        13.44 o
  -7   7   3        692.98        659.53        16.30 o
  -6   7   3        811.18        867.85        14.29 o
  -5   7   3          5.73         13.68         1.65 o
  -4   7   3       1628.42       1580.13        23.45 o
  -3   7   3        607.26        615.95         9.41 o
  -2   7   3        300.48        247.65         4.91 o
  -1   7   3       2154.86       2179.12        42.45 o
   0   7   3        305.77        227.27         4.32 o
   1   7   3        554.04        745.06        11.63 o
   2   7   3        774.77        705.53        11.27 o
   3   7   3        164.94        157.41         3.65 o
   4   7   3       1724.62       1699.20        25.14 o
   5   7   3       5794.38       5892.06        96.67 o
   6   7   3        815.48        831.96        17.27 o
   7   7   3        873.53        937.90        29.10 o
   8   7   3         61.60         51.65         2.96 o
   9   7   3          7.57          9.39         2.29 o
  -9   8   3        637.72        626.77        16.36 o
  -8   8   3       1536.86       1526.19        38.32 o
  -7   8   3       2940.51       3051.42        39.73 o
  -6   8   3        212.46        222.75         4.70 o
  -5   8   3        393.29        410.23         7.49 o
  -4   8   3          5.91          3.74         1.13 o
  -3   8   3       2183.91       2054.16        27.85 o
  -2   8   3       4235.69       4362.06        54.63 o
  -1   8   3       1090.37       1154.25        17.14 o
   0   8   3         48.77         60.19         1.59 o
   1   8   3        894.74        943.42        13.68 o
   2   8   3       1603.17       1643.04        23.36 o
   3   8   3       1482.79       1436.20        21.66 o
   4   8   3       1175.41       1161.98        18.86 o
   5   8   3          6.42          9.86         1.42 o
   6   8   3        161.31        152.46         3.86 o
   7   8   3         26.12         24.99         2.15 o
   8   8   3        728.96        750.06        12.03 o
  -9   9   3        541.35        548.83        10.43 o
  -8   9   3         55.38         55.55         3.07 o
  -7   9   3          3.33          5.90         1.91 o
  -6   9   3        258.38        280.36         5.59 o
  -5   9   3        989.90        981.73        15.95 o
  -4   9   3       4571.28       4739.16        60.31 o
  -3   9   3       1617.64       1538.20        21.92 o
  -2   9   3        404.13        417.48         6.97 o
  -1   9   3        236.93        257.27         4.68 o
   0   9   3          8.38         16.00         0.86 o
   1   9   3       1130.53       1074.77        15.64 o
   2   9   3       3040.70       2977.20        42.98 o
   3   9   3       2252.68       2257.33        31.68 o
   4   9   3        448.87        530.68         9.53 o
   5   9   3        511.31        497.01        12.13 o
   6   9   3        330.94        362.37         8.96 o
   7   9   3       1309.92       1323.75        37.85 o
   8   9   3        622.73        636.12        14.02 o
  -8  10   3          5.68          7.70         3.17 o
  -7  10   3        262.77        284.87         8.31 o
  -6  10   3        736.45        719.09        20.65 o
  -5  10   3        159.51        148.81         3.61 o
  -4  10   3         60.99         75.68         2.12 o
  -3  10   3         22.98         15.61         1.27 o
  -2  10   3         40.62         57.12         1.69 o
  -1  10   3        190.69        163.57         3.25 o
   0  10   3        160.33        133.80         2.79 o
   1  10   3          0.26          1.05         0.52 o
   2  10   3        399.16        412.20         7.19 o
   3  10   3       1625.99       1784.60        25.62 o
   4  10   3        120.66         92.36         3.27 o
   5  10   3         21.07         14.73         2.05 o
   6  10   3         11.35         12.59         1.74 o
   7  10   3         33.76         28.50         2.24 o
   8  10   3        247.34        240.31         5.94 o
  -8  11   3        504.14        482.56        16.28 o
  -7  11   3        705.59        714.41        27.36 o
  -6  11   3        495.37        498.65         8.53 o
  -5  11   3       1103.97       1121.74        18.44 o
  -4  11   3       3731.81       3864.94        51.76 o
  -3  11   3       3538.57       3585.79        45.09 o
  -2  11   3        908.19        961.08        13.73 o
  -1  11   3       4068.25       3972.67        48.19 o
   0  11   3       1103.63       1167.99        17.59 o
   1  11   3       1774.06       1762.14        43.20 o
   2  11   3       4554.61       4397.46        61.13 o
   3  11   3       1274.57       1355.31        20.01 o
   4  11   3       2330.92       2357.10        38.78 o
   5  11   3       1952.18       2051.20        28.83 o
   6  11   3        437.27        450.60         8.35 o
   7  11   3        481.13        478.65         9.30 o
   8  11   3        916.98        908.55        20.04 o
  -8  12   3        236.85        244.61        11.26 o
  -7  12   3         98.45        107.50         4.32 o
  -6  12   3        638.84        644.38        12.03 o
  -5  12   3       1095.14       1090.51        17.01 o
  -4  12   3       1878.32       1931.03        26.06 o
  -3  12   3         86.68        104.46         3.23 o
  -2  12   3        747.21        800.25        15.90 o
  -1  12   3          8.21         12.73         0.69 o
   0  12   3        411.36        358.44         6.15 o
   1  12   3       1902.33       1873.57        36.03 o
   2  12   3        524.91        566.87        14.79 o
   3  12   3         96.65         78.25         1.98 o
   4  12   3         40.88         35.55         2.08 o
   5  12   3        123.53        129.11         3.63 o
   6  12   3        569.26        569.72         9.62 o
   7  12   3        189.90        213.38        13.80 o
  -7  13   3         12.75          8.51         2.92 o
  -6  13   3         12.76         11.41         2.20 o
  -5  13   3         27.70         22.88         2.04 o
  -4  13   3         38.35         45.60         1.86 o
  -3  13   3          7.03          5.45         2.12 o
  -2  13   3        422.84        412.37        11.17 o
  -1  13   3        179.73        171.15         5.24 o
   0  13   3        694.85        723.87        15.68 o
   1  13   3        229.53        221.98         6.42 o
   2  13   3        394.85        318.61         8.54 o
   3  13   3        308.32        325.31         9.28 o
   4  13   3          0.23          2.03         1.18 o
   5  13   3         65.21         72.35         2.71 o
   6  13   3        116.35        105.88         3.52 o
   7  13   3        246.03        249.15         5.74 o
  -7  14   3          0.88          2.31         3.12 o
  -6  14   3        977.32       1003.34        15.36 o
  -5  14   3       1366.83       1382.00        19.76 o
  -4  14   3        214.69        229.08         4.68 o
  -3  14   3        130.10        120.24         4.35 o
  -2  14   3        340.90        352.23         9.22 o
  -1  14   3        235.10        229.65         6.11 o
   0  14   3       3043.26       3008.75        51.85 o
   1  14   3       2573.10       2690.53        78.71 o
   2  14   3        734.03        765.98        18.24 o
   3  14   3        472.91        485.19        13.08 o
   4  14   3        414.61        410.56        10.71 o
   5  14   3         77.81         65.45         2.45 o
   6  14   3       1207.01       1256.49        35.45 o
  -6  15   3       1575.95       1544.19        21.55 o
  -5  15   3        466.41        408.32         8.72 o
  -4  15   3         26.10         34.04         3.61 o
  -3  15   3        246.81        247.30         6.97 o
  -2  15   3       2651.68       2653.62        48.23 o
  -1  15   3       4511.28       4331.73        71.60 o
   1  15   3       1039.06       1173.36        43.41 o
   2  15   3        177.70        182.04         6.43 o
   3  15   3        397.99        412.39        10.97 o
   4  15   3       1650.56       1662.70        33.45 o
   5  15   3        647.15        599.13        13.99 o
   6  15   3        101.72         93.32         3.33 o
  -6  16   3         61.41         51.60         3.05 o
  -5  16   3         77.53         73.80         5.87 o
  -4  16   3          2.38          2.32         3.44 o
  -3  16   3         77.25         75.25         4.05 o
  -2  16   3        284.33        269.96         7.45 o
   1  16   3         19.73         17.30         1.98 o
   2  16   3          7.76          9.58         2.12 o
   3  16   3        239.36        202.34         6.84 o
   4  16   3        314.91        327.72         9.47 o
   5  16   3         48.30         60.17         4.47 o
  -5  17   3        238.42        238.78        10.97 o
  -4  17   3        132.94        106.35         5.21 o
  -3  17   3        237.12        227.92         6.28 o
  -2  17   3        903.74        844.08        17.59 o
   1  17   3         14.45         14.66         1.63 o
   2  17   3        376.97        373.80        16.22 o
   3  17   3          7.83          8.47         3.32 o
   4  17   3       3005.04       3008.78        75.56 o
   5  17   3       6302.90       5795.48        99.10 o
  -4  18   3          5.31          5.53         4.10 o
  -3  18   3        120.66        104.99         4.89 o
  -2  18   3         53.37         38.94         2.37 o
   2  18   3         68.81         71.09         4.25 o
   3  18   3         49.31         47.18         4.30 o
   4  18   3          0.99          4.97         4.52 o
  -3  19   3        543.71        485.55        11.86 o
   2  19   3        346.44        304.95         7.85 o
 -10   0   4       1575.53       1549.52        31.58 o
  -9   0   4       1533.78       1666.15        34.60 o
  -8   0   4       2255.80       2206.77        44.36 o
  -7   0   4       3400.77       3541.60        64.90 o
  -6   0   4         55.83         64.74         3.16 o
  -5   0   4       2652.07       2889.29        55.70 o
  -4   0   4       1535.59       1567.34        31.98 o
  -3   0   4       8135.34       7963.59       138.54 o
   1   0   4       7637.33       8251.41       137.45 o
   2   0   4        148.43        166.25         5.24 o
   3   0   4      14360.87      12739.32       212.93 o
   4   0   4      23027.28      22681.15       519.91 o
   5   0   4       5613.59       5298.39       101.07 o
   6   0   4        304.28        228.28         8.53 o
   7   0   4         27.99         39.31         2.76 o
   8   0   4       1432.59       1482.25        30.32 o
   9   0   4       2943.42       2993.24        57.76 o
 -10   1   4        429.29        414.66         8.22 o
  -9   1   4         86.58         88.16         3.98 o
  -8   1   4          1.37          3.24         2.22 o
  -7   1   4         76.48         60.94         2.39 o
  -6   1   4        129.98        123.56         3.17 o
  -5   1   4        229.88        246.53         5.07 o
  -4   1   4        886.46        866.14        15.36 o
  -3   1   4       1563.65       1498.16        30.33 o
  -2   1   4        186.50        120.67         3.13 o
  -1   1   4       6470.02       6319.06        75.57 o
   0   1   4         35.45         11.08         0.79 o
   1   1   4        491.33        426.94        12.63 o
   2   1   4       2024.17       1985.95        34.11 o
   3   1   4        148.24         89.48         4.37 o
   4   1   4       1092.19       1054.49        17.31 o
   5   1   4        183.54        197.87         5.71 o
   6   1   4         26.73         22.99         1.75 o
   7   1   4         19.02         28.56         2.06 o
   8   1   4        604.34        610.59        11.32 o
   9   1   4         58.26         49.76         3.20 o
 -10   2   4        350.42        353.35        10.35 o
  -9   2   4         20.80         18.45         2.88 o
  -8   2   4        218.81        209.28         4.78 o
  -7   2   4       1565.18       1610.10        28.49 o
  -6   2   4       1811.84       1796.43        29.73 o
  -5   2   4        745.47        812.92        17.25 o
  -4   2   4         21.48         30.21         1.70 o
  -3   2   4        345.85        318.45         5.94 o
  -2   2   4       3457.28       2893.17        39.10 o
  -1   2   4        706.92        587.19         9.40 o
   0   2   4        188.56        249.01         4.26 o
   1   2   4        632.34        802.95        12.14 o
   2   2   4        119.14        156.77         3.46 o
   3   2   4       3993.48       3783.94        61.58 o
   4   2   4       4016.85       4122.32        78.19 o
   5   2   4         18.95         14.80         2.24 o
   6   2   4        354.52        342.02         7.01 o
   7   2   4        130.55        139.89         3.75 o
   8   2   4        119.44        115.85         3.39 o
   9   2   4        960.43        978.47        15.25 o
  -9   3   4       1101.45       1083.56        26.40 o
  -8   3   4        738.87        741.55        13.22 o
  -7   3   4          4.61          7.55         1.86 o
  -6   3   4          9.20         25.18         2.02 o
  -5   3   4        520.82        582.98        16.47 o
  -4   3   4       4236.58       4220.92        64.35 o
  -3   3   4       5149.47       5045.69        83.23 o
  -2   3   4       4898.37       4439.57        56.01 o
  -1   3   4       1928.93       1623.62        23.51 o
   1   3   4        431.04        383.65         6.40 o
   2   3   4       4479.46       4335.13        56.39 o
   3   3   4       7350.31       7341.66        91.45 o
   4   3   4       1497.88       1406.61        23.08 o
   5   3   4        220.40        195.12         7.36 o
   6   3   4        281.67        285.39         6.81 o
   7   3   4       1114.11       1084.99        17.57 o
   8   3   4        976.26        986.08        15.34 o
   9   3   4       2007.62       1938.40        48.41 o
  -9   4   4       1823.00       1797.15        53.27 o
  -8   4   4        111.40        109.51         5.45 o
  -7   4   4        176.92        199.51         4.82 o
  -6   4   4        100.05         95.14         3.01 o
  -5   4   4       1325.31       1348.94        19.57 o
  -4   4   4       7285.83       7553.37        95.87 o
  -3   4   4       4559.91       4574.30        58.05 o
  -2   4   4       1566.69       1385.63        20.06 o
  -1   4   4         99.42         72.22         1.92 o
   0   4   4        136.86        119.18         2.67 o
   1   4   4       4907.41       4778.12        58.40 o
   2   4   4       9174.04       9352.68       113.16 o
   3   4   4       2938.54       2967.32        40.81 o
   4   4   4       1987.93       1898.23        26.93 o
   5   4   4         75.45         97.85         2.81 o
   6   4   4        333.26        324.90         7.00 o
   7   4   4        623.24        595.16        13.64 o
   8   4   4        181.71        187.66         6.97 o
   9   4   4        300.18        304.79        11.64 o
  -9   5   4          0.32          1.37         3.00 o
  -8   5   4        152.32        147.37         4.10 o
  -7   5   4        302.49        321.25         8.66 o
  -6   5   4        258.43        285.04         6.07 o
  -5   5   4        201.31        171.30         4.04 o
  -4   5   4        121.86        139.55         3.31 o
  -3   5   4        603.25        686.08        10.90 o
  -2   5   4       2506.56       2443.66        32.69 o
  -1   5   4         22.71         34.54         1.23 o
   0   5   4        123.21        215.77         4.13 o
   1   5   4         95.59        125.67         3.08 o
   2   5   4         81.79         84.14         2.21 o
   3   5   4       1477.59       1617.19        23.89 o
   4   5   4         14.01          8.82         1.06 o
   5   5   4        350.50        336.53         7.71 o
   6   5   4         70.87         76.91         3.17 o
   7   5   4         16.42         16.16         2.36 o
   8   5   4        135.67        143.85         4.01 o
   9   5   4          5.80         11.27         2.64 o
  -9   6   4       1036.06       1040.73        33.29 o
  -8   6   4        740.45        702.65        12.67 o
  -7   6   4        298.80        317.83         8.13 o
  -6   6   4       1088.61       1112.80        18.00 o
  -5   6   4       2015.95       2079.68        46.95 o
  -4   6   4       3802.17       3957.11        52.11 o
  -3   6   4       2918.98       2885.76        38.25 o
  -2   6   4       1185.90       1018.93        14.97 o
  -1   6   4       1218.35       1072.24        15.49 o
   0   6   4       1437.37       1341.37        18.49 o
   1   6   4       7279.60       7532.58        88.67 o
   2   6   4       4537.34       4473.07        59.04 o
   3   6   4       2440.90       2493.34        34.42 o
   4   6   4        919.00        937.08        15.64 o
   5   6   4       1253.56       1200.29        18.49 o
   6   6   4       1268.17       1384.48        21.13 o
   7   6   4       2231.02       2213.72        41.53 o
   8   6   4        944.93        978.98        14.94 o
   9   6   4        149.52        146.87         6.14 o
  -9   7   4        103.17         97.86         6.05 o
  -8   7   4         43.80         47.76         3.04 o
  -7   7   4         21.57         25.96         3.07 o
  -6   7   4        536.08        570.24         9.68 o
  -5   7   4       2463.07       2538.76        35.62 o
  -4   7   4       1197.36       1255.46        17.87 o
  -3   7   4        256.48        267.41         5.18 o
  -2   7   4         64.71         73.24         2.28 o
  -1   7   4         17.19         19.21         0.87 o
   0   7   4        738.52        639.43        10.02 o
   1   7   4       1507.71       1382.57        20.29 o
   2   7   4        247.76        241.97         4.89 o
   3   7   4       1521.76       1636.74        25.46 o
   4   7   4       2789.84       2921.25        51.09 o
   5   7   4        751.25        790.63        13.36 o
   6   7   4        339.53        351.97         6.76 o
   7   7   4          7.95         10.22         2.13 o
   8   7   4         16.75         22.22         2.89 o
   9   7   4        584.64        579.63        16.47 o
  -9   8   4        150.39        137.51         5.61 o
  -8   8   4        322.05        356.31         6.98 o
  -7   8   4         46.91         39.23         2.36 o
  -6   8   4         19.99         18.64         1.78 o
  -5   8   4        165.90        157.47         3.58 o
  -4   8   4         59.73         78.20         2.36 o
  -3   8   4        485.76        534.05         9.04 o
  -2   8   4        586.56        533.90         8.48 o
  -1   8   4        211.30        237.70         5.08 o
   0   8   4       1093.49       1218.51        17.65 o
   1   8   4        273.21        292.42         5.43 o
   2   8   4          0.25         20.81         2.08 o
   3   8   4       1392.56       1379.54        20.91 o
   4   8   4       1241.74       1292.38        19.72 o
   5   8   4        148.25        129.67         3.76 o
   6   8   4        251.68        290.96         6.46 o
   7   8   4         81.65         74.89         2.88 o
   8   8   4          9.17         11.72         2.36 o
  -8   9   4         26.16         24.08         2.73 o
  -7   9   4       1491.02       1553.02        26.53 o
  -6   9   4        584.42        612.01        12.69 o
  -5   9   4        566.19        627.80        10.09 o
  -4   9   4         42.89         42.34         2.24 o
  -3   9   4       1156.90       1174.87        16.79 o
  -2   9   4       1158.33       1281.18        18.87 o
  -1   9   4       6250.81       6102.96        75.10 o
   0   9   4       5097.67       5169.31        63.27 o
   1   9   4       1043.09       1052.84        15.49 o
   2   9   4       1169.21       1150.12        17.39 o
   3   9   4       1102.87        992.57        14.77 o
   4   9   4        744.34        704.50        11.53 o
   5   9   4       4063.67       4172.03        70.40 o
   6   9   4       2007.66       2052.52        57.51 o
   7   9   4         11.16          7.71         2.02 o
   8   9   4        175.44        158.01         4.52 o
  -8  10   4        776.54        769.36        12.26 o
  -7  10   4        551.55        558.59        10.11 o
  -6  10   4         10.59          9.71         2.12 o
  -5  10   4         91.52        108.80         3.13 o
  -4  10   4       2823.32       2918.72        39.14 o
  -3  10   4       3766.43       4112.28        52.64 o
  -2  10   4       3491.48       3415.98        44.12 o
  -1  10   4       3471.94       3457.28        43.22 o
   0  10   4        890.45        860.22        13.32 o
   1  10   4       1209.14       1196.46        16.84 o
   2  10   4       3717.06       3856.94        49.38 o
   3  10   4       1521.53       1627.11        22.95 o
   4  10   4       1264.44       1267.82        18.73 o
   5  10   4       1894.42       1929.81        30.81 o
   6  10   4        295.17        274.79         7.34 o
   7  10   4        709.67        719.80        24.64 o
   8  10   4       1142.58       1163.70        31.40 o
  -8  11   4          1.41          3.51         3.00 o
  -7  11   4        406.07        408.74        16.20 o
  -6  11   4       1013.33       1007.94        15.45 o
  -5  11   4         76.15         82.90         2.71 o
  -4  11   4       1530.68       1644.78        23.35 o
  -3  11   4       2859.96       2980.11        38.32 o
  -2  11   4        240.76        211.37         4.19 o
  -1  11   4        276.33        219.03         4.44 o
   0  11   4       1587.27       1655.62        22.74 o
   1  11   4          0.18          2.00         0.69 o
   2  11   4       3586.77       3725.39        49.50 o
   3  11   4       1586.39       1682.23        25.72 o
   4  11   4          1.32          0.82         1.36 o
   5  11   4        706.11        787.94        17.80 o
   6  11   4        844.12        874.01        13.77 o
   7  11   4         16.06         17.04         2.44 o
  -8  12   4          0.96          3.19         3.43 o
  -7  12   4        130.06        133.50         4.33 o
  -6  12   4       1948.13       1938.81        65.42 o
  -5  12   4       4334.92       4296.95        72.32 o
  -4  12   4       2500.99       2565.63        33.23 o
  -3  12   4        170.64        180.61         3.68 o
  -2  12   4       1160.82       1131.49        15.43 o
  -1  12   4        320.15        307.17         5.68 o
   0  12   4       3465.37       3442.53        43.42 o
   1  12   4       7430.45       7534.89       101.94 o
   2  12   4       4724.52       4442.66        54.36 o
   3  12   4         57.36         61.62         1.93 o
   4  12   4        421.78        389.76         6.96 o
   5  12   4         44.12         47.30         2.19 o
   6  12   4       1321.65       1377.18        34.08 o
   7  12   4       1566.15       1518.46        53.79 o
  -7  13   4        916.94        884.66        27.93 o
  -6  13   4        111.32        104.25         3.52 o
  -5  13   4          3.25          5.52         1.62 o
  -4  13   4        538.83        529.15         8.94 o
  -3  13   4       1419.15       1468.27        19.61 o
  -2  13   4       3735.45       3603.09        43.55 o
  -1  13   4          3.39          3.59         0.85 o
   0  13   4        187.36        193.78         3.92 o
   1  13   4        431.77        474.02        10.92 o
   2  13   4        782.94        786.57        18.32 o
   3  13   4       1850.46       1728.34        22.63 o
   4  13   4        358.72        370.05         6.82 o
   5  13   4         48.21         54.99         2.60 o
   6  13   4        159.72        172.01         4.36 o
   7  13   4       1069.72       1089.31        23.43 o
  -7  14   4        379.11        365.46        11.86 o
  -6  14   4        143.47        144.35         5.73 o
  -5  14   4        204.49        192.47         4.69 o
  -4  14   4        200.36        176.65         4.01 o
  -3  14   4       1209.60       1291.59        29.07 o
  -2  14   4       1093.89       1079.23        26.16 o
  -1  14   4        196.27        182.96         4.44 o
   0  14   4         30.25         48.25         2.32 o
   1  14   4        293.56        308.12         8.53 o
   2  14   4        506.54        498.37        11.97 o
   3  14   4       1942.72       1900.52        37.17 o
   4  14   4       1491.05       1505.47        20.47 o
   5  14   4        245.06        255.04         5.46 o
   6  14   4        211.46        204.38         8.64 o
  -6  15   4         20.98         17.07         2.77 o
  -5  15   4          0.28         -0.06         2.05 o
  -4  15   4         20.44         18.16         2.95 o
  -3  15   4        168.29        143.51         5.87 o
  -2  15   4        148.37        152.72         5.45 o
  -1  15   4        336.19        311.38         8.81 o
   0  15   4        138.26        128.99        10.07 o
   1  15   4        239.56        237.26        11.60 o
   2  15   4         94.62         78.11         3.55 o
   3  15   4        125.95        151.22         5.88 o
   4  15   4        302.39        282.70         8.40 o
   5  15   4         42.22         38.06         2.23 o
   6  15   4        439.68        410.11        12.59 o
  -5  16   4        586.63        583.43        15.31 o
  -4  16   4        175.02        145.24         5.83 o
  -3  16   4        360.42        374.95        10.27 o
  -2  16   4       1035.32        997.75        24.95 o
  -1  16   4       2033.15       1848.58        30.94 o
   1  16   4       1100.34       1052.15        24.02 o
   2  16   4        239.27        251.12         8.34 o
   3  16   4        681.64        657.81        15.91 o
   4  16   4       1100.88       1039.05        24.19 o
   5  16   4       1365.81       1307.98        26.74 o
  -5  17   4         16.66         19.26         7.62 o
  -4  17   4         36.78         39.70         4.05 o
  -3  17   4        203.64        208.29        10.00 o
  -2  17   4        378.68        332.25        13.63 o
   1  17   4         79.75         73.12         3.26 o
   2  17   4         16.85         18.40         2.72 o
   3  17   4        845.80        808.66        20.20 o
   4  17   4        727.10        735.66        17.19 o
  -4  18   4         21.67         19.88         4.14 o
  -3  18   4          8.00          9.76         3.72 o
  -2  18   4        429.51        365.09        10.47 o
   1  18   4         16.35         16.39         1.97 o
   2  18   4         89.56         99.75         4.99 o
   3  18   4          4.28          2.02         4.38 o
   2  19   4          0.99         -0.55         3.65 o
  -9   1   5        421.05        410.29         8.31 o
  -8   1   5        237.99        260.51         5.75 o
  -7   1   5         63.39         55.50         2.70 o
  -6   1   5          4.52          3.75         1.76 o
  -5   1   5        139.97        142.25         4.12 o
  -4   1   5         15.73         19.52         1.50 o
  -3   1   5        635.17        553.12        16.01 o
  -2   1   5        120.63         87.30         2.95 o
  -1   1   5        929.45        845.28        12.62 o
   0   1   5          0.59          2.55         0.71 o
   1   1   5        326.90        232.00         4.71 o
   2   1   5       1062.00        801.08        14.60 o
   3   1   5         93.16         88.64         2.41 o
   4   1   5        507.92        493.48         9.59 o
   5   1   5         29.09         36.78         2.97 o
   6   1   5        181.50        203.23         5.45 o
   7   1   5         10.14         13.30         1.81 o
   8   1   5        280.96        249.31         5.74 o
   9   1   5        111.67        112.31         4.68 o
  -9   2   5       1371.27       1350.34        19.56 o
  -8   2   5       3894.36       3896.92        50.31 o
  -7   2   5       2478.04       2587.36        43.85 o
  -6   2   5         16.71         12.34         2.93 o
  -5   2   5        267.65        278.40         6.87 o
  -4   2   5       2360.26       2466.76        39.93 o
  -3   2   5       9174.22       9312.26       203.29 o
  -2   2   5      17428.53      17200.22       359.76 o
   0   2   5        260.25        189.73         3.61 o
   1   2   5        359.28        259.72         5.11 o
   2   2   5       5688.24       5485.38        71.85 o
   3   2   5       7616.52       7272.24       109.91 o
   4   2   5      11026.01      11008.09       189.53 o
   5   2   5       5315.63       5077.44        78.04 o
   6   2   5        802.89        792.28        13.44 o
   7   2   5        449.20        485.27        11.84 o
   8   2   5        315.08        284.80         6.64 o
   9   2   5        281.94        263.81         7.39 o
  -9   3   5          8.12          5.04         2.78 o
  -8   3   5         21.33         19.77         3.31 o
  -7   3   5        182.12        189.47         6.40 o
  -6   3   5        410.93        404.86         9.10 o
  -5   3   5          5.93          5.89         1.39 o
  -4   3   5        373.43        386.77         6.73 o
  -3   3   5        321.30        286.88         5.31 o
  -2   3   5        299.45        360.28         9.87 o
  -1   3   5       2200.27       2163.76        29.02 o
   0   3   5       1006.04        980.40        14.46 o
   1   3   5         88.78        102.64         2.61 o
   2   3   5       2244.01       2077.95        30.67 o
   3   3   5       2234.41       2301.72        40.92 o
   4   3   5          7.62         11.10         1.36 o
   5   3   5       1252.71       1204.12        22.54 o
   6   3   5       1517.20       1598.07        42.41 o
   7   3   5         27.52         30.88         3.63 o
   8   3   5        290.29        300.03         7.55 o
   9   3   5        162.11        142.99         4.17 o
  -9   4   5        756.40        775.80        23.74 o
  -8   4   5        259.69        269.12         5.79 o
  -7   4   5         59.58         47.24         2.50 o
  -6   4   5       1095.30       1209.78        41.47 o
  -5   4   5       1299.53       1214.13        20.26 o
  -4   4   5       2964.03       3131.13        53.27 o
  -3   4   5       6151.21       6174.35        77.09 o
  -2   4   5       2025.00       2057.43        28.65 o
  -1   4   5        619.79        447.34         7.53 o
   0   4   5        451.08        566.06         9.02 o
   1   4   5       5814.05       5534.85        68.78 o
   2   4   5       3271.15       3060.56        55.07 o
   3   4   5       4206.74       4192.52        53.93 o
   4   4   5         47.92         67.99         2.44 o
   5   4   5        267.92        284.43         6.22 o
   6   4   5        704.24        801.05        20.80 o
   7   4   5       1947.13       1964.24        41.63 o
   8   4   5       1414.73       1412.95        22.35 o
   9   4   5       1468.41       1502.23        47.16 o
  -9   5   5        162.21        178.02         5.45 o
  -8   5   5        412.10        394.17         9.75 o
  -7   5   5        154.29        140.80         4.10 o
  -6   5   5       2206.00       2259.63        44.43 o
  -5   5   5        706.71        750.91        12.23 o
  -4   5   5        158.47        191.28         4.12 o
  -3   5   5       1121.42       1205.62        21.65 o
  -2   5   5        927.23        986.78        14.32 o
  -1   5   5       1585.64       1481.60        21.34 o
   0   5   5       5303.43       5419.47        66.63 o
   1   5   5       1454.65       1547.87        21.29 o
   2   5   5         89.46        122.86         3.22 o
   3   5   5       2457.09       2484.99        35.03 o
   4   5   5         84.63         88.62         2.54 o
   5   5   5       1578.49       1588.73        25.01 o
   6   5   5        146.54        134.51         4.32 o
   7   5   5         68.29         73.85         2.61 o
   8   5   5        530.70        545.13         9.46 o
   9   5   5        654.77        656.24        31.42 o
  -9   6   5        874.06        854.61        17.27 o
  -8   6   5       2284.20       2325.43        52.44 o
  -7   6   5         82.64         94.06         3.17 o
  -6   6   5          0.84          1.58         1.56 o
  -5   6   5        317.73        289.19         8.23 o
  -4   6   5         31.92         33.24         1.69 o
  -3   6   5       5297.34       5639.85        69.14 o
  -2   6   5       5340.87       5240.97        66.44 o
  -1   6   5       1692.77       1571.04        21.93 o
   0   6   5       2749.97       2772.24        36.65 o
   1   6   5         12.54          3.51         2.14 o
   2   6   5        546.10        582.03         9.84 o
   3   6   5       1313.33       1341.22        20.67 o
   4   6   5        539.41        566.83        10.26 o
   5   6   5        739.36        775.45        12.88 o
   6   6   5         14.80         15.84         1.56 o
   7   6   5        391.32        352.02        10.75 o
   8   6   5         15.52         24.84         2.64 o
  -9   7   5         86.92         79.01         3.53 o
  -8   7   5         25.32         33.25         2.60 o
  -7   7   5         23.45         19.93         2.14 o
  -6   7   5        189.75        182.41         4.28 o
  -5   7   5          9.94         15.74         1.46 o
  -4   7   5         19.94          7.02         1.33 o
  -3   7   5        366.65        389.04         6.74 o
  -2   7   5          1.69          0.85         0.86 o
  -1   7   5         48.19         56.60         1.66 o
   0   7   5        661.28        706.69        11.09 o
   1   7   5         32.90         32.55         1.37 o
   2   7   5        105.49         98.25         2.44 o
   3   7   5         83.30         55.64         1.81 o
   4   7   5         11.31         12.89         1.31 o
   5   7   5         98.74         88.75         3.11 o
   6   7   5        139.57        128.34         3.81 o
   7   7   5         10.01         19.57         2.01 o
   8   7   5        300.36        293.60         6.48 o
  -9   8   5        676.34        662.48        12.62 o
  -8   8   5       1612.84       1616.27        29.04 o
  -7   8   5       3792.59       3875.94        62.71 o
  -6   8   5        398.61        423.44         7.53 o
  -5   8   5        450.27        454.47         7.74 o
  -4   8   5       1206.83       1255.41        19.29 o
  -3   8   5       2729.61       2801.16        37.82 o
  -2   8   5      11704.49      11794.20       139.95 o
  -1   8   5       8949.46       9129.48       110.72 o
   0   8   5       1088.16        931.20        14.48 o
   1   8   5        216.40        205.80         4.51 o
   2   8   5       1280.91       1279.47        18.34 o
   3   8   5       4257.56       4445.46        57.12 o
   4   8   5      16043.17      16427.07       198.56 o
   5   8   5       5912.45       5854.04        77.20 o
   6   8   5        696.32        734.13        21.87 o
   7   8   5          3.55          4.98         1.92 o
   8   8   5          7.62         11.33         2.45 o
  -8   9   5        419.45        386.23         7.74 o
  -7   9   5        301.18        343.04         7.51 o
  -6   9   5         15.49         15.74         2.00 o
  -5   9   5         35.33         39.64         2.12 o
  -4   9   5        346.66        347.07         6.50 o
  -3   9   5          2.88          6.37         1.22 o
  -2   9   5          7.30         16.48         1.08 o
  -1   9   5        683.81        626.52        10.53 o
   0   9   5         29.24         26.39         1.11 o
   1   9   5         95.57        108.99         2.65 o
   2   9   5        126.80        154.65         3.62 o
   3   9   5        258.70        250.50         5.17 o
   4   9   5          1.47          3.40         1.27 o
   5   9   5         49.63         56.40         2.36 o
   6   9   5        406.91        409.57         8.67 o
   7   9   5        224.00        206.29         6.21 o
   8   9   5        100.36        104.96         5.75 o
  -8  10   5         65.29         63.45         3.54 o
  -7  10   5        817.43        827.20        13.88 o
  -6  10   5       1339.40       1404.01        31.92 o
  -5  10   5        376.61        349.60         6.39 o
  -4  10   5         51.02         64.51         2.18 o
  -3  10   5        444.00        432.08        10.35 o
  -2  10   5        116.28         98.72         2.46 o
  -1  10   5       2666.52       2755.01        36.57 o
   0  10   5       1034.81       1023.76        14.84 o
   1  10   5       1696.24       1774.03        25.33 o
   2  10   5          1.56          1.68         0.90 o
   3  10   5         80.02         99.23         2.82 o
   4  10   5         17.99         21.72         1.54 o
   5  10   5         66.45         58.37         2.42 o
   6  10   5         47.10         48.02         2.49 o
   7  10   5        426.99        461.27         8.98 o
   8  10   5        308.13        306.73         6.82 o
  -8  11   5         91.37         80.83         3.83 o
  -7  11   5         26.48         22.11         2.60 o
  -6  11   5          0.44          2.83         1.97 o
  -5  11   5         41.09         43.96         2.28 o
  -4  11   5       1607.35       1668.53        27.14 o
  -3  11   5        437.95        433.98         7.66 o
  -2  11   5        127.73        141.54         3.04 o
  -1  11   5        245.28        255.27         5.04 o
   0  11   5         76.74         70.42         1.85 o
   1  11   5         30.56         37.60         1.47 o
   2  11   5        781.18        782.21        12.70 o
   3  11   5        265.29        229.44         5.73 o
   4  11   5        134.36        129.93         3.29 o
   5  11   5          3.49          7.21         1.62 o
   6  11   5          0.14          1.79         2.22 o
   7  11   5         43.58         47.23         2.88 o
  -7  12   5        548.77        569.79        21.81 o
  -6  12   5        126.85        114.53         3.63 o
  -5  12   5        512.84        560.56         9.69 o
  -4  12   5       2427.86       2500.24        32.62 o
  -3  12   5        808.85        827.71        14.75 o
  -2  12   5       1361.25       1471.71        21.58 o
  -1  12   5       1099.62       1043.08        18.16 o
   0  12   5         91.09        132.62         2.95 o
   1  12   5       2154.02       2128.17        37.25 o
   2  12   5       1751.15       1790.22        24.77 o
   3  12   5        746.12        797.14        13.34 o
   4  12   5        751.23        692.59        15.32 o
   5  12   5        713.66        758.17        13.46 o
   6  12   5        572.88        570.86        15.66 o
   7  12   5       1488.01       1536.78        47.82 o
  -7  13   5         35.04         34.58         3.39 o
  -6  13   5         22.05         21.83         2.57 o
  -5  13   5          4.32          8.96         2.25 o
  -4  13   5         41.88         37.18         2.11 o
  -3  13   5        116.36        124.01         2.93 o
  -2  13   5        161.05        180.81         3.76 o
  -1  13   5        134.28        140.05         3.05 o
   0  13   5        231.66        227.99         4.36 o
   1  13   5        328.83        303.95         5.45 o
   2  13   5        502.81        555.89         8.82 o
   3  13   5          5.56          7.03         1.15 o
   4  13   5         63.41         66.17         2.38 o
   5  13   5        134.80        125.58         3.75 o
   6  13   5          1.03          0.77         2.47 o
  -7  14   5         36.43         38.43         3.96 o
  -6  14   5       1175.23       1164.03        33.39 o
  -5  14   5       3372.92       3381.72        44.36 o
  -4  14   5       2730.37       2785.67        36.36 o
  -3  14   5        752.40        752.50        11.41 o
  -2  14   5        101.73        105.50         2.50 o
  -1  14   5        389.64        377.41         6.34 o
   0  14   5       4012.04       4046.69        49.19 o
   1  14   5       6159.62       6317.38       105.96 o
   2  14   5       2688.75       2753.66        50.43 o
   3  14   5        361.13        386.90        10.70 o
   4  14   5         12.68         18.30         1.69 o
   5  14   5         35.87         46.45         3.07 o
   6  14   5       1789.75       1834.15        55.45 o
  -6  15   5         74.40         75.60         3.38 o
  -5  15   5         15.57         13.99         2.34 o
  -4  15   5        338.94        353.69         7.65 o
  -3  15   5        381.16        354.48        10.55 o
  -2  15   5         60.02         72.73         3.26 o
  -1  15   5         40.18         43.38         1.74 o
   0  15   5        369.16        380.27         9.59 o
   1  15   5         45.37         63.40         3.10 o
   2  15   5        757.01        682.79        16.39 o
   3  15   5        983.55       1014.70        22.81 o
   4  15   5        106.74        103.78         4.45 o
   5  15   5        198.48        187.46         6.86 o
  -5  16   5        488.23        437.73         8.94 o
  -4  16   5        189.02        184.75         6.13 o
  -3  16   5        467.16        449.49        11.36 o
  -2  16   5       1055.26       1015.13        21.07 o
  -1  16   5        467.79        408.79         9.03 o
   0  16   5          0.00          1.27         1.61 o
   1  16   5        502.60        481.30        12.45 o
   2  16   5        131.08        126.92         4.69 o
   3  16   5        261.80        263.92         7.90 o
   4  16   5        128.54        110.42         5.27 o
   5  16   5        135.12        136.25         9.09 o
  -5  17   5         63.85         73.31         5.44 o
  -4  17   5        458.15        449.47        13.98 o
  -3  17   5        913.30        852.46        17.79 o
  -2  17   5        150.35        146.73        10.48 o
   0  17   5       1316.14       1321.49        22.48 o
   1  17   5         30.55         21.60         2.66 o
   2  17   5       1224.11       1231.66        24.91 o
   3  17   5       1213.49       1179.08        25.31 o
   4  17   5        144.69        129.95         5.51 o
  -4  18   5        730.76        699.02        16.80 o
  -3  18   5        234.82        212.88         7.46 o
  -2  18   5        912.87        853.90        16.05 o
   1  18   5        904.47        838.22        17.15 o
   2  18   5       1622.04       1606.64        31.58 o
   3  18   5       2371.27       2353.46        41.22 o
   1  19   5        364.90        341.08        13.28 o
  -9   0   6         45.26         52.03         9.72 o
  -8   0   6       2983.15       3238.35        61.30 o
  -7   0   6       4579.19       4621.55        82.54 o
  -6   0   6       1466.47       1493.08        33.19 o
  -5   0   6         82.53         92.81         4.20 o
  -4   0   6        108.15         93.63         3.48 o
  -3   0   6       1482.47       1372.02        27.33 o
   0   0   6        232.21        161.19         6.43 o
   1   0   6          4.70         19.79         1.77 o
   2   0   6        948.10       1100.11        23.07 o
   3   0   6       1856.47       1783.02        36.46 o
   4   0   6      10606.28      10517.80       182.61 o
   5   0   6       3601.58       3717.69        68.63 o
   6   0   6          2.91         10.19         2.27 o
   7   0   6         38.55         27.18         2.82 o
   8   0   6         24.00         26.32         3.90 o
   9   0   6       1243.00       1249.14        27.05 o
  -9   1   6          3.77          4.68         3.00 o
  -8   1   6        203.54        210.84         5.30 o
  -7   1   6        659.16        718.37        11.05 o
  -6   1   6         59.38         68.25         2.61 o
  -5   1   6         20.44         17.83         1.58 o
  -4   1   6         25.75         31.40         1.83 o
  -3   1   6         92.89        119.42         4.06 o
  -2   1   6      17263.93      18026.34       266.03 o
  -1   1   6       6021.77       5986.83        72.77 o
   0   1   6       3394.35       2802.94        38.46 o
   1   1   6        180.79        154.18        29.36 o
   2   1   6         84.33         98.27        19.37 o
   3   1   6        163.33        193.38         4.44 o
   4   1   6        865.90        841.56        14.15 o
   5   1   6       1287.59       1378.00        21.93 o
   6   1   6        641.96        661.75        13.42 o
   7   1   6        514.75        478.26         9.25 o
   8   1   6          3.94          4.58         2.13 o
   9   1   6          0.50         -0.06         2.87 o
  -9   2   6        177.49        162.24         4.77 o
  -8   2   6        561.62        612.22        10.58 o
  -7   2   6       1238.01       1211.48        24.94 o
  -6   2   6         85.83         93.17        10.78 o
  -5   2   6        462.49        423.53        56.54 o
  -4   2   6       1302.01       1349.73        20.13 o
  -3   2   6        743.73        780.24        12.55 o
  -2   2   6        652.89        656.04        10.14 o
  -1   2   6        292.60        218.44         4.22 o
   0   2   6        487.76        435.51         7.43 o
   1   2   6        406.29        384.70         8.47 o
   2   2   6        526.84        528.87         9.89 o
   3   2   6       1877.86       1864.64        32.47 o
   4   2   6       1681.88       1621.85        30.52 o
   5   2   6        783.66        814.51        15.93 o
   6   2   6        974.18        879.92        17.51 o
   7   2   6         33.85         36.90         2.46 o
   8   2   6          8.74         10.23         2.22 o
   9   2   6        138.10        136.72         5.21 o
  -9   3   6          4.30          2.20         2.92 o
  -8   3   6        502.34        507.27        11.21 o
  -7   3   6       4212.93       4453.33        65.22 o
  -6   3   6       4478.64       4405.27        58.29 o
  -5   3   6       2752.22       3000.26        40.22 o
  -4   3   6         49.14         40.64         1.54 o
  -3   3   6          2.25          5.69         0.94 o
  -2   3   6        823.27        699.68        11.10 o
  -1   3   6       5664.73       5667.82        71.84 o
   0   3   6       6361.75       5537.36        68.11 o
   1   3   6       3447.09       3406.42        48.65 o
   2   3   6        207.85        210.64         4.40 o
   3   3   6        337.70        289.65         8.66 o
   4   3   6       1376.51       1325.11        24.82 o
   5   3   6       1479.08       1563.57        39.76 o
   6   3   6       2378.38       2357.55        43.26 o
   7   3   6        760.15        781.59        15.38 o
   8   3   6        279.29        291.56         9.58 o
   9   3   6         92.36         75.53         3.23 o
  -9   4   6       1570.31       1565.98        65.71 o
  -8   4   6        541.93        552.10        11.99 o
  -7   4   6        284.85        286.28         6.39 o
  -6   4   6          3.76          4.93         1.57 o
  -5   4   6         73.08         97.39         2.65 o
  -4   4   6        381.74        356.10         6.59 o
  -3   4   6       1083.75       1065.46        16.55 o
  -2   4   6       2593.00       2681.78        35.14 o
  -1   4   6       2383.03       2311.33        30.62 o
   0   4   6        429.83        407.84         7.25 o
   1   4   6         80.32         58.94         1.85 o
   2   4   6         86.01         74.48         2.13 o
   3   4   6       1193.90       1117.26        18.50 o
   4   4   6       3671.82       3677.28        48.80 o
   5   4   6        812.58        836.71        13.70 o
   6   4   6       1211.97       1181.48        18.22 o
   7   4   6        185.74        180.39         8.47 o
   8   4   6         61.21         56.14         3.00 o
   9   4   6        441.18        459.39         9.04 o
  -9   5   6          2.72         -0.90         2.96 o
  -8   5   6        317.35        312.12         6.41 o
  -7   5   6        270.72        286.96         5.73 o
  -6   5   6        140.47        116.34         3.40 o
  -5   5   6        295.00        357.50         6.68 o
  -4   5   6        317.87        328.73         6.19 o
  -3   5   6          0.85          0.87         0.99 o
  -2   5   6         19.57         17.51         1.07 o
  -1   5   6        131.96        130.88         3.02 o
   0   5   6       1162.25       1100.13        16.81 o
   1   5   6         12.12         11.59         0.91 o
   2   5   6        123.47        120.92         2.86 o
   3   5   6         11.11         24.25         1.46 o
   4   5   6        271.61        236.49         5.27 o
   5   5   6        159.75        176.43         4.87 o
   6   5   6         23.36         25.79         2.05 o
   7   5   6         47.96         48.22         2.47 o
   8   5   6         53.62         45.03         2.85 o
  -9   6   6        451.19        424.30        17.23 o
  -8   6   6        749.56        770.83        12.61 o
  -7   6   6        116.37         97.34         3.07 o
  -6   6   6        352.17        386.26         7.47 o
  -5   6   6        843.91        896.36        14.09 o
  -4   6   6       1304.07       1342.50        19.92 o
  -3   6   6       2866.56       3108.81        40.77 o
  -2   6   6       1475.33       1496.77        26.66 o
  -1   6   6       1013.16        943.65        14.39 o
   0   6   6       2794.20       2817.94        39.03 o
   1   6   6       1506.28       1463.69        22.11 o
   2   6   6        832.50        859.19        13.61 o
   3   6   6       2034.86       2007.77        28.91 o
   4   6   6        480.32        525.53         9.35 o
   5   6   6       1240.23       1288.04        19.87 o
   6   6   6       1412.97       1400.84        20.79 o
   7   6   6        371.56        387.53         7.79 o
   8   6   6        121.74        110.80         3.77 o
  -9   7   6        647.81        633.40        20.60 o
  -8   7   6       1347.91       1341.50        23.41 o
  -7   7   6       1579.82       1574.76        22.45 o
  -6   7   6        374.77        371.92         6.77 o
  -5   7   6         73.73         71.48         2.49 o
  -4   7   6        883.05        935.74        14.22 o
  -3   7   6       2138.25       2152.23        30.16 o
  -2   7   6       3076.54       3228.44        43.71 o
  -1   7   6        315.05        295.97         5.92 o
   0   7   6         78.94         61.53         1.76 o
   1   7   6        488.63        477.72         8.30 o
   2   7   6       1330.32       1388.08        20.85 o
   3   7   6       2828.02       2876.38        39.18 o
   4   7   6       2152.10       2270.83        32.07 o
   5   7   6        539.92        562.39        10.45 o
   6   7   6        384.72        398.90         7.62 o
   7   7   6        426.03        417.67        11.99 o
   8   7   6        146.28        148.93         6.46 o
  -9   8   6        266.58        265.97         6.25 o
  -8   8   6         50.30         48.09         3.17 o
  -7   8   6        168.18        180.06         6.05 o
  -6   8   6          3.48          3.46         1.64 o
  -5   8   6       1353.19       1411.52        20.12 o
  -4   8   6        394.22        366.71         6.56 o
  -3   8   6         40.95         26.82         1.43 o
  -2   8   6       1129.43       1210.68        17.53 o
  -1   8   6       1540.27       1530.60        22.29 o
   0   8   6         83.83         91.28         2.28 o
   1   8   6       3514.82       3536.10        46.26 o
   2   8   6       1323.00       1454.73        21.45 o
   3   8   6        965.55       1002.33        16.81 o
   4   8   6       2375.48       2394.03        32.62 o
   5   8   6        854.30        838.97        13.78 o
   6   8   6          1.61          1.68         1.95 o
   7   8   6        953.07       1016.87        24.58 o
   8   8   6        322.00        322.94         7.04 o
  -8   9   6       1354.67       1344.65        21.27 o
  -7   9   6          3.36          5.82         2.80 o
  -6   9   6       1058.66       1051.39        16.18 o
  -5   9   6          3.62          2.76         1.82 o
  -4   9   6       2979.37       3101.24        45.93 o
  -3   9   6       5493.35       5666.48        69.77 o
  -2   9   6       3576.27       3636.23        47.24 o
  -1   9   6        501.17        510.77         8.27 o
   0   9   6        209.27        174.74         3.59 o
   1   9   6        458.04        463.84         8.43 o
   2   9   6       2867.31       3036.92        41.52 o
   3   9   6       1818.02       1963.73        28.02 o
   4   9   6       2043.23       1961.46        28.01 o
   5   9   6        144.97        157.04         3.99 o
   6   9   6        112.38        116.52         5.61 o
   7   9   6        311.00        333.59        14.27 o
   8   9   6        506.30        511.77         9.11 o
  -8  10   6        682.73        660.07        11.12 o
  -7  10   6        702.00        715.82        12.03 o
  -6  10   6        534.36        530.40        17.64 o
  -5  10   6       1083.72       1126.15        18.77 o
  -4  10   6        195.96        218.56         7.53 o
  -3  10   6        584.43        571.16        10.65 o
  -2  10   6       4459.89       4641.10        57.22 o
  -1  10   6       4246.65       4309.60        54.22 o
   0  10   6       1786.35       1900.39        26.57 o
   1  10   6        561.39        660.68        10.67 o
   2  10   6          3.58         13.39         1.14 o
   3  10   6        232.35        294.93         6.11 o
   4  10   6       1722.77       1735.23        27.68 o
   5  10   6       1101.21       1100.20        33.96 o
   6  10   6         86.38         88.43         3.37 o
   7  10   6        159.45        141.39         3.97 o
  -8  11   6         14.13         14.58         3.05 o
  -7  11   6        103.36        102.85         5.59 o
  -6  11   6        187.25        228.68         5.04 o
  -5  11   6         24.08         19.40         2.04 o
  -4  11   6        392.28        377.35         7.25 o
  -3  11   6        278.86        279.51         6.07 o
  -2  11   6       1357.06       1308.09        18.03 o
  -1  11   6       3181.02       3445.66        44.55 o
   0  11   6       1891.70       1839.98        24.18 o
   1  11   6        109.46        145.75         3.28 o
   2  11   6        641.80        586.35         9.49 o
   3  11   6        456.01        469.69        14.63 o
   4  11   6         89.84        121.41         3.59 o
   5  11   6        815.42        777.05        22.38 o
   6  11   6        717.93        713.84        19.15 o
   7  11   6         88.38         94.61         5.93 o
  -7  12   6         16.62         13.01         3.03 o
  -6  12   6        374.09        397.45         9.87 o
  -5  12   6       2386.40       2409.41        32.36 o
  -4  12   6        751.78        742.90        11.79 o
  -3  12   6        119.59        138.62         3.27 o
  -2  12   6        560.91        555.04         9.40 o
  -1  12   6        591.61        633.01        10.34 o
   0  12   6       1893.40       1946.85        26.32 o
   1  12   6       2966.02       2863.26        37.20 o
   2  12   6       1935.96       1867.05        25.35 o
   3  12   6        585.20        513.04         9.20 o
   4  12   6         81.52         74.58         4.34 o
   5  12   6          9.14         11.80         1.87 o
   6  12   6       1505.49       1549.35        41.49 o
   7  12   6       1033.76       1102.63        27.20 o
  -7  13   6        675.29        671.68        11.55 o
  -6  13   6       2206.57       2209.08        48.57 o
  -5  13   6       2363.00       2378.68        47.54 o
  -4  13   6       1291.62       1356.74        20.30 o
  -3  13   6         64.73         70.41         2.24 o
  -2  13   6         89.50        103.42         2.68 o
  -1  13   6       1222.03       1307.28        18.05 o
   0  13   6       1617.32       1688.27        23.47 o
   1  13   6       1897.11       1931.62        26.01 o
   2  13   6       1044.06        988.09        15.43 o
   3  13   6         35.94         39.70         2.01 o
   4  13   6        639.87        652.76        11.34 o
   5  13   6       1056.79       1079.85        25.08 o
   6  13   6        629.23        639.15        26.61 o
  -6  14   6         22.01         20.44         2.69 o
  -5  14   6        131.16        140.04         3.83 o
  -4  14   6        718.61        703.45        10.64 o
  -3  14   6         97.67         82.90         2.55 o
  -2  14   6        958.99       1008.33        15.41 o
  -1  14   6        400.93        404.86         7.25 o
   0  14   6        204.79        182.51         3.89 o
   1  14   6         86.76         83.68         2.32 o
   2  14   6         32.90         14.33         1.22 o
   3  14   6        350.87        357.28         6.54 o
   4  14   6        965.84        992.82        14.18 o
   5  14   6        748.96        769.94        18.42 o
   6  14   6        266.68        296.85        13.62 o
  -6  15   6         47.84         43.17         3.69 o
  -5  15   6        487.93        466.94         8.57 o
  -4  15   6       1671.39       1667.88        22.73 o
  -3  15   6        551.91        541.21         9.85 o
  -2  15   6        260.43        253.11         4.93 o
  -1  15   6         52.98         54.18         1.98 o
   0  15   6         69.03         58.42         2.38 o
   1  15   6        375.42        373.10         9.54 o
   2  15   6        310.35        325.88         8.74 o
   3  15   6        520.83        510.23        13.19 o
   4  15   6        585.27        618.88         9.57 o
   5  15   6        213.29        237.82         5.45 o
  -5  16   6        324.63        285.33         5.64 o
  -4  16   6        238.55        226.63         4.24 o
  -3  16   6        763.20        718.53        15.81 o
  -2  16   6        920.36        912.32        12.12 o
  -1  16   6        888.54        852.59        12.69 o
   0  16   6       1334.36       1384.89        27.53 o
   1  16   6        675.92        700.08        15.96 o
   2  16   6        273.12        245.52         7.76 o
   3  16   6       1147.54       1173.32        24.78 o
   4  16   6        219.37        201.62         7.18 o
  -4  17   6        521.24        483.07        12.86 o
  -3  17   6       1353.56       1329.97        55.08 o
  -2  17   6        762.38        718.32        14.53 o
  -1  17   6         34.20         31.73         2.12 o
   0  17   6          2.33          0.96         2.45 o
   1  17   6          2.78          0.81         2.82 o
   2  17   6        704.99        726.05        26.63 o
   3  17   6       1522.06       1489.90        37.05 o
   4  17   6        982.41       1000.36        20.38 o
  -3  18   6         74.25         71.88         4.96 o
  -2  18   6        273.41        242.82         6.86 o
   0  18   6         41.82         38.64         2.32 o
   1  18   6        210.84        215.26         7.41 o
   2  18   6          4.41          8.03         3.60 o
   3  18   6         29.72         38.25        10.00 o
   1  19   6        709.14        698.74        15.40 o
  -9   1   7        222.72        219.59         5.93 o
  -8   1   7       3526.56       3474.66        46.48 o
  -7   1   7       3416.22       3596.50        46.80 o
  -6   1   7       1386.52       1344.16        19.62 o
  -5   1   7        301.13        323.94         6.46 o
  -4   1   7         97.54        111.16         4.41 o
  -3   1   7       3170.08       3254.03        54.10 o
  -2   1   7      11395.41      10791.88       151.05 o
  -1   1   7       7022.05       6851.60        84.17 o
   0   1   7       1365.39       1130.19        16.48 o
   1   1   7        957.77        822.43        14.06 o
   2   1   7        786.63        826.55        15.63 o
   3   1   7       3946.48       3832.01        52.46 o
   4   1   7       4429.66       4264.87        59.30 o
   5   1   7       1267.88       1178.94        18.70 o
   6   1   7        546.39        599.30        10.21 o
   7   1   7        719.95        676.70        12.10 o
   8   1   7        582.79        562.94         9.36 o
   9   1   7        782.30        753.34        13.62 o
  -9   2   7         36.57         33.82         3.15 o
  -8   2   7        545.19        556.38        10.07 o
  -7   2   7         27.61         28.50         3.11 o
  -6   2   7         40.05         61.36         2.61 o
  -5   2   7          7.20          2.77         1.64 o
  -4   2   7        128.79        170.74         3.69 o
  -3   2   7        874.43        889.96        13.63 o
  -2   2   7        246.15        219.28         4.58 o
  -1   2   7        318.78        338.91         6.29 o
   0   2   7        660.29        577.08         9.85 o
   1   2   7         31.87         27.28         1.38 o
   2   2   7         30.04         34.10         1.46 o
   3   2   7         29.78         37.37         1.70 o
   4   2   7         73.93         79.34         3.51 o
   5   2   7        443.83        480.85        10.36 o
   6   2   7        184.86        155.44         4.44 o
   7   2   7         40.95         34.36         2.33 o
   8   2   7         86.05         84.46         4.53 o
  -9   3   7        150.23        160.16         9.21 o
  -8   3   7         20.77         21.13         3.11 o
  -7   3   7         93.43         90.03         3.94 o
  -6   3   7       1708.61       1840.80        26.05 o
  -5   3   7       3105.66       3135.34        41.83 o
  -4   3   7          7.86          9.19         1.54 o
  -3   3   7       1663.37       1682.30        27.08 o
  -2   3   7       1493.64       1604.28        39.13 o
  -1   3   7        585.95        590.09        10.01 o
   0   3   7       3495.76       3223.09        42.60 o
   1   3   7       3803.14       3753.57        49.53 o
   2   3   7         35.13         50.30         1.88 o
   3   3   7       1231.91       1197.97        18.44 o
   4   3   7        368.59        369.96         7.15 o
   5   3   7       1399.27       1392.83        39.54 o
   6   3   7        883.66        960.25        22.25 o
   7   3   7         66.66         71.49         3.24 o
   8   3   7        454.76        476.11         9.83 o
  -9   4   7        362.75        302.31        12.70 o
  -8   4   7        113.57        111.57         3.71 o
  -7   4   7        373.96        367.89         7.41 o
  -6   4   7        267.15        294.15         5.73 o
  -5   4   7        106.09         92.51         2.73 o
  -4   4   7        612.31        566.00         9.24 o
  -3   4   7        844.53        920.90        14.03 o
  -2   4   7         18.14         14.10         1.22 o
  -1   4   7        192.05        132.66         2.94 o
   0   4   7       1285.19       1233.75        17.92 o
   1   4   7        814.89        905.75        14.41 o
   2   4   7        516.96        491.31         8.71 o
   3   4   7          0.55          2.70         1.10 o
   4   4   7       1876.01       1907.51        34.18 o
   5   4   7          3.61          1.40         1.28 o
   6   4   7        509.24        484.70         8.33 o
   7   4   7        277.90        274.47         6.36 o
   8   4   7        357.18        366.80         8.33 o
  -9   5   7        571.96        523.15        17.92 o
  -8   5   7         88.11         84.68         3.46 o
  -7   5   7       1119.61       1175.22        17.84 o
  -6   5   7       3757.60       3823.71        48.34 o
  -5   5   7       2128.93       2214.14        30.76 o
  -4   5   7       1010.24       1104.23        16.84 o
  -3   5   7         44.37         53.95         1.98 o
  -2   5   7       1161.43       1193.08        16.97 o
  -1   5   7      12371.90      12959.28       150.45 o
   0   5   7      27221.19      28611.53       898.76 o
   1   5   7       6349.57       6226.13        75.81 o
   2   5   7         48.53         38.57         1.63 o
   3   5   7        196.46        167.92         4.18 o
   4   5   7        253.19        267.45         5.62 o
   5   5   7       6748.13       6872.27        86.18 o
   6   5   7       8176.92       8169.54       129.46 o
   7   5   7       2369.66       2282.88        49.88 o
   8   5   7         97.33         97.02         3.60 o
  -9   6   7         29.93         23.12         3.03 o
  -8   6   7        688.78        674.66        13.88 o
  -7   6   7        341.38        322.38         7.02 o
  -6   6   7         28.95         40.29         2.33 o
  -5   6   7       1811.69       1991.35        40.38 o
  -4   6   7       2446.70       2464.23        33.74 o
  -3   6   7         63.43         71.31         2.29 o
  -2   6   7       3488.68       3637.40        47.22 o
  -1   6   7       4589.03       4656.83        59.25 o
   0   6   7        281.04        365.54         6.90 o
   1   6   7       3317.57       3122.99        41.60 o
   2   6   7       3057.89       3066.66        41.97 o
   3   6   7        142.68        151.51         3.64 o
   4   6   7        282.66        301.28         6.16 o
   5   6   7       2107.71       2034.62        28.82 o
   6   6   7         82.75         87.17         2.98 o
   7   6   7        470.34        464.34         9.22 o
   8   6   7         42.39         37.35         2.91 o
  -9   7   7          9.32         10.01         3.50 o
  -8   7   7        472.66        433.57         8.63 o
  -7   7   7        265.05        288.49         6.14 o
  -6   7   7        219.86        206.78         4.76 o
  -5   7   7       2829.14       2917.10        39.26 o
  -4   7   7        944.38        983.96        15.40 o
  -3   7   7        998.39        945.74        14.64 o
  -2   7   7       1555.12       1718.81        24.32 o
  -1   7   7         45.18         37.94         1.50 o
   0   7   7         12.00         24.81         1.31 o
   1   7   7       1656.06       1741.76        24.84 o
   2   7   7        437.36        449.46         8.65 o
   3   7   7       3239.27       3420.45        64.95 o
   4   7   7       2493.66       2422.55        33.73 o
   5   7   7         91.53        100.40         3.18 o
   6   7   7        162.63        171.05         4.30 o
   7   7   7          3.30          8.18         2.25 o
   8   7   7         43.25         40.17         3.04 o
  -8   8   7          1.43          3.52         2.77 o
  -7   8   7       1666.14       1690.43        41.91 o
  -6   8   7       1719.78       1743.47        23.72 o
  -5   8   7         79.61         88.48         2.94 o
  -4   8   7       1816.10       1823.37        25.49 o
  -3   8   7       1003.89       1131.27        17.43 o
  -2   8   7         98.15        114.44         2.87 o
  -1   8   7       2199.86       2245.39        30.43 o
   0   8   7        595.27        623.46        10.19 o
   1   8   7       1187.74       1268.38        19.03 o
   2   8   7       1159.98       1178.17        18.35 o
   3   8   7         27.18         31.57         1.72 o
   4   8   7       2023.00       1955.59        28.86 o
   5   8   7        997.25       1056.64        16.73 o
   6   8   7         60.92         63.72         2.66 o
   7   8   7        514.31        521.26         9.29 o
   8   8   7        107.83        102.05         4.72 o
  -8   9   7        693.32        667.18        10.99 o
  -7   9   7       1250.21       1240.93        25.99 o
  -6   9   7       1534.86       1619.57        41.26 o
  -5   9   7       1000.13       1018.60        19.03 o
  -4   9   7         28.83         26.40         1.85 o
  -3   9   7        405.56        440.65         7.74 o
  -2   9   7        768.85        734.31        11.95 o
  -1   9   7       3028.93       3224.74        41.60 o
   0   9   7       2117.59       2148.04        29.17 o
   1   9   7        929.82        968.00        14.96 o
   2   9   7          8.42         10.07         1.35 o
   3   9   7        223.02        247.88         6.68 o
   4   9   7       1368.13       1387.22        20.32 o
   5   9   7       1542.01       1603.93        23.92 o
   6   9   7       1188.80       1168.38        19.59 o
   7   9   7         16.82         14.55         2.50 o
  -8  10   7        396.96        368.30         8.29 o
  -7  10   7         72.25         74.07         3.69 o
  -6  10   7        854.43        856.20        16.55 o
  -5  10   7        176.66        204.04         4.53 o
  -4  10   7         51.34         61.66         2.30 o
  -3  10   7        557.53        574.66         9.44 o
  -2  10   7          0.60          1.07         1.27 o
  -1  10   7        328.83        313.46         6.30 o
   0  10   7        384.94        425.49         8.23 o
   1  10   7         22.91         10.79         1.16 o
   2  10   7        311.38        287.57         5.60 o
   3  10   7        126.86        140.50         3.42 o
   4  10   7        178.44        176.60         4.43 o
   5  10   7         29.13         41.92         2.33 o
   6  10   7         51.18         60.55         2.83 o
   7  10   7         27.17         24.78         2.93 o
  -8  11   7        784.54        769.13        12.36 o
  -7  11   7        988.26        977.79        27.91 o
  -6  11   7        758.80        759.43        12.00 o
  -5  11   7       2391.33       2507.28        33.18 o
  -4  11   7       1129.46       1173.89        16.61 o
  -3  11   7        273.98        288.96         5.38 o
  -2  11   7       2686.59       2771.12        36.54 o
  -1  11   7        730.92        772.38        12.40 o
   0  11   7       2567.55       2581.78        34.71 o
   1  11   7       3831.39       3917.86        49.49 o
   2  11   7       1822.46       1909.78        26.33 o
   3  11   7       2142.49       2217.88        32.71 o
   4  11   7       1830.60       1887.79        27.17 o
   5  11   7        852.82        863.09        15.72 o
   6  11   7       1281.27       1307.07        38.48 o
   7  11   7       1420.38       1403.11        28.19 o
  -7  12   7        384.26        408.04        13.55 o
  -6  12   7         88.49         80.06         5.00 o
  -5  12   7          5.56          9.32         2.04 o
  -4  12   7        369.38        402.21         7.33 o
  -3  12   7        224.08        225.65         4.65 o
  -2  12   7          7.29          5.94         1.53 o
  -1  12   7        218.23        188.50         4.11 o
   0  12   7         33.99         54.87         1.89 o
   1  12   7        750.52        777.85        11.92 o
   2  12   7        273.76        278.39         5.83 o
   3  12   7        225.41        216.81         4.56 o
   4  12   7         15.49         13.29         1.91 o
   5  12   7         66.92         70.33         3.93 o
   6  12   7         29.25         26.01         2.65 o
  -7  13   7        449.15        406.79         8.34 o
  -6  13   7         38.82         41.67         3.31 o
  -5  13   7        162.62        173.67         4.29 o
  -4  13   7        819.93        847.79        13.51 o
  -3  13   7        741.43        714.51        10.60 o
  -2  13   7         47.51         39.19         1.94 o
  -1  13   7          0.10          0.87         1.40 o
   0  13   7          4.18          8.69         1.47 o
   1  13   7         66.83         85.05         2.42 o
   2  13   7        101.43         74.08         2.36 o
   3  13   7        201.34        224.39         6.66 o
   4  13   7         12.35         17.37         1.92 o
   5  13   7         44.96         40.48         2.52 o
   6  13   7         17.64         16.58         3.12 o
  -6  14   7         33.58         36.40         3.08 o
  -5  14   7        611.75        599.00         9.94 o
  -4  14   7        564.69        595.42        13.92 o
  -3  14   7         47.74         47.60         2.32 o
  -2  14   7        841.90        859.66        21.01 o
  -1  14   7        310.45        296.68         5.68 o
   0  14   7        208.31        203.28         4.37 o
   1  14   7        639.04        674.53        10.19 o
   2  14   7        918.70        959.02        15.07 o
   3  14   7          5.96          7.51         1.76 o
   4  14   7       1039.03       1076.05        23.12 o
   5  14   7        455.91        485.46         9.50 o
  -6  15   7         68.07         58.16         3.19 o
  -5  15   7          4.50          3.80         2.80 o
  -4  15   7        663.37        640.35        10.09 o
  -3  15   7       3877.79       3963.23        53.11 o
  -2  15   7       4533.53       4463.33        54.74 o
  -1  15   7       1852.41       1916.63        25.67 o
   0  15   7        194.10        215.82         8.35 o
   1  15   7         85.67         83.74         2.74 o
   2  15   7        843.53        850.03        12.86 o
   3  15   7       3015.53       3009.11        38.47 o
   4  15   7        755.77        733.78        12.12 o
   5  15   7        147.89        141.79         4.41 o
  -5  16   7        121.31        122.73         4.80 o
  -4  16   7        118.03        100.17         3.36 o
  -3  16   7          8.55          5.80         2.03 o
  -2  16   7        126.44        131.19         3.51 o
  -1  16   7        455.78        506.24        10.92 o
   0  16   7         21.57         16.72         1.67 o
   1  16   7        125.79        115.50         5.07 o
   2  16   7        309.54        273.99         8.39 o
   3  16   7         54.88         53.82         5.80 o
   4  16   7         72.04         84.13         5.43 o
  -4  17   7        888.98        839.64        19.03 o
  -3  17   7       3921.74       3694.41        66.17 o
  -2  17   7       3677.80       3558.72        41.50 o
  -1  17   7          4.82          1.77         1.94 o
   0  17   7        814.82        833.82        18.45 o
   1  17   7          2.81          2.30         3.11 o
   2  17   7       1989.45       2041.49        38.42 o
   3  17   7       6034.19       5899.45       153.85 o
  -3  18   7        476.65        421.82        18.94 o
  -2  18   7        479.79        460.31        14.33 o
  -1  18   7         10.75         12.05         1.57 o
   0  18   7        273.92        231.16         7.48 o
   1  18   7        277.56        297.33         9.43 o
   2  18   7         88.14         87.30         4.99 o
  -9   0   8         79.91         67.27         5.44 o
  -8   0   8        139.51        139.16         6.07 o
  -7   0   8         78.05         97.99         5.87 o
  -6   0   8        114.74         95.48         4.35 o
  -5   0   8       3438.20       3524.84        63.21 o
  -4   0   8       4124.37       3937.90        70.82 o
  -3   0   8      11306.86      11818.86       197.98 o
  -2   0   8       1177.12       1407.12        30.63 o
   0   0   8        563.17        563.67        19.29 o
   1   0   8       2300.21       1981.39        37.56 o
   2   0   8      12323.01      11937.23       198.77 o
   3   0   8       4050.13       3960.46        77.79 o
   4   0   8         70.72         63.60         3.41 o
   5   0   8       1870.31       1855.72        38.22 o
   6   0   8         29.94         24.34         3.49 o
   7   0   8       1464.88       1494.37        30.62 o
   8   0   8       2237.52       2226.69        40.85 o
  -9   1   8         24.33         20.67         3.15 o
  -8   1   8        135.15        120.22         3.98 o
  -7   1   8        762.12        788.44        13.55 o
  -6   1   8       1879.38       1920.54        27.18 o
  -5   1   8       2317.88       2275.33        31.05 o
  -4   1   8         46.81         48.24         2.96 o
  -3   1   8         15.62         13.17         5.06 o
  -2   1   8       2540.11       2636.09        35.77 o
  -1   1   8         86.10         58.09         1.85 o
   0   1   8       2906.30       2739.90        41.66 o
   1   1   8       1290.24       1174.11        20.99 o
   2   1   8         56.45         82.17         2.78 o
   3   1   8         78.60         93.51         3.01 o
   4   1   8        283.50        282.57         5.91 o
   5   1   8        210.13        227.33         5.32 o
   6   1   8       1044.71       1093.41        18.14 o
   7   1   8       1183.43       1161.12        17.45 o
   8   1   8        119.40        120.70         3.36 o
  -9   2   8        319.47        283.17         6.99 o
  -8   2   8        495.25        517.38        10.01 o
  -7   2   8         92.23         79.72         3.50 o
  -6   2   8          1.55         -0.25         2.53 o
  -5   2   8        279.82        283.24         6.32 o
  -4   2   8         74.34         70.38         3.21 o
  -3   2   8         49.42         34.62         1.66 o
  -2   2   8         22.83         17.41         1.52 o
  -1   2   8         67.85         60.87         1.94 o
   0   2   8        289.27        271.82         5.47 o
   1   2   8       1225.58       1202.26        17.78 o
   2   2   8       2039.43       1947.47        27.18 o
   3   2   8       1424.00       1049.33       273.31 o
   4   2   8          6.06          9.23         1.65 o
   5   2   8        146.62        156.04         4.62 o
   6   2   8         12.94         13.94         2.02 o
   7   2   8       1018.62       1046.75        15.47 o
   8   2   8        402.80        389.48         7.04 o
  -9   3   8          9.62         11.49         3.12 o
  -8   3   8        199.68        175.84         6.11 o
  -7   3   8       1462.38       1458.26        24.76 o
  -6   3   8       3614.64       3863.22        57.43 o
  -5   3   8       2636.19       2527.01        33.18 o
  -4   3   8        474.46        520.78         9.06 o
  -3   3   8         74.31         79.35         2.42 o
  -2   3   8        280.91        279.95         5.30 o
  -1   3   8       6440.26       6499.98        78.94 o
   0   3   8      10280.54      10160.14       122.85 o
   1   3   8       8758.55       8795.33       106.93 o
   2   3   8       1483.27       1488.58        22.08 o
   3   3   8        472.00        471.77         8.84 o
   4   3   8         13.69         27.18         1.58 o
   5   3   8       2532.98       2427.44        41.95 o
   6   3   8       6312.18       6315.62       100.54 o
   7   3   8       1501.36       1436.43        27.15 o
   8   3   8        583.70        564.17        16.04 o
  -9   4   8         92.21         83.19         5.33 o
  -8   4   8        109.94        107.01         4.12 o
  -7   4   8        311.41        309.61         6.16 o
  -6   4   8       1395.76       1462.16        21.46 o
  -5   4   8       1123.85       1196.19        17.64 o
  -4   4   8         28.05         23.22         1.83 o
  -3   4   8        201.67        220.68         4.94 o
  -2   4   8          0.83          7.08         1.23 o
  -1   4   8        516.90        488.74         8.25 o
   0   4   8       3394.63       3390.21        44.78 o
   1   4   8       2195.18       2215.33        30.89 o
   2   4   8        148.97        129.80         3.51 o
   3   4   8         27.97         22.83         1.37 o
   4   4   8          1.09          3.49         1.31 o
   5   4   8        832.69        820.17        14.16 o
   6   4   8        488.15        490.19        10.12 o
   7   4   8        281.93        296.01        12.70 o
   8   4   8         33.69         34.06         3.43 o
  -9   5   8        327.35        315.68         7.30 o
  -8   5   8         11.92          8.74         3.17 o
  -7   5   8        146.11        134.96         4.15 o
  -6   5   8          1.66          0.71         2.26 o
  -5   5   8        107.60         95.86         2.89 o
  -4   5   8       1421.56       1623.08        23.39 o
  -3   5   8        573.06        559.44         9.28 o
  -2   5   8        191.85        205.74         4.50 o
  -1   5   8        590.97        612.50        10.18 o
   0   5   8         13.55          9.47         1.12 o
   1   5   8        196.28        208.71         4.69 o
   2   5   8       1024.82       1102.01        17.13 o
   3   5   8          5.27          7.22         1.43 o
   4   5   8         85.03         79.50         2.76 o
   5   5   8         36.65         32.02         2.04 o
   6   5   8        104.93        114.31         3.62 o
   7   5   8        272.98        253.80         5.79 o
   8   5   8          0.61          2.33         2.14 o
  -9   6   8         93.49         75.39         4.24 o
  -8   6   8        135.70        148.68         4.90 o
  -7   6   8        656.81        622.88        13.92 o
  -6   6   8        484.26        532.29         9.67 o
  -5   6   8        634.06        647.96        11.37 o
  -4   6   8        140.78        140.53         3.76 o
  -3   6   8        409.54        476.38         8.44 o
  -2   6   8       1299.19       1322.57        18.70 o
  -1   6   8       2013.76       2098.40        28.82 o
   0   6   8       1005.92       1046.22        16.54 o
   1   6   8        301.00        297.23         5.90 o
   2   6   8         11.87          9.81         1.40 o
   3   6   8        194.84        175.33         3.83 o
   4   6   8       1660.56       1733.65        25.10 o
   5   6   8        603.77        607.06        10.48 o
   6   6   8        854.30        851.23        19.35 o
   7   6   8          9.81         10.45         2.35 o
   8   6   8         21.34         25.27         2.87 o
  -8   7   8        587.97        571.83        17.82 o
  -7   7   8       3476.32       3534.87        88.02 o
  -6   7   8       2836.31       2922.09        38.34 o
  -5   7   8        190.56        212.91         6.19 o
  -4   7   8         91.70        101.42         3.22 o
  -3   7   8          3.63          2.91         1.46 o
  -2   7   8       2173.52       2180.97        30.72 o
  -1   7   8       7552.27       7710.15        93.60 o
   0   7   8       6423.02       6744.68        83.34 o
   1   7   8        349.71        380.44         6.88 o
   2   7   8        372.24        387.97         7.35 o
   3   7   8       1089.25       1135.53        18.04 o
   4   7   8       1245.71       1282.19        19.34 o
   5   7   8       2154.41       2199.06        37.45 o
   6   7   8        932.74        954.09        14.19 o
   7   7   8        136.10        121.31         3.59 o
   8   7   8        673.31        667.68        12.39 o
  -8   8   8          4.17         10.62         3.14 o
  -7   8   8         23.59         15.48         2.85 o
  -6   8   8          4.20          2.60         2.00 o
  -5   8   8        170.79        189.74         6.90 o
  -4   8   8        151.29        168.46         4.20 o
  -3   8   8         23.37         16.01         1.58 o
  -2   8   8        613.76        585.99         9.62 o
  -1   8   8        687.49        760.90        12.37 o
   0   8   8        106.20        118.48         2.85 o
   1   8   8        309.10        350.10         6.23 o
   2   8   8        480.58        440.93         7.81 o
   3   8   8          3.35          7.23         1.40 o
   4   8   8        554.53        576.43        10.06 o
   5   8   8         94.15         97.65         3.43 o
   6   8   8         96.16         92.39         3.77 o
   7   8   8        244.72        252.21         7.89 o
  -8   9   8       1268.35       1250.08        17.95 o
  -7   9   8         69.74         64.70         3.47 o
  -6   9   8        293.64        308.08         6.59 o
  -5   9   8        272.28        251.18         5.31 o
  -4   9   8        359.98        377.09         6.99 o
  -3   9   8       4163.80       4333.69        53.71 o
  -2   9   8       5308.57       5382.05        66.96 o
  -1   9   8       1340.78       1460.02        21.16 o
   0   9   8        119.04        119.50         2.96 o
   1   9   8          1.97          5.64         1.30 o
   2   9   8        279.07        290.81         6.24 o
   3   9   8       3489.73       3455.03        45.23 o
   4   9   8       4015.09       4115.54        89.65 o
   5   9   8        236.38        226.12         5.07 o
   6   9   8         78.48         80.65         2.79 o
   7   9   8         39.14         35.53         2.72 o
  -8  10   8         71.45         66.37         3.86 o
  -7  10   8          6.23         10.73         3.30 o
  -6  10   8         78.72         77.36         3.21 o
  -5  10   8        988.25       1052.12        20.24 o
  -4  10   8       1191.61       1225.99        17.62 o
  -3  10   8        905.76        916.10        14.41 o
  -2  10   8       1145.39       1199.31        17.26 o
  -1  10   8        389.12        373.72         6.68 o
   0  10   8        571.02        608.14         9.74 o
   1  10   8        874.10        919.84        15.56 o
   2  10   8        183.97        207.61         4.24 o
   3  10   8        203.44        233.81         4.99 o
   4  10   8        366.13        378.60         8.68 o
   5  10   8         83.18         80.36         2.90 o
   6  10   8        353.18        362.35        13.62 o
   7  10   8        106.84        106.22         5.62 o
  -7  11   8         76.02         76.65         3.92 o
  -6  11   8       1143.13       1138.27        31.96 o
  -5  11   8       1538.52       1643.66        22.70 o
  -4  11   8          0.75         -0.26         1.92 o
  -3  11   8        590.96        598.85         9.66 o
  -2  11   8         80.01         60.09         2.06 o
  -1  11   8         78.66         69.12         3.07 o
   0  11   8       2076.50       2242.51        31.44 o
   1  11   8       1698.69       1740.17        24.14 o
   2  11   8        250.88        204.61         4.53 o
   3  11   8       1637.36       1661.73        22.86 o
   4  11   8        339.65        393.94        10.19 o
   5  11   8         67.28         71.57         6.82 o
   6  11   8       1495.07       1484.73        44.98 o
  -7  12   8       1143.12       1135.11        17.51 o
  -6  12   8        327.31        324.18         7.20 o
  -5  12   8         15.19         16.49         2.45 o
  -4  12   8        212.71        220.91         4.71 o
  -3  12   8        578.17        556.86         9.25 o
  -2  12   8        496.80        504.50         8.66 o
  -1  12   8       2744.04       2919.68        36.94 o
   0  12   8       1012.12       1045.18        16.25 o
   1  12   8        118.80         90.31         2.75 o
   2  12   8        727.97        738.63        11.86 o
   3  12   8         42.08         53.49         2.35 o
   4  12   8       1458.16       1478.06        23.37 o
   5  12   8       1677.26       1692.60        25.26 o
   6  12   8        481.27        456.27        11.76 o
  -6  13   8        888.40        854.93        20.76 o
  -5  13   8       1911.84       1996.28        26.31 o
  -4  13   8       1882.02       1815.87        43.32 o
  -3  13   8       1056.04       1090.92        16.10 o
  -2  13   8         43.36         37.40         2.02 o
  -1  13   8        703.28        725.28        11.88 o
   0  13   8       3355.81       3443.72        43.47 o
   1  13   8       3811.54       3687.07        45.61 o
   2  13   8       2327.50       2371.36        31.01 o
   3  13   8        302.87        329.23         7.14 o
   4  13   8        188.45        192.16         8.86 o
   5  13   8       1690.27       1798.42        27.99 o
   6  13   8       2261.43       2294.73        77.32 o
  -6  14   8         93.40         76.81         3.84 o
  -5  14   8          2.55          3.32         2.77 o
  -4  14   8         92.22        104.59         3.42 o
  -3  14   8         81.80         85.53         2.89 o
  -2  14   8          3.16          0.98         1.71 o
  -1  14   8          0.68          1.52         1.61 o
   0  14   8          2.82          5.47         1.70 o
   1  14   8        948.13        920.01        13.29 o
   2  14   8       1022.23        985.11        14.89 o
   3  14   8        453.46        477.48         8.44 o
   4  14   8          0.72          2.16         2.35 o
   5  14   8        115.95        100.20         3.62 o
  -5  15   8        221.86        217.76         5.79 o
  -4  15   8        939.86        941.10        21.83 o
  -3  15   8        592.67        612.03        10.21 o
  -2  15   8        140.77        129.40         3.47 o
  -1  15   8         19.15         15.98         1.92 o
   0  15   8        114.74        115.98         3.44 o
   1  15   8         45.39         48.47         2.76 o
   2  15   8        473.37        521.72         9.24 o
   3  15   8        493.70        488.59        10.88 o
   4  15   8         51.42         50.68         3.01 o
  -4  16   8        392.06        384.27         7.67 o
  -3  16   8       2267.60       2179.78        52.20 o
  -2  16   8       2291.02       2353.57        45.30 o
  -1  16   8        348.25        320.71         5.87 o
   0  16   8         28.73         24.78         2.00 o
   1  16   8        127.72        110.10         3.03 o
   2  16   8         62.12         54.67         2.42 o
   3  16   8       1065.30       1072.29        14.37 o
   4  16   8       1555.97       1578.35        22.07 o
  -3  17   8        245.31        236.50         5.10 o
  -2  17   8         40.26         39.13         2.71 o
  -1  17   8        228.30        205.80         8.41 o
   0  17   8        263.49        275.10        12.51 o
   1  17   8         56.44         47.50         3.96 o
   2  17   8       1006.71       1032.87        20.44 o
   3  17   8        254.04        244.83         7.90 o
  -2  18   8        160.32        150.75         3.70 o
  -1  18   8         64.98         56.65         2.51 o
   0  18   8         14.59         16.52         5.31 o
   1  18   8        169.92        170.89         6.77 o
  -9   1   9         40.14         39.11         3.62 o
  -8   1   9        324.68        324.87         7.85 o
  -7   1   9        358.05        326.39         6.96 o
  -6   1   9        576.81        647.09        11.15 o
  -5   1   9          1.34          6.19         1.93 o
  -4   1   9         12.23         14.63         3.43 o
  -3   1   9        200.22        207.77        44.22 o
  -2   1   9         16.27         36.81         1.68 o
  -1   1   9        709.54        729.35        11.38 o
   0   1   9        926.54       1017.63        18.13 o
   1   1   9        544.13        560.78        13.25 o
   2   1   9        512.34        497.57         9.58 o
   3   1   9         78.81         67.31         2.13 o
   4   1   9        307.02        323.30         6.80 o
   5   1   9        739.19        720.72        12.27 o
   6   1   9        245.95        238.61         5.28 o
   7   1   9         39.81         42.54         2.48 o
   8   1   9         12.74          6.62         2.37 o
  -9   2   9        447.51        382.96        11.64 o
  -8   2   9        146.11        140.73         5.17 o
  -7   2   9        161.95        154.72         5.47 o
  -6   2   9       3138.70       3258.22        54.11 o
  -5   2   9       5137.69       5475.79       104.05 o
  -4   2   9       3352.88       3195.00        43.09 o
  -3   2   9        750.23        809.92        12.56 o
  -2   2   9         30.85         25.85         1.53 o
  -1   2   9         66.11         50.24         2.56 o
   0   2   9       4350.92       4184.94        52.65 o
   1   2   9       8312.99       8425.83       100.66 o
   2   2   9       3840.41       3735.30        59.81 o
   3   2   9       2623.57       2502.18       206.00 o
   4   2   9        845.11        749.86       100.73 o
   5   2   9        465.90        493.95         9.65 o
   6   2   9       1291.79       1266.33        18.80 o
   7   2   9       1099.14       1050.18        16.81 o
   8   2   9        632.67        605.08        13.57 o
  -9   3   9         19.63         18.19         3.28 o
  -8   3   9         38.37         40.23         3.87 o
  -7   3   9         48.00         38.60         2.82 o
  -6   3   9        587.92        577.53        10.56 o
  -5   3   9        337.87        361.78         6.97 o
  -4   3   9        109.27        104.59         3.04 o
  -3   3   9        358.70        353.93         6.47 o
  -2   3   9       1113.38       1182.96        16.92 o
  -1   3   9         31.28         22.38         1.31 o
   0   3   9       1767.74       1767.05        25.41 o
   1   3   9       1961.23       1968.02        26.54 o
   2   3   9          3.04          3.65         1.19 o
   3   3   9        346.04        339.02         6.64 o
   4   3   9        192.08        200.04         4.82 o
   5   3   9          2.70          2.30         1.91 o
   6   3   9        848.19        850.21        20.85 o
   7   3   9        491.67        475.31        15.82 o
   8   3   9        105.83        119.03         3.74 o
  -9   4   9          2.47          2.98         3.81 o
  -8   4   9         58.09         61.20         3.66 o
  -7   4   9        985.66        980.58        19.19 o
  -6   4   9        617.09        615.75        10.56 o
  -5   4   9        600.12        703.36        11.59 o
  -4   4   9        277.93        236.73         5.23 o
  -3   4   9        626.73        745.27        12.23 o
  -2   4   9       1636.74       1784.91        25.63 o
  -1   4   9       6192.63       6683.74        81.89 o
   0   4   9       7627.12       7905.20        96.19 o
   1   4   9       2290.99       2180.55        29.98 o
   2   4   9        479.65        493.81         9.60 o
   3   4   9        116.96        128.79         3.36 o
   4   4   9          8.20         10.73         1.65 o
   5   4   9       1426.39       1517.81        22.39 o
   6   4   9       2538.91       2433.03        33.08 o
   7   4   9        600.89        625.01        12.36 o
   8   4   9        219.42        201.77         7.96 o
  -9   5   9          0.29          2.09         3.78 o
  -8   5   9        500.00        454.59         9.58 o
  -7   5   9          5.01          6.79         2.80 o
  -6   5   9       1402.99       1479.82        21.90 o
  -5   5   9       2379.66       2333.38        32.29 o
  -4   5   9       2677.27       2723.05        35.14 o
  -3   5   9          0.62          1.49         1.35 o
  -2   5   9        906.01        980.64        14.97 o
  -1   5   9        304.36        308.55         5.74 o
   0   5   9       3363.93       3542.91        45.43 o
   1   5   9       2188.91       2199.74        29.68 o
   2   5   9       1636.30       1772.37        26.51 o
   3   5   9       1660.89       1630.57        24.33 o
   4   5   9       2044.05       1991.20        28.37 o
   5   5   9        452.35        451.31         8.84 o
   6   5   9       1101.96       1112.91        17.16 o
   7   5   9       2011.62       2044.65        62.31 o
   8   5   9        793.35        760.76        27.79 o
  -8   6   9        557.74        526.85         9.97 o
  -7   6   9         67.20         66.73         3.44 o
  -6   6   9          0.77          2.91         1.90 o
  -5   6   9       1283.40       1352.61        19.11 o
  -4   6   9       2579.03       2862.02        37.52 o
  -3   6   9        269.69        242.97         4.88 o
  -2   6   9          6.70         12.23         1.49 o
  -1   6   9       1423.72       1570.67        22.71 o
   0   6   9       1034.73       1124.93        16.18 o
   1   6   9       1719.81       1804.36        30.77 o
   2   6   9       1096.20       1162.26        18.08 o
   3   6   9         22.11         18.71         1.63 o
   4   6   9          0.68          0.97         1.54 o
   5   6   9        105.32        102.01         3.00 o
   6   6   9        153.21        174.25         5.35 o
   7   6   9        630.36        644.93        18.58 o
  -8   7   9         81.23         80.05         4.06 o
  -7   7   9          0.08         -0.22         2.49 o
  -6   7   9          1.91          3.85         2.54 o
  -5   7   9         20.59         20.29         2.37 o
  -4   7   9         13.44         14.15         1.70 o
  -3   7   9        102.84        118.08         3.37 o
  -2   7   9          5.36          3.59         1.32 o
  -1   7   9          3.16          3.68         1.12 o
   0   7   9         14.70         29.81         1.38 o
   1   7   9        463.67        469.36         8.10 o
   2   7   9        380.38        378.94         6.83 o
   3   7   9       1711.36       1626.51        26.80 o
   4   7   9        477.61        516.68         9.08 o
   5   7   9          1.11          2.86         1.85 o
   6   7   9         38.77         31.24         2.38 o
   7   7   9         30.09         27.93         2.34 o
  -8   8   9       1620.28       1593.04        22.85 o
  -7   8   9        183.44        180.67         4.96 o
  -6   8   9       1434.66       1433.23        20.40 o
  -5   8   9       2226.03       2328.58        69.53 o
  -4   8   9       2739.75       2763.00        37.83 o
  -3   8   9       2814.49       2922.58        38.58 o
  -2   8   9        607.62        669.87        12.64 o
  -1   8   9         40.11         54.04         1.95 o
   0   8   9        772.41        826.09        12.41 o
   1   8   9       1969.90       1982.52        27.79 o
   2   8   9       3622.28       3695.45        48.04 o
   3   8   9       6231.99       6223.31        77.24 o
   4   8   9        787.44        770.48        12.53 o
   5   8   9        452.04        465.14         8.68 o
   6   8   9        318.48        319.32         8.33 o
   7   8   9        896.10        892.41        13.96 o
  -8   9   9          8.68          5.03         2.95 o
  -7   9   9        332.66        338.80         7.30 o
  -6   9   9        955.75        929.14        14.41 o
  -5   9   9        258.95        280.26         5.48 o
  -4   9   9        173.20        177.57         5.35 o
  -3   9   9        619.22        664.56        10.59 o
  -2   9   9        566.06        493.33         8.64 o
  -1   9   9        435.18        399.86         7.36 o
   0   9   9        954.18        972.07        14.44 o
   1   9   9       1620.25       1599.32        22.09 o
   2   9   9        220.19        218.66         4.74 o
   3   9   9          0.95         -1.11         1.53 o
   4   9   9          5.33          8.87         1.92 o
   5   9   9         95.31        109.51         3.89 o
   6   9   9        266.37        269.49         6.51 o
   7   9   9        231.50        214.19         5.00 o
  -7  10   9         29.01         23.19         2.62 o
  -6  10   9        283.25        301.28         6.26 o
  -5  10   9         21.89         11.74         2.23 o
  -4  10   9          4.99          7.02         1.87 o
  -3  10   9       1978.98       2152.47        29.28 o
  -2  10   9       1939.67       2023.01        28.09 o
  -1  10   9        276.88        260.47         5.23 o
   0  10   9         33.93         46.38         1.79 o
   1  10   9         24.58         39.14         1.76 o
   2  10   9        103.03        111.23         4.28 o
   3  10   9        465.80        461.09         8.50 o
   4  10   9        441.31        434.80         8.79 o
   5  10   9         65.33         76.47         3.11 o
   6  10   9        136.18        136.65         4.05 o
  -7  11   9          0.76          1.62         3.23 o
  -6  11   9         57.48         58.64         3.27 o
  -5  11   9        142.79        135.23         3.60 o
  -4  11   9        428.78        439.81         8.10 o
  -3  11   9        909.04        887.80        14.45 o
  -2  11   9       1045.01       1089.35        15.92 o
  -1  11   9         34.16         34.85         1.97 o
   0  11   9        177.33        198.80         4.18 o
   1  11   9          3.20          2.73         1.61 o
   2  11   9        249.53        286.47         6.01 o
   3  11   9        849.90        817.33        13.01 o
   4  11   9         97.72        109.23         3.53 o
   5  11   9          1.42          0.81         2.12 o
   6  11   9         45.74         42.74         3.39 o
  -7  12   9        358.68        330.65        12.75 o
  -6  12   9       1372.07       1394.16        33.29 o
  -5  12   9       1881.45       1834.80        34.14 o
  -4  12   9         15.29         20.81         2.42 o
  -3  12   9        237.22        235.04         4.80 o
  -2  12   9        421.14        436.90         7.66 o
  -1  12   9       1123.79       1178.12        16.86 o
   0  12   9       2885.77       2779.79        36.22 o
   1  12   9       1226.12       1297.22        18.49 o
   2  12   9        328.23        318.76         6.31 o
   3  12   9        298.36        310.12         5.83 o
   4  12   9        954.39        986.84        15.11 o
   5  12   9       1122.48       1152.94        31.94 o
   6  12   9       1247.25       1308.57        37.93 o
  -6  13   9          8.94          7.36         3.12 o
  -5  13   9          6.17         10.13         2.80 o
  -4  13   9        146.73        157.75         4.24 o
  -3  13   9        261.89        287.92         5.53 o
  -2  13   9         20.96         13.70         1.93 o
  -1  13   9         25.33         31.47         2.12 o
   0  13   9        649.32        683.91        11.93 o
   1  13   9        106.68        115.10         3.09 o
   2  13   9        324.36        355.95         6.73 o
   3  13   9        265.78        264.28        11.10 o
   4  13   9          0.44         -1.32         2.51 o
   5  13   9         29.93         33.44         2.90 o
  -6  14   9       1137.35       1141.31        31.78 o
  -5  14   9         75.24         73.73         3.67 o
  -4  14   9          5.60          8.24         2.67 o
  -3  14   9        415.99        419.83         8.35 o
  -2  14   9       3176.61       3255.10        64.87 o
  -1  14   9       5057.78       5213.74        65.20 o
   0  14   9       2960.02       3107.07        38.39 o
   1  14   9         43.05         45.52         2.44 o
   2  14   9         53.98         53.87         2.48 o
   3  14   9        151.16        153.51         6.17 o
   4  14   9        634.02        648.84        14.02 o
   5  14   9       3089.07       3245.92       104.76 o
  -5  15   9         24.48         24.86         3.44 o
  -4  15   9        363.78        366.79        10.84 o
  -3  15   9        331.06        306.27         8.68 o
  -2  15   9        219.63        250.19         9.02 o
  -1  15   9        235.02        219.84         4.94 o
   0  15   9          5.26          3.04         1.91 o
   1  15   9          0.51         -0.11         1.97 o
   2  15   9         89.48         83.18         3.11 o
   3  15   9        222.54        249.55         6.46 o
   4  15   9         74.88         65.01         3.52 o
  -4  16   9        406.37        405.90         7.68 o
  -3  16   9        137.32        130.23         3.89 o
  -2  16   9          9.96         10.70         2.28 o
  -1  16   9          1.26          3.74         2.37 o
   0  16   9         19.44         11.84         2.33 o
   1  16   9        181.36        187.14         4.47 o
   2  16   9        293.95        294.50         5.55 o
   3  16   9        136.17        124.91         4.16 o
  -3  17   9        525.37        503.76         8.92 o
  -2  17   9        659.12        681.62        16.89 o
  -1  17   9         89.90         76.12         5.97 o
   0  17   9        162.51        169.00         4.82 o
   1  17   9        179.22        179.82         7.32 o
   2  17   9        331.68        287.86        14.29 o
  -9   0  10       2108.35       2062.10        41.47 o
  -8   0  10        645.17        564.18        15.32 o
  -7   0  10        118.82         88.50         5.29 o
  -6   0  10         24.20         17.69         3.21 o
  -5   0  10       2034.92       2209.89        42.59 o
  -4   0  10       4966.71       5128.98        90.35 o
  -3   0  10      15581.29      16071.94       270.49 o
  -2   0  10       1003.41       1123.84        34.81 o
  -1   0  10        445.69        490.83        18.45 o
   0   0  10       1888.30       1805.21        54.24 o
   1   0  10       4298.01       3947.75        71.31 o
   2   0  10      12325.31      11996.19       206.69 o
   3   0  10       6203.67       6368.82       108.88 o
   4   0  10         20.91         25.00         2.47 o
   5   0  10        190.81        150.86         5.69 o
   6   0  10        934.71        930.35        20.74 o
   7   0  10       2499.43       2450.74        44.48 o
   8   0  10       4793.88       4733.48        77.61 o
  -9   1  10         81.51         73.51         4.20 o
  -8   1  10        128.15        109.28         4.62 o
  -7   1  10        205.04        198.96         5.19 o
  -6   1  10         14.64         13.70         2.31 o
  -5   1  10         26.78         17.41         4.48 o
  -4   1  10        735.49        834.15        16.01 o
  -3   1  10       2195.98       2241.42        34.80 o
  -2   1  10          4.12          2.60         1.25 o
  -1   1  10        179.81        194.67         4.15 o
   0   1  10       1779.51       1805.61        29.15 o
   1   1  10         92.67         90.63         3.78 o
   2   1  10        322.62        326.49         6.92 o
   3   1  10        971.93        953.74        14.35 o
   4   1  10        598.64        627.09        10.91 o
   5   1  10        192.51        163.26         4.10 o
   6   1  10         60.71         61.25         2.84 o
   7   1  10         90.81         88.74         3.16 o
   8   1  10          6.89         10.79         2.79 o
  -9   2  10        366.28        362.37         7.71 o
  -8   2  10        418.28        377.84         7.63 o
  -7   2  10         54.00         51.25         4.57 o
  -6   2  10          3.25          5.66         3.46 o
  -5   2  10        128.97        139.38         4.78 o
  -4   2  10       3080.38       3056.81        41.89 o
  -3   2  10        599.17        505.61         8.69 o
  -2   2  10        235.55        249.05         5.20 o
  -1   2  10         41.58         45.86         1.90 o
   0   2  10          0.41          0.19         1.12 o
   1   2  10       1042.90       1073.85        16.69 o
   2   2  10       2102.23       2043.25        32.05 o
   3   2  10        513.13        541.70        11.59 o
   4   2  10          5.79          8.27         2.06 o
   5   2  10         93.74         82.85         2.89 o
   6   2  10         26.21         25.57         2.15 o
   7   2  10        311.21        312.53         5.78 o
   8   2  10        308.67        292.81         6.34 o
  -9   3  10        313.89        311.31         8.83 o
  -8   3  10       1081.83       1013.31        19.56 o
  -7   3  10        507.39        488.88        11.91 o
  -6   3  10          1.60          3.30         1.79 o
  -5   3  10        432.36        480.79         9.08 o
  -4   3  10        117.80         90.67         3.05 o
  -3   3  10        926.15        865.23        13.14 o
  -2   3  10       3778.84       3987.19        51.68 o
  -1   3  10       1175.72       1230.02        17.59 o
   0   3  10        138.69        154.73         3.65 o
   1   3  10        295.36        277.52         5.54 o
   2   3  10          9.64         13.93         1.58 o
   3   3  10        648.52        639.10        17.07 o
   4   3  10        773.72        782.15        12.41 o
   5   3  10        123.00        114.12         3.32 o
   6   3  10          7.62         12.22         2.44 o
   7   3  10         17.27         11.25         3.13 o
   8   3  10          2.97          5.55         2.70 o
  -8   4  10         11.02         12.52         2.88 o
  -7   4  10         91.33         79.32         3.69 o
  -6   4  10       2586.54       2678.93        55.65 o
  -5   4  10       3585.10       3725.95        46.21 o
  -4   4  10       1883.48       2010.78        27.15 o
  -3   4  10        198.96        207.97         4.46 o
  -2   4  10         15.57         18.91         1.73 o
  -1   4  10        265.48        265.08         7.32 o
   0   4  10       2981.23       3016.24        39.15 o
   1   4  10       2535.89       2576.74        34.14 o
   2   4  10       2562.82       2591.31        54.08 o
   3   4  10        993.09       1046.40        17.56 o
   4   4  10         14.38         13.21         1.54 o
   5   4  10        951.95        913.68        15.63 o
   6   4  10        433.54        412.17         8.20 o
   7   4  10        947.31        942.38        25.90 o
  -8   5  10         57.38         42.45         3.44 o
  -7   5  10        551.23        553.93        10.81 o
  -6   5  10        266.52        275.51         5.84 o
  -5   5  10          7.00         14.67         2.28 o
  -4   5  10        479.24        445.80         7.63 o
  -3   5  10         58.76         85.08         2.39 o
  -2   5  10        224.20        263.19         5.89 o
  -1   5  10        142.33        162.82         3.69 o
   0   5  10         55.02         68.91         2.60 o
   1   5  10        142.77        133.75         3.30 o
   2   5  10        333.00        348.14         6.77 o
   3   5  10        315.16        306.28         6.94 o
   4   5  10         21.08         23.51         1.64 o
   5   5  10          3.56          1.22         2.00 o
   6   5  10         36.10         37.82         2.62 o
   7   5  10         17.19         20.42         2.54 o
  -8   6  10         45.44         35.66         3.24 o
  -7   6  10        824.49        857.49        15.13 o
  -6   6  10       1949.56       1888.67        27.64 o
  -5   6  10       2413.69       2617.97        35.47 o
  -4   6  10       1389.79       1482.56        21.17 o
  -3   6  10        282.62        283.35         5.47 o
  -2   6  10        165.26        194.53         4.21 o
  -1   6  10       2511.93       2494.10        34.03 o
   0   6  10       3587.23       3684.27        45.78 o
   1   6  10       3092.94       3187.25        42.38 o
   2   6  10       2723.49       2851.36        38.50 o
   3   6  10        804.70        878.47        13.85 o
   4   6  10       1143.52       1131.45        17.72 o
   5   6  10       1582.47       1669.71        32.37 o
   6   6  10       1037.74       1024.68        17.15 o
   7   6  10        452.54        448.56        11.00 o
  -8   7  10        140.50        128.57         4.45 o
  -7   7  10         69.72         68.46         3.50 o
  -6   7  10          2.22          3.43         2.09 o
  -5   7  10        224.05        229.73         5.30 o
  -4   7  10        416.65        433.33         8.16 o
  -3   7  10        320.78        358.18         6.71 o
  -2   7  10         62.93         68.73         2.17 o
  -1   7  10          0.16          2.79         1.38 o
   0   7  10        715.87        763.51        12.02 o
   1   7  10        676.98        708.35        13.10 o
   2   7  10        125.71        122.51         3.07 o
   3   7  10         53.56         54.14         2.15 o
   4   7  10         24.39         28.75         2.20 o
   5   7  10         76.51         75.17         2.93 o
   6   7  10        410.63        417.05         8.20 o
   7   7  10         42.56         48.76         2.93 o
  -8   8  10         41.11         43.62         3.89 o
  -7   8  10          3.71         11.75         2.95 o
  -6   8  10         13.23         10.36         2.45 o
  -5   8  10        488.88        471.26         8.67 o
  -4   8  10        524.85        517.08         9.10 o
  -3   8  10          0.34          3.71         1.74 o
  -2   8  10        679.81        759.23        11.66 o
  -1   8  10        969.59        938.08        14.34 o
   0   8  10        507.62        586.54         9.40 o
   1   8  10        768.72        768.63        12.20 o
   2   8  10       3198.13       3383.45        44.18 o
   3   8  10        319.85        318.59         6.15 o
   4   8  10        316.24        290.62         6.10 o
   5   8  10        510.26        512.60        11.46 o
   6   8  10        261.95        288.51         6.70 o
   7   8  10        154.09        165.42         4.54 o
  -7   9  10        228.64        215.65        11.99 o
  -6   9  10        196.00        215.74         5.57 o
  -5   9  10       2387.76       2384.59        31.71 o
  -4   9  10        639.28        680.01        11.24 o
  -3   9  10         90.88         97.97         3.02 o
  -2   9  10        328.41        359.73         6.66 o
  -1   9  10        121.59        123.42         3.10 o
   0   9  10       1029.23       1000.38        14.95 o
   1   9  10       1855.79       1975.40        27.19 o
   2   9  10        149.00        133.30         3.49 o
   3   9  10          0.94          2.94         1.91 o
   4   9  10        169.78        161.95         4.32 o
   5   9  10         10.25          8.83         2.17 o
   6   9  10        528.89        563.87        13.40 o
  -7  10  10        107.65         95.13         4.34 o
  -6  10  10       1119.53       1195.19        40.50 o
  -5  10  10       1003.63        986.02        18.81 o
  -4  10  10       1316.08       1342.25        19.77 o
  -3  10  10       2631.68       2706.88        37.24 o
  -2  10  10       1087.36       1094.98        16.74 o
  -1  10  10        801.76        899.12        13.88 o
   0  10  10       1883.27       1954.05        27.11 o
   1  10  10       1479.86       1635.40        23.19 o
   2  10  10       1613.23       1691.49        23.77 o
   3  10  10       1912.73       1909.01        48.19 o
   4  10  10        505.72        496.68        11.64 o
   5  10  10        165.40        157.80         5.16 o
   6  10  10       1121.11       1162.39        30.67 o
  -7  11  10         39.11         31.78         4.26 o
  -6  11  10         94.01         99.62         4.09 o
  -5  11  10        370.24        356.46         6.78 o
  -4  11  10         18.11         13.33         2.40 o
  -3  11  10       1263.77       1349.47        21.19 o
  -2  11  10        770.82        792.13        12.49 o
  -1  11  10          0.37          1.94         1.63 o
   0  11  10       1418.41       1409.40        19.88 o
   1  11  10       1255.06       1371.83        19.35 o
   2  11  10         36.93         40.87         2.25 o
   3  11  10        986.72       1000.96        18.18 o
   4  11  10        945.30        911.32        26.05 o
   5  11  10        123.16        123.53         4.46 o
   6  11  10        357.03        364.12         7.44 o
  -6  12  10       1409.77       1385.54        51.92 o
  -5  12  10        124.12        117.85         4.30 o
  -4  12  10         14.90         17.03         2.48 o
  -3  12  10         34.96         39.85         2.40 o
  -2  12  10        808.52        830.03        12.68 o
  -1  12  10       3975.86       4089.04        50.30 o
   0  12  10       1492.68       1515.03        21.01 o
   1  12  10        125.33        122.50         3.49 o
   2  12  10         13.48         14.31         1.91 o
   3  12  10         19.83         24.61         2.33 o
   4  12  10       1405.61       1415.81        32.65 o
   5  12  10       2965.38       3115.74        74.38 o
  -6  13  10        272.73        256.76         9.89 o
  -5  13  10          2.47          1.35         3.20 o
  -4  13  10        780.94        788.98        12.33 o
  -3  13  10         67.82         59.05         2.76 o
  -2  13  10       2002.64       2099.41        35.03 o
  -1  13  10       1347.36       1398.06        19.41 o
   0  13  10        942.46        982.20        14.03 o
   1  13  10          1.95          5.91         1.89 o
   2  13  10        288.51        268.60         5.86 o
   3  13  10        126.79        125.61         3.66 o
   4  13  10        314.60        328.01        10.84 o
   5  13  10         65.71         68.76         3.57 o
  -5  14  10        264.11        248.50         8.72 o
  -4  14  10       1964.70       1931.12        25.96 o
  -3  14  10        715.72        769.20        11.78 o
  -2  14  10         86.54         72.73         3.16 o
  -1  14  10         26.87         17.57         2.20 o
   0  14  10          0.57          0.18         2.15 o
   1  14  10        903.67        885.49        12.91 o
   2  14  10        647.01        694.28        11.19 o
   3  14  10        255.03        256.72         5.50 o
   4  14  10          5.25          5.52         2.80 o
  -4  15  10        113.53        108.85         5.33 o
  -3  15  10        114.80        115.57         3.69 o
  -2  15  10        148.87        151.31         4.02 o
  -1  15  10         82.75         83.76         3.43 o
   0  15  10        126.93        146.03         3.87 o
   1  15  10          2.30          4.96         2.48 o
   2  15  10         44.68         48.06         2.77 o
   3  15  10         49.38         54.34         3.40 o
  -3  16  10       1166.56       1229.01        46.87 o
  -2  16  10        726.59        709.03        13.83 o
  -1  16  10       1251.43       1304.31        18.58 o
   0  16  10        566.44        532.54         8.67 o
   1  16  10        898.82        910.30        13.69 o
   2  16  10       2361.66       2437.84        38.14 o
  -2  17  10         51.10         52.22         3.52 o
  -1  17  10          2.60         -0.96         3.12 o
   0  17  10         80.76         77.91         3.51 o
   1  17  10        119.07        115.40         3.97 o
  -8   1  11        356.01        339.73         7.63 o
  -7   1  11          2.39          3.77         2.47 o
  -6   1  11          7.03         16.20         2.70 o
  -5   1  11        727.56        697.96        13.58 o
  -4   1  11       2962.89       3165.06        52.88 o
  -3   1  11       2977.58       3161.72        51.25 o
  -2   1  11        278.17        229.91         5.29 o
  -1   1  11         83.73         70.06         2.40 o
   0   1  11        351.80        363.09         7.53 o
   1   1  11       2345.64       2383.75        42.76 o
   2   1  11       4480.84       4457.44        64.68 o
   3   1  11       2257.21       2153.97        29.75 o
   4   1  11         85.77         88.16         2.61 o
   5   1  11        123.25        117.59         4.20 o
   6   1  11        715.53        706.63        11.39 o
   7   1  11        861.04        829.20        13.34 o
  -8   2  11         48.43         53.41         4.10 o
  -7   2  11         27.02         17.89         3.65 o
  -6   2  11        377.14        368.16        10.01 o
  -5   2  11        979.35        956.93        26.00 o
  -4   2  11       3579.91       3836.62        50.26 o
  -3   2  11        484.76        453.56         7.99 o
  -2   2  11         60.32         57.82         2.39 o
  -1   2  11         51.90         64.09         2.26 o
   0   2  11        916.12        890.55        13.86 o
   1   2  11       3033.21       3106.26        51.35 o
   2   2  11       2696.09       2647.40        41.32 o
   3   2  11       1118.39       1160.61        21.15 o
   4   2  11        153.96        148.95         4.61 o
   5   2  11          7.87          6.09         1.69 o
   6   2  11         55.05         65.51         2.86 o
   7   2  11        295.67        263.85         7.29 o
  -8   3  11        134.63        136.64         9.14 o
  -7   3  11        335.43        320.67         8.63 o
  -6   3  11         29.31         18.66         2.39 o
  -5   3  11        230.91        226.45         5.37 o
  -4   3  11        499.51        500.54         8.70 o
  -3   3  11         12.77         11.20         1.62 o
  -2   3  11       1344.36       1421.47        20.73 o
  -1   3  11        691.46        644.65        10.26 o
   0   3  11         85.66        108.80         2.83 o
   1   3  11        711.15        733.17        11.55 o
   2   3  11         59.71         64.10         2.38 o
   3   3  11       1443.59       1454.74        35.53 o
   4   3  11       1996.18       1959.19        38.20 o
   5   3  11        246.01        255.54         6.11 o
   6   3  11        183.00        189.47         5.14 o
   7   3  11        455.01        463.81         9.90 o
  -8   4  11         90.61         85.66         3.99 o
  -7   4  11          1.94          1.90         2.42 o
  -6   4  11        142.21        137.41         3.77 o
  -5   4  11       2352.23       2345.14        31.26 o
  -4   4  11       1629.27       1827.61        25.76 o
  -3   4  11         19.56         10.35         1.48 o
  -2   4  11          0.79          2.30         1.51 o
  -1   4  11        379.65        393.34         7.00 o
   0   4  11        110.04         91.53         2.84 o
   1   4  11        410.16        456.20         8.01 o
   2   4  11         62.92         61.51         2.39 o
   3   4  11        376.53        356.13         7.08 o
   4   4  11        650.08        691.70        11.64 o
   5   4  11       1412.61       1378.88        20.70 o
   6   4  11        543.82        545.47         8.92 o
   7   4  11        593.67        564.76        21.33 o
  -8   5  11        545.71        520.08        13.78 o
  -7   5  11        835.84        799.80        13.64 o
  -6   5  11        789.35        840.04        14.34 o
  -5   5  11        638.70        635.95        10.28 o
  -4   5  11        769.58        791.50        12.54 o
  -3   5  11       2507.26       2589.53        35.10 o
  -2   5  11       5857.13       5968.92        74.94 o
  -1   5  11       5333.02       5703.23        71.95 o
   0   5  11        459.83        442.57         7.48 o
   1   5  11         23.11         17.88         1.59 o
   2   5  11          2.91          3.56         1.39 o
   3   5  11       1780.53       1806.91        24.96 o
   4   5  11       2583.11       2744.55        37.43 o
   5   5  11       1593.73       1575.80        29.04 o
   6   5  11        115.69        114.82         3.81 o
   7   5  11          7.26          8.46         2.53 o
  -8   6  11         33.49         29.40         3.70 o
  -7   6  11        195.69        207.77         5.44 o
  -6   6  11        654.57        648.78        11.88 o
  -5   6  11        526.34        526.16         8.99 o
  -4   6  11       3343.02       3333.72        43.06 o
  -3   6  11       1872.96       1966.22        27.66 o
  -2   6  11         22.01         17.29         1.53 o
  -1   6  11       1005.82        986.16        15.05 o
   0   6  11       3081.63       3112.31        40.75 o
   1   6  11        191.16        183.62         4.14 o
   2   6  11       2667.98       2778.15        37.41 o
   3   6  11        595.68        601.87        10.21 o
   4   6  11        376.39        385.38         7.44 o
   5   6  11        452.78        447.95         9.67 o
   6   6  11        141.31        133.11         4.06 o
   7   6  11        596.50        606.72        12.09 o
  -8   7  11         85.04         86.17         5.81 o
  -7   7  11        392.82        349.76         7.58 o
  -6   7  11       1018.59       1064.40        25.53 o
  -5   7  11         45.79         35.80         2.85 o
  -4   7  11          1.00          4.17         2.13 o
  -3   7  11          8.18         17.63         1.94 o
  -2   7  11         87.67        127.88         3.40 o
  -1   7  11        125.17        164.14         3.75 o
   0   7  11       1475.10       1430.28        20.46 o
   1   7  11        638.26        693.62        11.74 o
   2   7  11       2329.11       2424.74        32.20 o
   3   7  11        434.40        402.47         7.23 o
   4   7  11        130.35        141.77         3.72 o
   5   7  11        246.99        216.22         5.79 o
   6   7  11         91.10         81.99         3.49 o
  -7   8  11        153.85        143.39         5.33 o
  -6   8  11          0.89         -1.02         2.75 o
  -5   8  11        154.85        140.60         3.82 o
  -4   8  11        902.16        937.41        14.32 o
  -3   8  11       2810.73       2949.50        47.38 o
  -2   8  11       2156.29       2148.92        28.89 o
  -1   8  11         88.89         97.01         2.78 o
   0   8  11          2.43          4.24         1.62 o
   1   8  11        530.22        545.70         8.79 o
   2   8  11       4686.17       4813.47        60.58 o
   3   8  11       5107.46       5188.14        86.91 o
   4   8  11        322.86        353.04         6.84 o
   5   8  11         86.03         82.04         3.59 o
   6   8  11        481.25        489.19         8.77 o
  -7   9  11        114.55        108.11         4.47 o
  -6   9  11         34.24         25.40         3.21 o
  -5   9  11        110.94        122.27         4.68 o
  -4   9  11        452.68        458.01         8.72 o
  -3   9  11        383.56        387.79         7.31 o
  -2   9  11        212.01        266.45         5.42 o
  -1   9  11         57.79         48.83         2.14 o
   0   9  11        287.89        334.17         5.85 o
   1   9  11        208.03        192.67         4.41 o
   2   9  11       1792.07       1802.76        25.09 o
   3   9  11       1459.25       1486.29        22.82 o
   4   9  11        780.05        751.38        14.55 o
   5   9  11        138.39        142.46         4.02 o
   6   9  11          0.90          0.80         2.37 o
  -7  10  11        887.08        917.63        14.52 o
  -6  10  11          0.79          0.12         2.66 o
  -5  10  11        477.19        507.23         9.40 o
  -4  10  11        430.83        385.37         6.99 o
  -3  10  11        719.94        705.45        11.56 o
  -2  10  11       1029.07       1058.87        15.49 o
  -1  10  11        549.56        591.16         9.45 o
   0  10  11         87.36        103.51         3.02 o
   1  10  11        698.52        646.38        10.30 o
   2  10  11         47.19         36.89         2.08 o
   3  10  11        393.56        430.85         7.89 o
   4  10  11        293.82        292.40         5.90 o
   5  10  11         34.97         34.87         4.82 o
   6  10  11         40.76         52.47         3.65 o
  -6  11  11       1761.16       1760.98        38.78 o
  -5  11  11        485.44        489.39        17.35 o
  -4  11  11        235.60        228.33         5.08 o
  -3  11  11        909.46        935.63        13.53 o
  -2  11  11        550.83        566.10         9.44 o
  -1  11  11       2421.43       2484.01        32.75 o
   0  11  11       2053.24       2147.21        28.58 o
   1  11  11        686.75        718.97        15.76 o
   2  11  11        121.81        131.34         4.48 o
   3  11  11        120.92        119.29         3.33 o
   4  11  11        308.83        295.59         7.34 o
   5  11  11       1372.16       1395.05        29.16 o
  -6  12  11        386.30        372.74        15.70 o
  -5  12  11        874.08        912.23        17.96 o
  -4  12  11        255.17        227.05         5.46 o
  -3  12  11        128.46        133.96         3.70 o
  -2  12  11        284.73        303.19         5.59 o
  -1  12  11         54.85         53.26         2.55 o
   0  12  11       1176.07       1264.82        17.66 o
   1  12  11        676.50        704.16        11.46 o
   2  12  11        416.96        449.39         7.87 o
   3  12  11         38.42         37.00         2.51 o
   4  12  11          8.90          6.63         2.85 o
   5  12  11        264.76        271.20         6.61 o
  -5  13  11        128.67        117.73         6.66 o
  -4  13  11         70.91         71.71         3.93 o
  -3  13  11        290.19        273.75         7.39 o
  -2  13  11          3.99          1.17         2.52 o
  -1  13  11        359.03        400.91         9.22 o
   0  13  11        604.78        610.88         9.80 o
   1  13  11          2.06          2.05         2.29 o
   2  13  11          5.69          3.79         2.13 o
   3  13  11        130.59        133.14         5.23 o
   4  13  11          3.58          2.12         3.08 o
  -5  14  11        223.25        206.79         9.87 o
  -4  14  11         69.52         61.53         3.88 o
  -3  14  11          4.08          2.65         2.96 o
  -2  14  11        945.99        943.57        14.54 o
  -1  14  11       1827.24       1883.43        41.16 o
   0  14  11        649.19        674.92        10.52 o
   1  14  11        117.66        126.82         3.81 o
   2  14  11         16.63         13.82         2.27 o
   3  14  11        123.99        133.09         6.32 o
  -4  15  11       1711.41       1687.62        36.10 o
  -3  15  11        814.47        781.29        14.91 o
  -2  15  11         27.95         40.04         3.08 o
  -1  15  11         76.95         68.35         3.29 o
   0  15  11        799.76        834.21        12.91 o
   1  15  11       1812.39       1779.56        23.69 o
   2  15  11       1619.06       1626.95        23.03 o
   3  15  11          2.91          5.24         3.20 o
  -2  16  11         15.03         11.26         3.21 o
  -1  16  11        378.73        395.75         6.54 o
   0  16  11        294.34        283.76         5.86 o
   1  16  11          0.14         -1.50         4.75 o
  -8   0  12        129.62        120.22         6.01 o
  -7   0  12          5.93          8.55         3.90 o
  -6   0  12        665.93        552.00        15.65 o
  -5   0  12         94.24        122.09         5.24 o
  -4   0  12          3.78          8.76         2.71 o
  -3   0  12       2061.48       2086.63        59.41 o
  -2   0  12        426.07        367.57        12.99 o
  -1   0  12        191.14        167.48         8.11 o
   0   0  12       3057.51       3192.15        58.11 o
   1   0  12       2219.08       2185.71        47.99 o
   2   0  12        253.26        283.10         8.40 o
   3   0  12       1941.12       1951.44        38.10 o
   4   0  12        233.28        265.62         8.08 o
   5   0  12        992.81        966.69        21.36 o
   6   0  12        892.20        943.81        32.57 o
   7   0  12        125.08        119.00         5.43 o
  -8   1  12        352.40        357.38         7.48 o
  -7   1  12         75.50         80.17         3.65 o
  -6   1  12        208.37        196.16         5.43 o
  -5   1  12         35.93         24.57         3.55 o
  -4   1  12       1396.61       1437.03        32.12 o
  -3   1  12       4194.27       4520.52        66.49 o
  -2   1  12        888.65        848.55        12.88 o
  -1   1  12       1677.33       1729.22        24.13 o
   0   1  12        210.48        203.15         5.30 o
   1   1  12        196.39        175.48         4.95 o
   2   1  12       1064.79       1092.13        19.15 o
   3   1  12        880.63        890.61        14.40 o
   4   1  12         67.58         77.79         2.83 o
   5   1  12        206.24        221.34         5.05 o
   6   1  12         70.37         67.94         2.79 o
   7   1  12        187.38        191.04         4.70 o
  -8   2  12         10.00          6.56         4.02 o
  -7   2  12         11.81         18.60         2.65 o
  -6   2  12        111.28         91.77         4.14 o
  -5   2  12        195.16        197.76         5.54 o
  -4   2  12          7.17         17.55         2.26 o
  -3   2  12          5.92          0.67         1.58 o
  -2   2  12        322.16        311.98         5.88 o
  -1   2  12         51.39         43.00         1.81 o
   0   2  12        698.57        724.76        11.77 o
   1   2  12         18.29         16.76         1.57 o
   2   2  12        152.78        161.48         5.80 o
   3   2  12        947.07        940.14        20.72 o
   4   2  12        741.19        738.97        14.48 o
   5   2  12         19.61         23.45         2.14 o
   6   2  12        873.39        842.08        12.74 o
   7   2  12         16.69         13.14         2.50 o
  -8   3  12       1421.94       1424.90        22.84 o
  -7   3  12       1074.84       1006.54        17.12 o
  -6   3  12        191.25        171.88         4.76 o
  -5   3  12        251.13        263.74         9.22 o
  -4   3  12       1278.06       1190.25        17.74 o
  -3   3  12       2642.99       2959.49        39.16 o
  -2   3  12       2980.63       2982.95        38.48 o
  -1   3  12       1713.77       1794.49        25.39 o
   0   3  12        502.81        578.04         9.30 o
   1   3  12        470.97        431.30         7.70 o
   2   3  12       2745.00       2791.56        38.01 o
   3   3  12       2020.97       1998.19        35.55 o
   4   3  12       5217.26       5266.46        76.98 o
   5   3  12       2921.49       2880.83        46.58 o
   6   3  12        355.02        338.05         6.71 o
   7   3  12        242.96        252.24         8.11 o
  -8   4  12        274.98        260.16         9.91 o
  -7   4  12        469.76        457.67         9.55 o
  -6   4  12         16.09         15.24         2.65 o
  -5   4  12        281.11        270.49         6.32 o
  -4   4  12        463.53        476.40         8.05 o
  -3   4  12          1.16          1.53         1.67 o
  -2   4  12        257.24        272.37         5.58 o
  -1   4  12       1123.61       1130.72        16.78 o
   0   4  12         32.52         39.29         2.03 o
   1   4  12        477.40        471.35         8.37 o
   2   4  12        959.66        945.18        14.58 o
   3   4  12        154.31        154.65         3.74 o
   4   4  12        180.57        172.39         4.32 o
   5   4  12         90.84         90.87         3.73 o
   6   4  12         86.60         83.74         3.43 o
   7   4  12         85.45         78.38         3.89 o
  -8   5  12          7.65          0.61         3.89 o
  -7   5  12        117.33        107.64         4.57 o
  -6   5  12        357.73        348.67         8.00 o
  -5   5  12        274.58        299.16         6.69 o
  -4   5  12          2.41          7.45         1.84 o
  -3   5  12        271.04        249.90         5.39 o
  -2   5  12          4.75          2.15         1.83 o
  -1   5  12        660.96        694.75        11.79 o
   0   5  12        931.38       1015.00        15.15 o
   1   5  12        461.63        475.05         8.34 o
   2   5  12         89.11         73.30         2.61 o
   3   5  12         20.85         22.06         1.94 o
   4   5  12          7.25          6.29         2.12 o
   5   5  12        304.25        306.17         5.98 o
   6   5  12         94.31         85.95         3.65 o
  -8   6  12          9.15          4.45         3.67 o
  -7   6  12          7.81         10.21         3.38 o
  -6   6  12         92.94         68.41         3.43 o
  -5   6  12         21.34         10.96         3.03 o
  -4   6  12          0.90          1.63         2.01 o
  -3   6  12          9.24          7.38         2.03 o
  -2   6  12         32.78         22.36         1.91 o
  -1   6  12         32.43         49.69         2.31 o
   0   6  12         44.62         60.19         2.52 o
   1   6  12         74.07         86.21         2.55 o
   2   6  12        137.38        132.52         3.43 o
   3   6  12        195.64        210.85         4.62 o
   4   6  12         74.53         79.07         2.84 o
   5   6  12         14.31         16.74         2.07 o
   6   6  12         50.33         50.77         2.96 o
  -7   7  12         70.77         68.64         4.12 o
  -6   7  12         19.04         17.31         2.97 o
  -5   7  12        227.96        237.02         5.40 o
  -4   7  12       2783.40       2922.35        38.90 o
  -3   7  12       4104.52       4214.76        54.31 o
  -2   7  12       2397.75       2526.01        34.09 o
  -1   7  12        206.54        197.04         4.45 o
   0   7  12        148.29        155.91         3.77 o
   1   7  12        876.90        873.03        13.17 o
   2   7  12       3975.99       4165.90        54.15 o
   3   7  12       3257.34       3307.91        42.03 o
   4   7  12       1474.14       1485.08        29.58 o
   5   7  12        229.38        214.58         5.34 o
   6   7  12          9.15          6.56         2.58 o
  -7   8  12        306.07        278.28         6.92 o
  -6   8  12        263.15        282.20         6.74 o
  -5   8  12         15.95         29.24         2.75 o
  -4   8  12         86.17         76.98         2.99 o
  -3   8  12        508.51        509.67         8.80 o
  -2   8  12         26.60         33.22         2.39 o
  -1   8  12        701.41        814.68        12.35 o
   0   8  12        412.41        366.42         6.75 o
   1   8  12         19.08         16.34         1.84 o
   2   8  12        580.01        580.87         9.59 o
   3   8  12        474.09        482.42         9.60 o
   4   8  12          2.90          2.46         2.02 o
   5   8  12        414.18        401.47         7.88 o
   6   8  12        354.59        358.53         8.31 o
  -7   9  12        196.76        189.14         5.83 o
  -6   9  12        769.22        766.98        13.33 o
  -5   9  12       1299.27       1363.53        19.75 o
  -4   9  12       2659.06       2698.41        36.22 o
  -3   9  12       1608.95       1702.34        25.14 o
  -2   9  12        147.51        157.78         4.13 o
  -1   9  12        335.18        352.84         6.45 o
   0   9  12       1239.75       1324.59        19.69 o
   1   9  12       1827.26       1894.09        25.71 o
   2   9  12       2520.25       2659.45        36.99 o
   3   9  12        692.10        686.45        11.48 o
   4   9  12        120.35        131.07         3.81 o
   5   9  12          4.41         -0.45         2.46 o
  -6  10  12        160.60        166.71         5.13 o
  -5  10  12        111.93         87.88         3.98 o
  -4  10  12         68.82         59.84         3.20 o
  -3  10  12        149.77        149.70         4.20 o
  -2  10  12         41.02         48.22         2.61 o
  -1  10  12         53.60         63.17         2.58 o
   0  10  12        257.23        241.16         4.67 o
   1  10  12         53.29         59.43         2.70 o
   2  10  12          0.02          0.85         2.02 o
   3  10  12          4.43          4.07         2.22 o
   4  10  12         17.38         17.84         2.54 o
   5  10  12        136.44        128.81         4.10 o
  -6  11  12          2.22          5.39         3.64 o
  -5  11  12        213.74        222.95        12.03 o
  -4  11  12         60.99         65.55         3.35 o
  -3  11  12       1329.84       1278.06        17.98 o
  -2  11  12       1066.50       1158.29        16.71 o
  -1  11  12        814.33        847.40        12.37 o
   0  11  12          5.67          8.21         1.90 o
   1  11  12        397.08        365.95         6.65 o
   2  11  12         32.77         42.27         2.68 o
   3  11  12        290.34        299.20         6.42 o
   4  11  12        277.64        281.24         6.31 o
   5  11  12        217.33        207.73         5.65 o
  -5  12  12          0.01          1.27         3.14 o
  -4  12  12          0.83          5.44         2.83 o
  -3  12  12        701.01        687.38        11.15 o
  -2  12  12         58.85         62.52         3.02 o
  -1  12  12        110.18        121.97         3.79 o
   0  12  12        176.23        174.97         4.31 o
   1  12  12        698.23        694.27        10.78 o
   2  12  12          6.30          5.70         2.42 o
   3  12  12        386.62        400.90         7.14 o
   4  12  12          4.68          4.40         2.70 o
  -5  13  12       1056.44        986.15        37.01 o
  -4  13  12        125.76        133.36         4.36 o
  -3  13  12          5.06          0.04         2.83 o
  -2  13  12       1039.29       1094.93        45.12 o
  -1  13  12       1727.57       1720.17        24.99 o
   0  13  12       1852.98       1809.82        25.47 o
   1  13  12        783.74        804.02        12.74 o
   2  13  12        362.58        368.70         6.93 o
   3  13  12       1002.23       1032.45        21.31 o
  -4  14  12        211.44        198.51         7.67 o
  -3  14  12          4.63          6.47         2.95 o
  -2  14  12         32.32         23.96         2.75 o
  -1  14  12        200.61        226.76         5.63 o
   0  14  12        378.09        370.17         7.22 o
   1  14  12          0.65          3.18         2.91 o
   2  14  12        296.62        292.24         5.97 o
   3  14  12        843.79        859.86        26.86 o
  -3  15  12          0.52          3.17         3.46 o
  -2  15  12         66.47         68.84         3.73 o
  -1  15  12       1312.64       1306.45        17.64 o
   0  15  12        650.29        648.44        10.44 o
   1  15  12        637.70        635.18        10.59 o
   2  15  12        147.89        148.49         4.51 o
  -8   1  13        452.92        430.07         7.69 o
  -7   1  13         78.69         81.00         4.01 o
  -6   1  13         98.57        107.28         3.83 o
  -5   1  13        189.44        200.82         6.11 o
  -4   1  13       1922.26       1896.80        34.79 o
  -3   1  13       1830.28       1839.24        31.40 o
  -2   1  13       1404.44       1462.60        20.91 o
  -1   1  13        307.70        287.29         5.99 o
   0   1  13        136.01        153.84         8.92 o
   1   1  13        481.43        444.36         8.86 o
   2   1  13       1280.54       1294.74        25.29 o
   3   1  13       1605.62       1657.55        24.26 o
   4   1  13       1045.17       1004.70        15.72 o
   5   1  13        143.50        149.08         3.81 o
   6   1  13         29.57         24.16         2.65 o
  -8   2  13        539.84        476.47        12.37 o
  -7   2  13       1325.99       1357.96        20.08 o
  -6   2  13       1028.29        964.70        17.71 o
  -5   2  13        138.84        114.34         5.04 o
  -4   2  13         17.90         10.15         2.28 o
  -3   2  13        138.00        116.96         3.74 o
  -2   2  13        584.08        633.69        10.89 o
  -1   2  13       2428.97       2419.93        32.61 o
   0   2  13       2196.05       2171.15        29.37 o
   1   2  13        428.75        457.21         8.17 o
   2   2  13        326.48        302.16        10.99 o
   3   2  13         91.00        102.96         5.06 o
   4   2  13        222.80        225.57         5.35 o
   5   2  13        599.08        584.29        10.33 o
   6   2  13        325.53        308.28         9.91 o
  -8   3  13        111.09        108.59         5.65 o
  -7   3  13        747.89        712.70        29.06 o
  -6   3  13         10.13         10.77         2.83 o
  -5   3  13        265.37        269.02         6.34 o
  -4   3  13         81.11         80.66         3.13 o
  -3   3  13         26.28         16.34         2.15 o
  -2   3  13        553.91        530.87         9.02 o
  -1   3  13        611.52        624.42        10.49 o
   0   3  13          4.59          4.18         1.83 o
   1   3  13        703.86        697.03        11.85 o
   2   3  13          1.80          1.56         1.64 o
   3   3  13        478.14        472.47         8.34 o
   4   3  13        499.03        495.74        10.10 o
   5   3  13        271.53        282.24         7.52 o
   6   3  13         26.89         28.13         3.07 o
  -7   4  13         43.75         51.97         3.76 o
  -6   4  13          4.68          2.28         3.23 o
  -5   4  13          2.06          2.75         2.10 o
  -4   4  13        865.24        980.07        15.65 o
  -3   4  13       1166.26       1115.00        16.22 o
  -2   4  13       1349.70       1551.71        21.25 o
  -1   4  13        261.86        247.84         5.11 o
   0   4  13         36.25         41.85         2.35 o
   1   4  13        139.02        117.67         3.34 o
   2   4  13         58.32         49.67         2.33 o
   3   4  13        594.49        648.04        10.81 o
   4   4  13        970.92        962.09        14.31 o
   5   4  13       1005.85        980.42        24.36 o
   6   4  13         24.54         27.67         4.32 o
  -7   5  13        555.95        550.70        11.56 o
  -6   5  13        107.94         95.72         4.19 o
  -5   5  13        157.63        163.13         4.92 o
  -4   5  13         64.50         64.51         2.84 o
  -3   5  13        997.62       1128.06        17.02 o
  -2   5  13       5931.65       6546.33        80.34 o
  -1   5  13       2703.97       2783.55        39.19 o
   0   5  13        104.43        131.17         3.47 o
   1   5  13         73.09         69.72         2.65 o
   2   5  13        211.70        217.39         4.81 o
   3   5  13       1217.95       1227.67        18.66 o
   4   5  13       5511.44       5515.56        67.71 o
   5   5  13       2178.34       2203.52        45.32 o
   6   5  13        498.99        479.13         8.09 o
  -7   6  13        130.94        119.06         6.46 o
  -6   6  13        724.71        721.08        12.53 o
  -5   6  13        133.33        125.65         4.47 o
  -4   6  13         78.49        104.39         3.49 o
  -3   6  13         30.97         21.99         2.78 o
  -2   6  13        434.43        424.06         7.46 o
  -1   6  13        585.60        622.19        11.06 o
   0   6  13        541.99        585.66         9.99 o
   1   6  13         76.23         77.33         2.63 o
   2   6  13        162.37        145.38         3.88 o
   3   6  13          5.80          6.35         1.67 o
   4   6  13         86.18         92.49         3.24 o
   5   6  13       1255.71       1250.71        17.96 o
   6   6  13        447.22        415.50        16.14 o
  -7   7  13        666.03        662.99        13.26 o
  -6   7  13        469.95        414.19         7.72 o
  -5   7  13         83.11         98.41         4.10 o
  -4   7  13        153.62        128.20         4.11 o
  -3   7  13         24.02         23.16         2.21 o
  -2   7  13          0.67          2.82         2.05 o
  -1   7  13        461.05        396.09         7.66 o
   0   7  13        801.80        852.73        13.20 o
   1   7  13        318.25        292.85         5.65 o
   2   7  13       1045.02       1033.51        15.64 o
   3   7  13          0.75          0.19         2.29 o
   4   7  13         10.29          7.62         1.81 o
   5   7  13         46.06         49.29         3.13 o
  -7   8  13        382.96        378.27         8.64 o
  -6   8  13       1012.88       1027.48        16.26 o
  -5   8  13       1313.91       1288.33        19.78 o
  -4   8  13        523.16        567.15        21.23 o
  -3   8  13          1.79         -0.34         2.76 o
  -2   8  13         36.01         36.03         2.34 o
  -1   8  13       1459.14       1503.94        20.81 o
   0   8  13       2098.62       2164.34        28.97 o
   1   8  13       2901.93       3023.41        39.06 o
   2   8  13       1347.52       1337.93        19.81 o
   3   8  13          2.19          3.30         1.91 o
   4   8  13         20.73         15.27         2.50 o
   5   8  13         81.59         79.32         3.36 o
  -6   9  13        111.18         90.17         5.47 o
  -5   9  13         99.97        109.63         6.21 o
  -4   9  13         81.03         87.46         3.31 o
  -3   9  13       1164.58       1186.67        17.65 o
  -2   9  13       2117.66       2125.12        28.06 o
  -1   9  13        407.64        433.68         7.62 o
   0   9  13          2.21          3.05         2.22 o
   1   9  13        118.59        105.39         3.40 o
   2   9  13        141.11        142.26         3.87 o
   3   9  13        546.53        529.81         9.37 o
   4   9  13        986.91       1028.03        15.50 o
   5   9  13        121.36        114.93         3.60 o
  -6  10  13        114.82        101.52         4.80 o
  -5  10  13        323.16        283.29         6.95 o
  -4  10  13        891.79        946.45        17.13 o
  -3  10  13          3.32          9.13         2.52 o
  -2  10  13        249.88        229.50         5.21 o
  -1  10  13        181.73        206.10         4.91 o
   0  10  13         66.87         57.24         2.59 o
   1  10  13        357.43        396.93         7.01 o
   2  10  13        207.30        198.67         7.45 o
   3  10  13         23.53         30.01         2.95 o
   4  10  13          4.29          1.57         2.83 o
  -5  11  13        221.87        210.86         5.46 o
  -4  11  13        790.88        776.76        13.14 o
  -3  11  13        438.33        448.23        10.17 o
  -2  11  13        119.51        121.83         3.81 o
  -1  11  13        692.63        697.19        10.12 o
   0  11  13        347.69        349.08         6.63 o
   1  11  13       1408.23       1430.61        19.90 o
   2  11  13       1733.09       1769.08        41.45 o
   3  11  13        773.13        802.00        16.14 o
   4  11  13        350.06        341.71         6.93 o
  -5  12  13         23.08         15.36         3.63 o
  -4  12  13        135.43        105.65         4.13 o
  -3  12  13        212.80        224.87         5.71 o
  -2  12  13        557.84        542.45         9.32 o
  -1  12  13        167.47        184.06         4.53 o
   0  12  13         35.34         39.81         3.47 o
   1  12  13         71.95         66.10         3.15 o
   2  12  13        245.79        269.35         6.26 o
   3  12  13        604.64        597.53        10.07 o
  -4  13  13          7.58          8.48         3.77 o
  -3  13  13         91.12         92.21         3.99 o
  -2  13  13          7.03          8.26         2.90 o
  -1  13  13          1.63          7.39         2.95 o
   0  13  13        202.27        202.25         5.45 o
   1  13  13        322.90        318.47         6.53 o
   2  13  13         22.24         20.39         3.03 o
   3  13  13        540.85        554.21        17.25 o
  -3  14  13       2058.69       2035.82        69.61 o
  -2  14  13        447.29        452.60         8.68 o
  -1  14  13         34.04         36.51         3.50 o
   0  14  13        207.85        214.12         5.41 o
   1  14  13         86.99         85.90         3.67 o
   2  14  13       1328.97       1340.89        20.28 o
  -1  15  13         93.49         91.54         4.07 o
   0  15  13        136.04        126.00         4.24 o
  -7   0  14       1066.26       1045.15        21.59 o
  -6   0  14       1944.64       2090.23        38.21 o
  -5   0  14       2423.80       2313.65        46.69 o
  -4   0  14       4142.21       4263.23        75.12 o
  -3   0  14          6.17          0.63         4.96 o
  -1   0  14       2111.39       2230.90        60.11 o
   0   0  14       3278.89       3166.28        57.31 o
   1   0  14       3236.28       3305.33        58.47 o
   2   0  14        299.21        313.09         8.95 o
   3   0  14        233.64        233.56         7.28 o
   4   0  14        132.33        143.60         5.83 o
   5   0  14       2149.05       2190.56        40.13 o
   6   0  14       2834.33       2818.99        47.89 o
  -7   1  14          8.15         14.49         3.57 o
  -6   1  14        135.37        135.33         4.63 o
  -5   1  14        907.96        902.02        17.01 o
  -4   1  14          0.81         -0.97         2.91 o
  -3   1  14        590.73        526.15        11.00 o
  -2   1  14        802.72        850.57        13.64 o
  -1   1  14        647.71        631.77        12.13 o
   0   1  14        623.03        637.63        11.01 o
   1   1  14       1188.38       1158.27        18.04 o
   2   1  14        201.10        200.86         4.90 o
   3   1  14        140.03        143.43         3.86 o
   4   1  14        487.23        486.78         8.42 o
   5   1  14       1207.14       1179.87        19.13 o
   6   1  14         69.97         64.07         3.39 o
  -7   2  14         12.42         11.78         3.87 o
  -6   2  14         85.67        102.42         4.64 o
  -5   2  14        691.85        625.40        11.59 o
  -4   2  14         12.06         18.65         3.04 o
  -3   2  14          0.52          1.34         2.19 o
  -2   2  14         43.73         37.81         2.20 o
  -1   2  14        221.73        254.13         5.22 o
   0   2  14       1017.50        981.76        16.30 o
   1   2  14       1426.78       1436.29        28.61 o
   2   2  14        154.89        148.56         4.54 o
   3   2  14         19.27         17.85         2.72 o
   4   2  14        354.30        341.86         7.13 o
   5   2  14        312.75        292.16         5.65 o
   6   2  14        544.25        525.17         9.06 o
  -7   3  14        613.26        611.42        13.74 o
  -6   3  14        193.13        178.30         5.62 o
  -5   3  14          0.15          1.90         2.48 o
  -4   3  14        566.67        507.20        14.43 o
  -3   3  14          1.30          1.96         2.16 o
  -2   3  14       1239.00       1386.54        20.09 o
  -1   3  14       1088.31       1055.17        15.81 o
   0   3  14        554.19        577.97         9.11 o
   1   3  14         35.28         31.76         2.44 o
   2   3  14        248.73        264.25         5.45 o
   3   3  14         27.21         29.05         2.26 o
   4   3  14        999.34        943.65        15.87 o
   5   3  14        101.38         99.87         4.24 o
   6   3  14         14.26         15.49         2.78 o
  -7   4  14       1884.43       1812.08        55.53 o
  -6   4  14        314.60        319.09         6.35 o
  -5   4  14         28.01         27.02         2.74 o
  -4   4  14         18.54         18.64         2.90 o
  -3   4  14        474.53        489.26         8.49 o
  -2   4  14       2441.39       2487.99        34.61 o
  -1   4  14       3192.61       3339.95        45.85 o
   0   4  14        486.69        498.03         8.30 o
   1   4  14        401.27        409.83         7.31 o
   2   4  14        173.28        166.61         4.17 o
   3   4  14        771.19        755.43        12.55 o
   4   4  14       2311.28       2267.49        30.81 o
   5   4  14        650.93        635.03        10.41 o
   6   4  14        387.13        401.55        15.41 o
  -7   5  14         10.73         17.45         3.95 o
  -6   5  14        411.00        410.41         8.20 o
  -5   5  14        338.30        313.89        11.20 o
  -4   5  14         91.92         75.01         3.91 o
  -3   5  14        689.92        773.07        13.03 o
  -2   5  14         24.31          9.82         2.18 o
  -1   5  14        145.40        133.87         3.69 o
   0   5  14        499.79        500.30         8.62 o
   1   5  14         55.85         61.32         2.55 o
   2   5  14        676.73        696.27        12.60 o
   3   5  14         24.58         21.63         2.48 o
   4   5  14          0.48          1.02         2.12 o
   5   5  14        111.44        104.54         3.52 o
  -7   6  14       1100.65       1052.21        26.05 o
  -6   6  14        389.61        408.09         7.84 o
  -5   6  14        133.29        111.51         4.02 o
  -4   6  14        289.66        309.99         6.55 o
  -3   6  14        938.44        980.59        15.07 o
  -2   6  14       3238.89       3231.11        43.12 o
  -1   6  14       1783.24       1967.39        27.33 o
   0   6  14        541.84        503.33         8.49 o
   1   6  14        348.05        375.08         7.35 o
   2   6  14        682.21        700.22        11.28 o
   3   6  14       1238.44       1226.75        25.20 o
   4   6  14       1742.59       1800.65        44.84 o
   5   6  14        686.99        628.39        10.35 o
  -6   7  14        188.62        186.41         5.52 o
  -5   7  14        273.65        268.82         6.05 o
  -4   7  14          0.70          2.85         2.49 o
  -3   7  14        884.06        911.89        13.99 o
  -2   7  14        703.99        694.04        11.49 o
  -1   7  14         53.81         52.64         2.86 o
   0   7  14         56.70         62.67         2.71 o
   1   7  14         56.10         61.29         2.65 o
   2   7  14        120.26        119.76         3.77 o
   3   7  14        633.17        629.65        10.84 o
   4   7  14         93.81         88.97         3.59 o
   5   7  14         38.53         38.97         3.34 o
  -6   8  14         25.28         18.27         3.68 o
  -5   8  14         77.39         59.76         4.03 o
  -4   8  14        442.18        477.10         9.50 o
  -3   8  14        302.88        289.66         6.10 o
  -2   8  14         36.52         38.09         2.44 o
  -1   8  14        273.79        233.25         4.83 o
   0   8  14        643.76        718.55        11.77 o
   1   8  14        225.38        217.56         4.75 o
   2   8  14        273.02        245.33         5.40 o
   3   8  14        342.93        354.67         7.73 o
   4   8  14         12.93          4.27         2.85 o
   5   8  14        180.72        177.19         4.89 o
  -6   9  14        386.01        352.43         7.48 o
  -5   9  14         83.60         79.60         4.15 o
  -4   9  14        843.86        873.97        17.66 o
  -3   9  14        319.09        287.24         6.47 o
  -2   9  14          0.47          1.56         2.56 o
  -1   9  14        293.19        324.93         6.38 o
   0   9  14        114.08        114.49         3.56 o
   1   9  14        181.66        194.31         4.70 o
   2   9  14        483.97        471.78         9.69 o
   3   9  14        214.74        214.78         5.12 o
   4   9  14         33.09         38.36         3.00 o
  -5  10  14        648.89        634.36        11.48 o
  -4  10  14       1476.83       1382.69        24.21 o
  -3  10  14       1132.65       1109.55        16.55 o
  -2  10  14       1139.70       1194.48        17.15 o
  -1  10  14       1215.16       1261.99        16.78 o
   0  10  14        447.70        496.25         9.03 o
   1  10  14        451.26        456.93         8.19 o
   2  10  14        774.14        764.63        11.49 o
   3  10  14        361.21        347.28         7.16 o
   4  10  14        396.22        382.02         8.31 o
  -5  11  14        664.04        618.41        10.96 o
  -4  11  14        373.82        382.20         7.80 o
  -3  11  14         29.86         46.79         3.36 o
  -2  11  14        692.18        650.67        11.91 o
  -1  11  14       1133.77       1173.05        16.85 o
   0  11  14         76.96         77.01         3.40 o
   1  11  14       1842.53       1945.41        25.91 o
   2  11  14        795.40        779.23        13.24 o
   3  11  14          1.19          2.93         2.55 o
  -4  12  14        127.38        127.59         4.48 o
  -3  12  14       1206.56       1177.00        22.20 o
  -2  12  14       1052.76       1046.90        17.74 o
  -1  12  14        109.38        109.12         3.93 o
   0  12  14          3.26          4.03         3.02 o
   1  12  14        176.39        185.23         4.95 o
   2  12  14       1460.62       1516.38        20.47 o
  -3  13  14        560.87        487.94         8.95 o
  -2  13  14         59.98         47.11         3.42 o
  -1  13  14        343.60        353.54         7.70 o
   0  13  14       1224.09       1216.66        17.08 o
   1  13  14        268.30        267.75         6.15 o
   2  13  14        128.61        119.02         4.68 o
  -1  14  14        152.03        126.30         4.29 o
   0  14  14        802.08        834.46        12.51 o
  -7   1  15         40.21         43.78         4.32 o
  -6   1  15        749.71        697.34        11.53 o
  -5   1  15        814.83        851.33        13.37 o
  -4   1  15        275.50        230.34         6.31 o
  -3   1  15         85.02         74.11         3.37 o
  -2   1  15        177.96        184.23         4.61 o
  -1   1  15        248.00        222.49         5.68 o
   0   1  15       1096.15       1206.63        19.89 o
   1   1  15       1215.84       1170.54        20.49 o
   2   1  15        105.61        111.19         3.65 o
   3   1  15        154.09        142.02         3.80 o
   4   1  15          1.07          1.28         2.28 o
   5   1  15        227.36        226.51         5.10 o
  -7   2  15       1697.99       1567.61        40.83 o
  -6   2  15        892.96        913.66        18.99 o
  -5   2  15        293.49        289.22         6.91 o
  -4   2  15         98.02        101.94         3.90 o
  -3   2  15         16.14         21.43         2.47 o
  -2   2  15       1659.63       1597.04        23.18 o
  -1   2  15       4145.01       4338.46        54.29 o
   0   2  15       2273.02       2355.81        30.51 o
   1   2  15        391.10        393.85         6.90 o
   2   2  15        102.94        108.52         3.66 o
   3   2  15        393.04        346.36         7.78 o
   4   2  15       1372.97       1375.20        33.55 o
   5   2  15       1829.34       1775.72        49.34 o
  -7   3  15          6.32          9.92         4.00 o
  -6   3  15         31.84         32.56         3.47 o
  -5   3  15         12.59         10.65         3.32 o
  -4   3  15        199.06        202.01         6.78 o
  -3   3  15        190.40        159.05         4.48 o
  -2   3  15         94.89         98.39         3.51 o
  -1   3  15        438.12        424.75         7.86 o
   0   3  15        251.95        266.03         5.03 o
   1   3  15        171.19        171.18         4.21 o
   2   3  15        744.52        730.53        12.23 o
   3   3  15        312.34        304.07         6.26 o
   4   3  15        207.25        193.71         5.59 o
   5   3  15        654.64        667.91        18.76 o
  -6   4  15       1389.32       1399.31        24.09 o
  -5   4  15        434.25        401.73         7.87 o
  -4   4  15          6.81          4.67         2.33 o
  -3   4  15        346.52        384.75         7.18 o
  -2   4  15       1870.25       1805.57        25.38 o
  -1   4  15        818.44        889.34        13.74 o
   0   4  15        838.18        832.36        13.12 o
   1   4  15         50.88         40.05         2.52 o
   2   4  15         40.03         26.87         2.39 o
   3   4  15        897.41        869.74        14.59 o
   4   4  15       1230.13       1239.21        18.11 o
   5   4  15        314.72        308.92         7.19 o
  -6   5  15         29.40         35.20         4.07 o
  -5   5  15        110.97        128.31         7.57 o
  -4   5  15       1152.27       1134.03        17.64 o
  -3   5  15       1184.53       1232.04        17.20 o
  -2   5  15        250.08        271.33         6.18 o
  -1   5  15         11.53         13.41         2.17 o
   0   5  15        140.76        118.06         3.69 o
   1   5  15        284.98        263.60         5.81 o
   2   5  15       2710.90       2773.52        38.05 o
   3   5  15        602.95        620.14         9.88 o
   4   5  15        149.59        130.16         4.40 o
   5   5  15         64.90         56.80         3.20 o
  -6   6  15       1623.57       1543.08        20.89 o
  -5   6  15        893.44        920.98        13.85 o
  -4   6  15          1.06         -0.51         2.70 o
  -3   6  15          0.19          2.54         2.51 o
  -2   6  15        103.78        103.97         3.43 o
  -1   6  15        144.24        136.93         3.90 o
   0   6  15       2239.38       2295.91        30.21 o
   1   6  15        359.89        379.05         6.46 o
   2   6  15        117.39        122.42         3.80 o
   3   6  15         82.85         84.81         3.51 o
   4   6  15        120.47        119.03         3.86 o
  -6   7  15          1.12          2.74         4.03 o
  -5   7  15          0.22         -0.71         3.26 o
  -4   7  15         34.71         25.12         2.94 o
  -3   7  15          6.44          7.13         3.10 o
  -2   7  15        180.45        168.87         4.43 o
  -1   7  15         39.30         25.69         2.77 o
   0   7  15          1.22          2.23         2.27 o
   1   7  15        103.32         85.60         3.28 o
   2   7  15         61.25         52.30         2.74 o
   3   7  15         30.76         33.34         3.05 o
   4   7  15          4.58          1.77         2.59 o
  -5   8  15        813.62        818.29        13.26 o
  -4   8  15        777.41        742.20        12.01 o
  -3   8  15        307.28        297.37         6.40 o
  -2   8  15        117.37        122.27         3.86 o
  -1   8  15        589.55        614.98        10.15 o
   0   8  15       1221.03       1265.38        18.40 o
   1   8  15       3558.98       3592.69        48.85 o
   2   8  15       1305.68       1299.18        19.39 o
   3   8  15        116.62        108.69         3.69 o
   4   8  15        150.26        145.24         4.37 o
  -5   9  15        254.06        220.07         6.21 o
  -4   9  15        148.64        147.49         4.41 o
  -3   9  15          5.50          6.57         2.37 o
  -2   9  15          3.80          5.24         2.60 o
  -1   9  15          9.98         12.81         3.00 o
   0   9  15         33.81         28.02         2.85 o
   1   9  15        494.26        514.93         8.31 o
   2   9  15         88.66         87.62         3.60 o
   3   9  15          2.96          0.64         2.85 o
  -4  10  15       2590.35       2487.95        33.19 o
  -3  10  15        731.63        728.10        12.56 o
  -2  10  15         13.18          7.10         2.71 o
  -1  10  15        484.74        453.45         8.08 o
   0  10  15         37.87         42.37         3.13 o
   1  10  15        724.81        676.27        10.92 o
   2  10  15       1028.53       1081.99        19.63 o
   3  10  15        123.70        107.19         4.36 o
  -4  11  15        197.92        193.73         5.33 o
  -3  11  15        502.29        528.33         9.62 o
  -2  11  15        583.93        604.55         9.86 o
  -1  11  15         36.96         34.17         3.33 o
   0  11  15          8.66         12.58         2.44 o
   1  11  15          4.91          7.17         2.99 o
   2  11  15        272.39        270.99         6.17 o
  -3  12  15         36.98         30.24         3.55 o
  -2  12  15       1612.58       1637.32        22.77 o
  -1  12  15       1899.49       1855.25        32.29 o
   0  12  15        473.51        489.11         9.42 o
   1  12  15         23.12         16.70         3.57 o
  -6   0  16        189.04        178.09         8.46 o
  -5   0  16        424.08        455.51        13.54 o
  -4   0  16        588.24        478.53        11.74 o
  -3   0  16         31.39         15.83         4.45 o
  -2   0  16        114.14        108.76        11.46 o
  -1   0  16        318.32        283.79        11.32 o
   0   0  16        990.77       1070.35        23.21 o
   1   0  16       1749.05       1661.95        38.44 o
   2   0  16        378.84        409.61        10.08 o
   3   0  16        240.60        235.09         7.66 o
   4   0  16         42.46         42.38         4.46 o
  -6   1  16          3.29          3.20         4.18 o
  -5   1  16       1128.91       1083.27        28.39 o
  -4   1  16        608.98        621.73        10.51 o
  -3   1  16         98.05         67.70         3.12 o
  -2   1  16         91.10         93.50         3.56 o
  -1   1  16         17.53         13.31         3.48 o
   0   1  16        360.94        371.23         8.98 o
   1   1  16        453.62        483.41         9.62 o
   2   1  16        192.04        185.88         4.53 o
   3   1  16         32.31         33.99         2.37 o
   4   1  16        236.30        211.82         4.70 o
  -6   2  16        304.10        276.38        12.17 o
  -5   2  16        256.68        265.97         6.34 o
  -4   2  16          5.18          5.25         2.79 o
  -3   2  16         20.69         16.35         3.10 o
  -2   2  16        278.75        303.86         6.70 o
  -1   2  16         18.38         22.06         2.52 o
   0   2  16        410.51        424.54         7.92 o
   1   2  16        552.31        548.96        10.91 o
   2   2  16        180.84        197.42         4.68 o
   3   2  16         89.97         78.87         3.14 o
   4   2  16        243.09        231.19         7.03 o
  -6   3  16        509.74        470.53        12.31 o
  -5   3  16       1100.05       1148.48        29.80 o
  -4   3  16       1341.16       1375.25        20.38 o
  -3   3  16        623.89        585.26        10.67 o
  -2   3  16        607.62        657.08        12.00 o
  -1   3  16        302.34        271.11         5.97 o
   0   3  16        864.48        876.20        13.29 o
   1   3  16       1944.92       1934.52        25.98 o
   2   3  16        884.78        865.17        13.07 o
   3   3  16       1457.16       1413.50        22.56 o
   4   3  16        377.21        336.25        11.46 o
  -6   4  16       1004.45        971.27        22.44 o
  -5   4  16         30.51         31.79         3.13 o
  -4   4  16        382.17        395.90         8.30 o
  -3   4  16        224.78        211.75         5.61 o
  -2   4  16         14.23         14.77         2.08 o
  -1   4  16       1204.31       1159.52        18.57 o
   0   4  16       1219.65       1206.81        17.80 o
   1   4  16        315.57        312.09         6.30 o
   2   4  16        221.21        219.83         5.02 o
   3   4  16        107.60        102.67         4.16 o
   4   4  16         44.06         37.11         3.04 o
  -6   5  16         32.39         37.03         4.15 o
  -5   5  16         78.48         70.22         3.89 o
  -4   5  16         18.03         17.00         3.40 o
  -3   5  16        228.75        191.13         5.08 o
  -2   5  16        299.71        342.96         7.36 o
  -1   5  16        105.40         94.87         3.53 o
   0   5  16         33.41         28.24         2.34 o
   1   5  16        110.78        107.18         3.27 o
   2   5  16         14.07          9.98         2.52 o
   3   5  16         51.33         54.95         3.06 o
   4   5  16        375.78        350.43        10.15 o
  -5   6  16         89.15         95.84         3.98 o
  -4   6  16          0.47          3.69         3.93 o
  -3   6  16        165.73        174.39         4.78 o
  -2   6  16        246.96        232.27         5.82 o
  -1   6  16        210.24        187.10         4.79 o
   0   6  16        749.47        781.61        12.21 o
   1   6  16         24.80         21.71         2.72 o
   2   6  16         58.57         57.31         3.04 o
   3   6  16        397.30        375.90        10.67 o
   4   6  16        172.61        145.85         4.49 o
  -5   7  16       1415.87       1396.77        21.43 o
  -4   7  16        293.36        282.68         6.56 o
  -3   7  16          8.41         11.32         3.60 o
  -2   7  16         11.06          9.03         3.23 o
  -1   7  16        222.26        217.40         5.01 o
   0   7  16       1834.20       1848.04        24.61 o
   1   7  16       2496.26       2553.09        32.72 o
   2   7  16        672.86        657.03        11.32 o
   3   7  16        110.12        114.92         5.75 o
  -5   8  16         10.36          5.89         4.16 o
  -4   8  16         63.49         49.04         4.39 o
  -3   8  16        299.04        318.19         6.51 o
  -2   8  16        296.77        288.07         6.05 o
  -1   8  16         22.62         25.20         2.97 o
   0   8  16        760.23        711.97        11.18 o
   1   8  16        281.50        288.16         5.93 o
   2   8  16         36.96         37.57         2.89 o
   3   8  16        232.01        233.78         5.58 o
  -4   9  16        162.30        153.45         5.57 o
  -3   9  16        198.91        172.96         5.14 o
  -2   9  16        858.63        893.41        15.13 o
  -1   9  16       1149.07       1146.31        16.87 o
   0   9  16        496.80        526.07         9.09 o
   1   9  16        179.26        182.28         5.14 o
   2   9  16         17.73         13.76         4.40 o
  -3  10  16         23.23         22.74         3.52 o
  -2  10  16        133.69        140.95         4.61 o
  -1  10  16        336.85        324.35         6.54 o
   0  10  16        347.14        337.44         6.84 o
   1  10  16        177.00        169.80         4.82 o
   2  10  16         24.14         21.11         3.56 o
  -2  11  16          0.12          2.46         3.88 o
  -1  11  16         98.87         84.02         4.17 o
   0  11  16          7.40         11.85         3.41 o
   1  11  16        133.18        123.51         4.31 o
  -5   1  17       1714.55       1568.34        24.70 o
  -4   1  17        337.83        362.39         7.30 o
  -3   1  17          4.93          2.05         3.15 o
  -2   1  17         38.45         44.15         3.12 o
  -1   1  17        898.44        877.82        17.07 o
   0   1  17       2138.42       2024.90        40.21 o
   1   1  17       1690.87       1732.00        28.13 o
   2   1  17        476.39        435.43         8.26 o
   3   1  17        115.48        103.93         4.20 o
   4   1  17        129.14        119.51         4.31 o
  -5   2  17        166.81        154.07         5.64 o
  -4   2  17        265.53        253.17         6.36 o
  -3   2  17        551.24        533.45         9.49 o
  -2   2  17        366.59        315.87         6.91 o
  -1   2  17         30.67         20.10         2.95 o
   0   2  17        285.44        293.43         6.34 o
   1   2  17         36.17         31.40         6.88 o
   2   2  17         51.62         58.67         3.50 o
   3   2  17        416.26        385.56         7.76 o
   4   2  17        269.45        266.22         6.36 o
  -5   3  17          4.02          5.03         3.54 o
  -4   3  17        119.81        118.95         4.69 o
  -3   3  17        121.27        131.46         4.59 o
  -2   3  17         77.97         74.61         3.60 o
  -1   3  17          4.83          2.42         2.61 o
   0   3  17          0.04         -1.43         2.41 o
   1   3  17        653.95        643.16        10.59 o
   2   3  17        823.18        826.16        20.20 o
   3   3  17        106.51        104.84         4.27 o
  -5   4  17        403.79        359.39         7.28 o
  -4   4  17        300.13        283.00         6.29 o
  -3   4  17         51.04         52.21         3.73 o
  -2   4  17          0.67          6.10         3.10 o
  -1   4  17         74.21         59.34         3.81 o
   0   4  17         89.91        101.64         3.73 o
   1   4  17        342.58        330.27         6.67 o
   2   4  17        199.81        216.20         5.16 o
   3   4  17         21.07         13.76         2.94 o
  -5   5  17       1198.01       1163.42        18.56 o
  -4   5  17       1293.16       1354.80        32.87 o
  -3   5  17       1977.85       1939.22        27.17 o
  -2   5  17        163.98        147.74         4.78 o
  -1   5  17         10.35         11.77         2.65 o
   0   5  17        298.03        282.22         5.99 o
   1   5  17        315.57        347.20         7.53 o
   2   5  17       1927.70       1926.88        25.85 o
   3   5  17       1855.11       1833.37        36.40 o
  -4   6  17        151.03        124.98         4.80 o
  -3   6  17        709.39        703.82        12.38 o
  -2   6  17        626.38        649.85        11.32 o
  -1   6  17          2.62          2.39         2.60 o
   0   6  17       1087.97       1028.91        16.11 o
   1   6  17         39.70         43.43         2.86 o
   2   6  17         53.62         50.27         3.23 o
   3   6  17        283.60        286.62         6.59 o
  -4   7  17         25.53         31.63         3.81 o
  -3   7  17        169.98        149.41         4.68 o
  -2   7  17       1280.96       1269.41        19.33 o
  -1   7  17        642.01        632.98        11.36 o
   0   7  17        438.91        418.70         7.85 o
   1   7  17        543.42        558.28         9.00 o
   2   7  17         23.41         18.76         3.24 o
  -3   8  17          0.51          1.54         3.82 o
  -2   8  17        926.17        913.50        14.19 o
  -1   8  17        330.08        373.80         7.30 o
   0   8  17         59.91         56.11         3.65 o
   1   8  17        292.53        280.36         6.22 o
   2   8  17        167.76        162.24         6.09 o
  -3   9  17        131.89        130.57         5.02 o
  -2   9  17         17.73         11.86         3.10 o
  -1   9  17         65.80         54.40         3.79 o
   0   9  17        674.68        720.89        11.28 o
   1   9  17       1500.15       1488.44        20.51 o
  -1  10  17        529.00        543.04         9.80 o
  -4   0  18         21.33         21.75         6.65 o
  -3   0  18        665.65        687.17        16.80 o
  -2   0  18       1714.59       1624.30        44.09 o
  -1   0  18       2518.88       2414.46        63.47 o
   0   0  18        853.77        841.27        19.26 o
   1   0  18         17.19         22.71         7.06 o
   2   0  18         54.77         46.34         8.25 o
   3   0  18        757.43        721.70        16.66 o
  -4   1  18        976.75        876.34        14.51 o
  -3   1  18        264.60        251.91         5.93 o
  -2   1  18          0.38         -2.52         3.67 o
  -1   1  18        354.22        317.75         9.76 o
   0   1  18          2.10          5.31         4.52 o
   1   1  18        517.11        500.88         9.91 o
   2   1  18        439.19        417.93         7.79 o
   3   1  18         71.34         68.52         3.72 o
  -4   2  18         36.62         45.94         3.94 o
  -3   2  18         37.41         23.29         3.53 o
  -2   2  18        210.70        175.03         5.07 o
  -1   2  18        186.01        177.45         5.07 o
   0   2  18        133.91        137.47         4.55 o
   1   2  18         17.56         14.69         4.07 o
   2   2  18          0.43         -1.25         3.02 o
  -4   3  18        456.17        425.16         8.59 o
  -3   3  18        386.77        393.40         8.25 o
  -2   3  18         78.40         64.97         4.90 o
  -1   3  18         91.92         96.05         4.23 o
   0   3  18        352.53        306.94         6.64 o
   1   3  18        625.86        617.47        15.23 o
   2   3  18       1400.98       1378.25        22.40 o
  -4   4  18        679.94        654.55        14.69 o
  -3   4  18       1061.78       1034.50        15.72 o
  -2   4  18        286.11        287.09         7.32 o
  -1   4  18         77.57         81.97         3.79 o
   0   4  18          2.87          1.67         2.88 o
   1   4  18         51.56         53.58         3.82 o
   2   4  18        829.38        819.98        13.09 o
  -4   5  18         74.34         59.96         4.01 o
  -3   5  18        404.95        398.24         7.69 o
  -2   5  18        545.67        514.57         9.62 o
  -1   5  18        254.62        259.64         5.85 o
   0   5  18        183.22        190.95         4.61 o
   1   5  18        577.59        567.50         9.78 o
   2   5  18          7.35         10.09         3.52 o
  -3   6  18        722.69        726.68        11.70 o
  -2   6  18        298.49        279.13         7.07 o
  -1   6  18         61.19         58.65         3.82 o
   0   6  18        180.64        190.11         4.93 o
   1   6  18        721.87        681.42        11.22 o
  -2   7  18        320.83        308.19         6.67 o
  -1   7  18         30.14         28.02         3.97 o
   0   7  18       1250.34       1286.87        18.87 o
   1   7  18       1359.60       1344.61        20.35 o
  -1   8  18          9.36         10.19         3.47 o
  -3   1  19         15.27         20.91         3.92 o
  -2   1  19        415.39        434.53         8.56 o
  -1   1  19        413.37        393.55         8.26 o
   0   1  19          5.23          5.57         3.81 o
   1   1  19        585.15        517.75        10.53 o
  -3   2  19       1568.24       1490.08        20.49 o
  -2   2  19       1222.36       1174.64        16.58 o
  -1   2  19        242.11        194.07         5.63 o
   0   2  19        107.07        102.89         4.21 o
   1   2  19        442.47        397.89        12.05 o
  -3   3  19         47.95         45.51         4.14 o
  -2   3  19          0.18         -1.04         3.58 o
  -1   3  19        233.65        227.12         6.08 o
   0   3  19        311.15        299.11         6.59 o
   1   3  19          2.23          1.72         3.72 o
  -2   4  19        188.62        190.64         5.91 o
  -1   4  19        148.23        122.52         5.04 o
   0   4  19         22.26         28.83         4.00 o
  -1   5  19         86.21         82.53         3.92 o
                                                
